# Supplementary material for: A New Perspective on Transcriptional System Regulation (TSR): Towards TSR Profiling
Source: PLoS One. 2008 Feb 20;3(2):e1656. doi: 10.1371/journal.pone.0001656 (PMC2250855; doi:10.1371/journal.pone.0001656)
Supplement: Table S1 — (17.09 MB XLS) [file pone.0001656.s001.xls]

## Sheet: Supplementary Table 1
Identifiers	GeneID	COMP1	COMP2	COMP3	COMP4	COMP5	COMP6	COMP7	COMP8	COMP9	COMP10	COMP11	COMP12	COMP13	COMP14	COMP15	COMP16	COMP17	COMP18	COMP19	COMP20	COMP21	COMP22	COMP23	COMP24	COMP25	COMP26	COMP27	COMP28	COMP29	COMP30	COMP31	COMP32	COMP33	COMP34	COMP35	COMP36	COMP37	COMP38	COMP39	COMP40	COMP41	COMP42	COMP43	COMP44	COMP45	COMP46	COMP47	COMP48
CCNT2	905	-0.841344	0.100479	0.208113	0.126663	-0.0781687	-0.0764792	-0.0583423	-0.0623762	-0.125841	0.0250603	-0.0387925	-0.0434346	0.0943554	-0.0921638	-0.0936362	-0.00251994	0.0280497	0.0365654	-0.0767888	0.0267781	0.0107259	0.0155188	-0.0367831	0.051953	-0.00742806	-0.0328252	-0.0170951	0.0144681	-0.0985349	0.0071672	0.0392524	-0.0200742	-0.0299277	-0.0279373	-0.0954542	-0.0813533	0.0218882	-0.0418873	-0.0229543	0.0242625	0.0341607	-0.0261121	0.00288545	0.0401748	0.00314083	0.0445162	0.0311145	0.0225171
ATXN3	4287	-0.812883	0.0275874	0.0418448	-0.0164743	-0.145485	-0.0932288	-0.0586188	0.168821	-0.042878	-0.0297602	0.0497617	0.067873	0.0157322	-0.116287	-0.147022	0.0696652	-0.086853	-9.36E-05	-0.023856	-0.00527854	0.105979	0.0100643	-0.0576321	-0.131635	0.038658	-0.0778107	0.0277848	-0.0195789	0.00482865	0.021622	0.0320289	0.0289941	-0.0407205	-0.0126849	-0.0121517	0.0252801	0.0247946	-0.0383136	0.0341152	0.0211509	-0.00142963	0.0616892	0.00810468	0.00197671	0.0397624	-0.00672309	0.0651092	0.0361721
FLJ21657	64417	-0.810122	0.0692565	-0.237275	0.0921548	0.0248191	-0.034956	0.0635699	-0.103349	0.000927109	0.0565509	-0.0632365	0.021075	0.125502	-0.0402868	0.00141848	0.0134457	0.0636303	0.0631089	-0.0584659	0.0359026	-0.0520431	-0.0613599	0.0235991	0.0424595	0.0141656	-0.0890495	0.0264138	0.0439409	0.0436375	-0.014476	-0.0110826	-0.010746	-0.0198471	-0.0210851	-0.0398604	-0.030267	0.0154906	0.0147184	-0.0512459	0.0604257	0.00227941	-0.0352275	0.0727627	0.0120612	-0.0215222	0.0378406	0.00582448	0.0421331
SEC22L2	26984	-0.809427	0.00648656	0.00815339	-0.060994	0.0537162	-0.022358	0.0276512	-0.0189791	-0.0699711	0.0224355	0.116672	0.18627	0.0787136	-0.0155783	-0.0562219	0.126428	-0.115962	0.0671543	-0.0225923	-0.0277651	0.0137454	-0.0623732	-0.0562546	0.0486148	0.0781106	-0.0220864	-0.00218183	-0.000321332	-0.0366634	0.0280666	0.0509502	0.0534866	-0.0276287	-0.0491453	-0.00824257	-0.0172483	0.0373449	-0.0102191	-0.0457105	0.0617991	0.0381046	-0.014668	-0.0471574	-0.0117635	0.0315765	0.0310876	-0.00713774	0.0468081
SMAD4	4089	-0.806421	0.104148	0.125357	-0.00290293	-0.0978876	0.188316	0.0032819	0.0469782	0.0767212	-0.017802	-0.0716975	-0.235657	0.0772423	-0.0845097	-0.11514	0.0266489	-0.0381588	-0.00837547	-0.0795721	0.0142277	0.00479929	-0.0432552	-0.0253521	0.0916229	0.0338608	0.0306802	-0.0395207	0.0253971	-0.0181979	0.0501107	0.0180401	-0.00794382	-0.0207356	0.0685771	-0.0354878	-0.0154444	0.0338182	-0.0288797	-0.0197275	-0.00963662	-0.012418	0.00330924	0.0128188	-0.0217233	-0.0465677	-0.0190243	-0.00722145	-0.0133111
SPAST	6683	-0.800305	0.0299006	0.0506748	0.0638355	-0.24534	-0.134319	-0.0825691	-0.0372548	-0.00236579	0.153033	0.0463844	-0.034575	-0.0328045	-0.0932855	-0.0500834	0.0343832	-0.137524	0.011729	-0.0594385	0.0759421	0.0940423	0.0406622	-0.0237488	0.0716564	0.0326963	-0.0279493	0.0252271	0.000241481	-0.0375457	-0.0170499	0.0446395	0.0509633	-0.02401	-0.0428303	-0.0387337	-0.0702259	0.0246429	-0.0364806	0.0385499	-0.0255588	0.0440078	0.0393659	-0.0537678	-0.00930102	-0.0291021	0.00827551	0.019557	0.0041632
MDM1	56890	-0.800062	0.188927	0.143201	0.0771319	-0.105505	-0.132745	-0.0262375	-0.152164	-0.0700872	0.02545	-0.0440294	-0.0055545	0.051604	0.0638732	-0.0353849	0.0427676	-0.0814766	-0.00942047	-0.128345	-0.0575731	-0.014715	-0.0806294	0.00921562	-0.0169028	0.0506315	0.0307944	0.0349975	0.0275158	0.00369663	0.0636316	-0.0279792	-0.0264214	-0.101957	-0.0281943	-0.0477803	0.0547781	-0.00235684	0.0138708	-0.0501356	0.0232061	0.00424927	-0.0630179	-0.0366442	0.0134442	0.040323	0.00916042	-0.0107538	-0.0105056
ICK	22858	-0.799977	-0.147976	0.00163723	0.110452	-0.0851435	0.0445304	0.0759852	-0.0104066	0.0186	0.0595823	-0.0535841	0.00309386	0.0582132	-0.121571	-0.035165	0.0260037	-0.0143496	0.0632518	-0.101481	0.0650899	-0.0276137	-0.0323796	0.0165508	0.0697001	0.0507415	0.0106469	0.0822063	0.0158107	-0.00332175	0.00911262	0.0797901	-0.0186126	-0.0486354	-0.0225755	-0.0029578	-0.0303231	0.0491102	-0.0458127	-0.0598378	0.0464676	0.0314091	0.0482623	-0.0180762	0.00919023	-0.0537243	-0.0079648	0.011375	-0.0588565
FLJ23560	79738	-0.799067	-0.247464	0.0829256	0.0192921	-0.160847	0.0884153	-0.00571551	-0.0761609	-0.0103694	0.0377785	0.00137102	0.072164	0.0585143	-0.0939884	-0.0809509	0.082878	-0.118745	0.0443684	-0.114603	0.0172161	0.01496	-0.0548445	-0.0152441	0.0538694	0.0259273	-0.010647	0.043246	-0.0152941	0.0800617	0.0203482	0.0336157	0.0582457	-0.0287232	-0.0463542	-0.0762669	-0.0143064	0.0504806	-0.0166033	-0.0550149	0.0189625	0.00965777	-0.00464822	0.0450211	-0.0205651	-0.050145	0.0122347	0.00987838	0.0131318
C14orf135	64430	-0.797657	-0.0942851	-0.0476202	0.105049	-0.164518	0.0251595	-0.073797	-0.0782759	0.00752293	0.0370838	0.0177795	0.0446591	0.19775	-0.00685065	-0.0695142	-0.0884828	-0.123424	0.0279356	-0.140957	0.0324047	-0.0215069	-0.0783571	-0.0154387	0.0257996	0.0113094	-0.0327435	0.0389304	0.0115133	0.0248125	0.0193429	-0.0283857	-0.0184788	-0.0482349	-0.0167947	-0.0342965	-0.0306834	0.0327638	0.0282135	-0.046812	0.0345773	0.0185291	-0.0456444	-0.0534678	-0.0331296	-0.00962143	-0.00179251	0.0274623	-0.0141712
NUP54	53371	-0.795844	0.170003	-0.047224	-0.0450716	-0.204666	-0.0497664	-0.0818539	0.199401	-0.135872	-0.0493282	3.30E-05	-0.130963	0.0411857	0.0664123	-0.0338786	0.0266223	0.0422262	-0.023356	0.0117568	0.0638722	0.0144794	0.0469808	-0.0449308	-0.0846245	6.36E-05	0.0223871	0.0294461	0.08181	0.0146181	0.0101726	0.000623903	-0.0798649	0.0109819	0.0390173	-0.0360327	0.00434227	-0.030494	-0.0401573	-0.00503303	0.00589257	-0.00360581	-0.0180492	0.0246857	-0.0271908	-0.0195167	0.0480196	-0.0485156	0.0160689
ZFX	7543	-0.794897	0.166698	0.0276876	0.0413258	-0.180055	0.0979177	0.00468231	0.16375	0.00334987	0.00378471	-0.116239	-0.065797	0.194749	-0.105241	-0.0376812	-0.00473584	0.0803044	-0.0699389	-0.0668079	0.0289647	-0.0255683	0.0271082	0.0121448	0.0655282	-0.00109692	-0.0274025	0.019761	0.0389044	0.00258017	-0.0122025	-0.00391618	-0.0216622	-0.0191299	0.0358265	-0.0468005	-0.040986	0.0387757	-0.0137471	0.013254	0.0586279	0.0232068	-0.00893014	-0.0295574	-0.0585691	-0.0516413	-0.00859637	0.0208107	0.00663794
ZNF623	9831	-0.793689	-0.156137	0.049338	0.0508347	-0.0714617	-0.0260984	0.0712154	-0.116795	-0.0402579	0.0283894	-0.040649	0.13658	0.0173364	-0.106646	-0.0446429	0.00318193	-0.141858	0.0682245	-0.078285	0.0028358	0.0132223	0.0281321	-0.0343039	0.020543	0.0583269	-0.020491	0.0565237	0.0253819	1.81E-05	0.00532826	0.0490583	0.0339173	-0.0445411	-0.0241521	-0.0601378	-0.0654907	0.0582792	-0.032135	-0.0378901	0.100308	0.00334571	0.00338031	0.0450215	0.0117546	-0.0895479	0.0591544	0.0706782	0.00444451
FLJ20718	55027	-0.793217	0.114399	-0.107281	0.0299558	-0.062228	0.0586778	-0.0778999	0.0239296	0.069376	0.100241	-0.102642	0.0852944	-0.038966	-0.000137634	0.0704554	0.0241995	-0.115047	0.0787034	-0.0191854	0.100332	0.0175797	0.0195605	0.00250357	0.0402603	-0.0447889	-0.0418503	-0.0489619	0.0807864	0.00791663	-0.0196975	0.0286335	-0.0635624	-0.00400665	-0.0289924	-0.0780024	-0.0035077	0.0251656	0.0096042	-0.0208021	-0.00565468	-0.0222946	0.0163981	-0.0144569	0.0244864	-0.0440565	-0.0188838	0.0531634	-0.0169766
FLJ10560	55171	-0.791397	0.105437	-0.10071	0.000630786	-0.0726492	-0.014561	0.0648313	-0.0858689	-0.000886189	0.0727223	-0.0051648	0.0954016	0.120902	-0.0663877	0.0737627	-0.0702523	-0.151205	0.00291783	-0.0824048	0.0375383	-0.0639544	-0.0820682	0.0284935	-0.00584409	0.0292722	0.0424934	0.00478746	0.0455856	0.031196	0.0492914	0.0560758	0.0860462	-0.0669184	0.0179142	-0.0357426	-0.0259803	0.0259053	-0.0013365	-0.0247933	0.0408097	0.0636875	0.0275793	-0.0705219	0.0374986	0.00311403	0.0197404	0.00474664	0.000186936
RP2	6102	-0.788897	0.191624	0.0155789	0.162953	0.0157377	-0.00867475	-0.0328823	0.0806493	0.127159	0.176444	0.0803786	0.0691345	0.0608587	-0.130822	-0.0255828	-0.0715511	-0.0378491	-0.0369909	-0.2166	0.0679803	-0.0106779	0.0298275	-0.0551312	0.0305194	0.0214752	0.010071	0.0468793	0.0190914	0.0159063	0.0575997	0.0328543	-0.0373562	-0.0183235	-0.0180112	-0.0288522	-0.0198496	0.0631562	-0.0297264	-0.033139	0.00208161	-0.0466624	-0.0303889	0.00176339	-0.00246321	-0.0790852	0.00209566	0.0359874	0.0207721
MINPP1	9562	-0.783988	0.161035	-0.0663493	0.0183969	-0.118158	0.0473387	0.159998	0.0122243	0.0440121	-0.0168748	0.0219218	0.00211573	0.051301	0.0652329	-0.175466	-0.0788504	-0.0138751	0.0447789	-0.0451671	0.0399354	0.0741625	0.0264674	-0.0433521	0.0462387	-0.0410783	0.0143021	0.027939	-0.0127791	0.0147852	-0.0311761	-0.0368972	-0.00890357	-0.00158017	0.0373653	-0.0479281	0.0390175	0.00582201	-0.00113774	-0.0170507	-0.0106683	-0.0382979	0.0628882	0.012572	0.00215387	-0.0149187	-0.00496631	0.0851154	0.0614749
MAP4K5	11183	-0.783975	-0.152527	-0.033848	0.0233581	-0.174901	-0.127638	-0.0595994	0.0590661	0.165309	-0.0173024	0.0651042	-0.0852384	0.182772	-0.0237927	-0.0819886	-0.09781	0.0424027	0.023006	0.0299235	0.0473774	-0.00289264	-0.0845698	0.0324516	-0.0121243	0.0680946	-0.0261185	-0.0152786	-0.0176064	-0.0713	-0.0576656	-0.024516	-0.0412695	-0.0118577	-0.0566032	-0.0325957	-0.0135435	0.0626607	0.000734882	0.0873405	0.0393991	0.0234263	0.0494261	-0.0410062	0.0433586	0.0633964	0.0482309	0.0202371	0.0305808
FAM29A	54801	-0.779858	0.0294454	-0.157996	0.0453487	-0.19409	-0.0567124	0.013926	0.0552811	0.0932434	0.00642981	-0.040481	0.034572	-0.0021496	-0.0994062	0.0363848	-0.0745164	-0.0288366	0.0460409	-0.038865	-0.00622502	-0.103029	-0.0716107	-0.0184563	0.0732235	-0.0517275	-0.0416932	0.13083	-0.0151055	0.0570137	-0.0167738	0.0442175	-0.0678301	-0.0513718	0.00481704	-0.00461558	-0.0138514	0.050509	-0.0196015	0.027484	0.0539402	0.0174586	-0.00864924	-0.0179995	-0.0139961	-0.0353359	0.0134534	0.025859	0.0177719
IBTK	25998	-0.77886	-0.0883715	-0.0146046	0.138389	-0.26182	0.15407	0.072072	0.177092	-0.0877472	0.0609336	-0.088769	-0.00861369	0.0895387	0.115847	-0.0858441	-0.0302078	-0.0891943	0.0114989	0.00664331	0.0951749	0.0648558	0.0625259	0.0197018	-0.0595688	0.0149838	-0.0615718	0.0354799	0.0567792	0.031764	-0.0433819	0.0118085	-0.0669703	-0.0838318	-0.0040716	-0.0484105	-0.0301155	-0.0402039	0.0153147	0.0136909	-0.00285127	0.00917103	-0.0171803	-0.00583246	0.00114411	0.0174729	0.0319552	0.0366276	-0.0273284
ETAA16	54465	-0.778017	-0.0483205	-0.111785	0.170639	-0.0287702	0.0132421	-0.0457332	-0.0773546	-0.136774	-0.00682347	0.0550054	0.0409993	0.0848461	-0.0349472	-0.0107051	0.0535468	-0.0180413	0.0965992	-0.136582	-0.0392327	0.00181945	-0.0439073	-0.0746726	0.0591154	0.00675101	-0.0712686	0.0170967	0.0235464	0.0163346	-0.024969	-0.0146825	0.00475404	-0.00736314	-0.0171427	-0.0651091	0.0101933	0.0367825	0.00122586	-0.0346975	0.0368273	0.0116977	0.0050411	0.00915251	0.00954713	-0.0249453	0.0168315	0.04607	0.0382516
FLJ13611	80006	-0.777361	-0.140303	0.10703	0.104158	-0.195786	0.135799	0.00827274	-0.140447	-0.0126442	0.130428	-0.08254	0.0747312	0.0720728	-0.0935864	-0.0252533	-0.0087769	0.0504816	0.0181951	-0.165801	0.0304362	0.00959979	-0.0233259	-0.0349779	0.0372282	0.028674	-0.0204134	0.0307099	0.00673765	0.0249319	0.0091181	0.0324682	-0.0643306	-0.0350371	0.0189914	-0.0331929	-0.0482053	0.0604017	0.00769349	-0.0318054	0.0634193	0.00275115	-0.0484025	0.0251029	0.0221183	-0.0209649	0.0484927	0.0523451	0.00050056
FLJ11184	55319	-0.776868	0.0804113	-0.132167	-0.123225	-0.163134	0.0918131	0.0794854	-0.0930663	-0.0678417	0.0363241	0.0945165	0.0512504	0.036166	-0.148818	-0.00863449	0.00763407	-0.151241	0.0166257	-0.109115	0.0695828	0.022706	-0.0319954	0.0425196	-0.025829	0.0439945	0.00943523	0.0662612	-0.0241394	0.0652933	-0.042685	0.0566663	0.0221596	-0.122429	-0.020429	0.0145009	-0.0417929	0.0511834	-0.0173022	0.0199104	0.010813	0.0439094	-0.0630341	0.00528921	-0.0778669	-0.0851009	-0.000612161	-0.00603698	-0.00620891
HERC4	26091	-0.775342	0.0610275	-0.056458	-0.0540377	-0.0756307	0.0314807	-0.0148213	0.160418	0.177894	0.00730083	-0.115718	0.0373206	0.0444964	-0.0373755	-0.107263	0.0337293	-0.00256079	0.0802174	0.0627255	-0.0766929	-0.0430146	-0.0628759	0.0390074	0.0789317	0.0847005	-0.0743003	-0.0553629	-0.0452377	0.00287379	-0.034403	-0.0472854	-0.0571315	-0.0572858	-0.0200684	-0.0720036	-0.0127876	0.0579124	-0.0260951	0.0264387	0.0482382	-0.0150289	0.00509919	0.0166553	-0.0219714	0.000730124	-0.0444032	0.0105087	0.0535106
STXBP3	6814	-0.774317	-0.0310658	0.189854	0.198049	-0.207145	-0.0764586	-0.0323801	0.107096	-0.0241491	0.197567	-0.0402912	-0.00694085	0.112791	0.0746212	-0.0896601	-0.0660057	-0.0915196	-0.0280088	-0.0150331	0.104699	-0.01705	0.0138772	-0.0169316	-0.0770945	0.0554705	0.023173	0.074094	-0.0028125	0.0202325	-0.00842251	-0.016909	-0.0590097	-0.0549321	0.00990362	-0.0390105	-0.0183925	0.000258317	-0.041222	0.0356559	0.0302727	-0.010894	-0.0188877	0.033344	0.0402924	0.0362918	0.0242265	-0.0620479	0.034346
PRPF39	55015	-0.774106	0.0652285	0.106595	0.101192	-0.0850898	-0.0988654	-0.0527012	-0.115489	-0.0578025	0.024569	-0.0941767	-0.0519327	0.162736	-0.173419	-0.00191044	-0.0745106	-0.0337665	0.123345	-0.047477	0.130254	-0.0472909	-0.0407665	0.00820525	0.00450004	-0.0342253	-0.0181594	0.0251929	0.0651403	-0.0736767	-0.0238793	0.0180297	-0.0905346	-0.0343305	-0.0186798	-0.0767811	-0.0741093	0.0523027	-0.0177181	0.0245923	0.0446328	0.0625242	-0.0813432	-0.039928	-0.00473497	-0.0172581	0.0294496	-0.0183744	0.0142992
SENP6	26054	-0.773268	0.0853569	0.232052	0.159118	-0.178857	0.00784894	-0.0325618	0.0199349	-0.0851386	-0.0847071	-0.13686	-0.0928837	0.168663	0.064705	-0.0900212	-0.0458535	0.0512688	-0.00374192	-0.0384231	0.0218823	0.0346425	0.0103268	0.0533511	-0.0640367	0.0116813	-0.0587822	0.0694236	0.0614592	-0.0471541	0.0109491	0.0260068	-0.0482632	0.0483443	-0.0291907	-0.0891502	-0.0603472	0.0291126	-0.0474768	0.027115	-0.0182749	-0.0263082	-0.0397459	-0.0176175	-0.0130863	0.0317136	0.0280251	-0.0664254	-0.0513564
SMG1	23049	-0.772991	0.00574322	0.143905	-0.0491068	-0.103217	-0.0206143	0.0926158	0.180476	0.0414642	-0.146743	-0.11409	0.0411162	-0.0348646	-0.186409	-0.0809151	-0.132234	-0.104235	-0.0168486	0.104092	-0.0428404	-0.0532802	-0.00766322	-0.0435114	0.0450327	0.0617557	-0.0849765	0.00241414	-0.0658333	0.100413	-0.00813527	0.0648774	0.0632609	-0.0229737	0.0503514	0.0370033	-0.018544	0.000927462	0.0220495	0.00671121	-0.0179522	0.0249115	0.0389131	-0.0115445	-0.0376453	-0.0189385	-0.00705471	0.0257228	0.0145785
EEA1	8411	-0.770503	-0.0503701	0.0792509	-0.153407	-0.0408368	0.128302	-0.0238915	0.159005	0.101407	0.0580534	-0.023747	0.0894866	0.130681	-0.0850404	-0.0286318	-0.100709	-0.0500378	-0.0235096	0.0143162	-0.0244385	-0.0218548	-0.0165419	0.0489192	0.0138019	-0.00925937	-0.0985292	0.00690794	-0.0631374	0.0805454	0.036028	0.0775979	-0.0462619	0.00165512	-0.000455623	0.0129866	-0.0691727	0.0396654	-0.00448494	0.0162728	0.0419305	0.00444422	0.0416225	-0.0759134	-0.0375864	-0.0583369	-0.0438105	-0.0197998	0.0399207
ZMYM5	9205	-0.769738	0.173398	0.20576	-0.0540305	-0.103864	-0.125285	-0.0236903	0.163665	-0.0414385	-0.161399	-0.150611	0.0754455	0.0585218	-0.091495	-0.0499237	-0.0539112	0.128344	-0.039605	-0.0242295	0.0282415	-0.0845927	0.00249753	-0.0780767	0.0142568	0.0737602	-0.0423375	0.0692748	-0.0473826	-0.0318885	-0.021082	0.00237863	-0.015443	0.000875285	-0.0277963	-0.0427259	0.00339956	0.0186143	-0.0260834	0.000847143	0.0755457	0.0205695	0.00662217	-0.0283543	0.0271565	0.0111017	-0.019239	0.0166041	0.032242
TAF1A	9015	-0.768159	0.152581	-0.167294	-0.11702	-0.0875386	-0.102071	-0.0358733	-0.120569	0.050243	0.0374619	0.0304519	-0.017277	0.0270391	-0.0418831	0.0237444	0.050365	-0.064093	0.0486195	-0.0308448	-0.0640371	-0.055007	-0.0552397	0.0140826	0.0594517	-0.0110242	-0.0261512	0.0581193	-0.00216253	-0.0831842	0.0757788	0.0169836	-0.0229708	-0.0203318	-0.0411081	-0.00360511	-0.015812	0.0434741	0.0227288	-0.0119258	-0.0192996	0.0233457	-0.0189502	0.0247764	-0.00777136	0.034918	0.0289146	0.0471691	0.0455837
RINT-1	60561	-0.766414	0.204629	-0.198511	-0.0312591	-0.16919	0.0451728	0.0415933	-0.0593427	-0.0944087	0.0313845	-0.00801075	-0.0272303	0.0601599	-0.0809701	0.0460155	0.0676998	0.0911302	-0.0130878	-0.00971921	-0.00278473	-0.0209006	0.00295824	-0.05462	0.0760303	-0.0266353	-0.0139618	0.0229591	0.00106508	-0.0385729	-0.0121144	0.0222882	-0.0182332	-0.0673226	-0.0707773	-0.0279635	0.0229604	-0.0363336	-0.0403252	-0.0122779	0.0844428	-0.00691984	-0.051935	0.0375218	0.0876731	0.0312517	0.0501334	-0.0159256	0.0258691
PIGA	5277	-0.766397	0.183435	-0.0280833	0.0616085	-0.107079	-0.0850067	0.00788829	0.178276	-0.0547892	0.0817954	-0.00141658	-0.0381713	0.0394011	-0.0306918	0.0286867	0.0134125	0.167536	-0.0140428	-0.0398117	-0.0393789	0.00935955	-0.0127199	-0.0441912	-0.0212436	-0.120673	-0.0238909	0.0377036	0.0443474	0.0665221	-0.0176371	0.0385603	-0.0290677	-0.00924423	-0.0254636	-0.0377246	0.056655	-0.0531914	0.0151683	0.00907883	0.0442277	0.0745233	-0.0528931	-0.0237554	0.11055	0.00622114	0.033904	0.0121915	0.0305327
FLJ12716	60684	-0.766217	0.00732818	0.105158	0.188305	-0.0879933	0.0507257	-0.0883431	-0.139907	0.0570753	0.143572	-0.0835956	-0.0148531	0.0824614	-0.0838458	-0.0304799	-0.0602273	-0.123672	0.0827264	-0.0976889	0.124037	0.100488	-0.0595564	-0.0184647	0.0313669	0.0270998	-0.0440966	-0.00931126	0.0498318	-0.0117523	-0.0308076	0.0223577	-0.0521228	-0.0673312	-0.0328805	-0.0129826	-0.0474492	0.0479636	-0.0417571	-0.0258997	0.0250691	-0.00188465	-0.0493807	-0.0194359	0.0144483	-0.0118638	0.0179031	0.033057	-0.0223649
NY-REN-58	51134	-0.76524	0.040757	-0.047132	-0.107294	0.0186785	0.011255	-0.0385072	-0.111156	-0.136666	-0.0785017	-0.0891668	0.0287404	-0.00318406	-0.0049736	-0.0071008	-0.040832	-0.0285125	-0.012646	-0.048943	-0.104884	0.0140898	-0.0857256	0.0810029	0.0664297	0.0545534	0.00879615	0.0675001	0.0476021	0.00823284	0.0832762	-0.0223778	-0.000737124	-0.0855384	-0.0473544	-0.0400503	0.0111273	-0.0346864	-0.0145816	-0.0120555	-0.00267221	0.0663343	-0.0875024	-0.00025303	-0.0372682	-0.0231196	0.000447028	-0.0362402	-0.0328958
TUBGCP3	10426	-0.765218	0.114186	-0.0598463	0.0983287	-0.227605	-0.10163	-0.132674	0.00279673	0.137344	0.0467217	-0.104352	-0.0733976	-0.0223254	-0.000222988	0.00224288	-0.100795	-0.0200889	0.00570082	-0.0659975	0.0249963	0.0643818	-0.0358127	0.0822555	0.0353799	0.0462125	0.0137757	-0.0091023	0.0200139	0.00113473	-0.0275757	0.0785328	-0.0304645	-0.0444074	0.0130432	-0.0606152	-0.00798109	0.0184402	-0.0217253	-0.0285972	-0.0531694	0.000195811	-0.0475026	0.0659546	-0.00340292	-0.00380998	-0.017226	-0.0668359	-0.0487869
ZNF468	90333	-0.764564	0.0637621	-0.0864116	0.13624	0.0801567	-0.0781402	-0.00552958	-0.0483376	-0.0526402	0.135749	-0.027232	0.0850147	0.0452634	-0.110929	-0.0541864	-0.0671662	0.02352	0.000934198	-0.143166	0.00491051	-0.0649236	0.00220344	0.0124011	0.0141056	0.0568167	0.0118675	-0.00901017	0.0619828	0.0316089	0.0370484	0.0448453	0.023412	-0.068714	0.0175156	-0.0215535	-0.0673464	0.0483452	-0.0545808	-0.0643154	0.0999028	0.0128018	-0.00137002	-0.0200004	0.0395142	-0.0514584	0.0273289	0.0249411	0.0546774
7-Mar	64844	-0.763845	0.12205	0.0171341	0.218009	-0.0597978	0.111298	-0.133829	-0.00301226	-0.00779443	0.116935	-0.0511038	-0.126915	0.105779	-0.21714	-0.112757	-0.0622201	-0.0733573	0.0188795	0.00762837	0.0617892	-0.00641219	-0.0666172	-0.0576089	0.0711055	0.0504845	0.0206015	0.0377526	0.0266627	-0.0815788	-0.0592746	0.0134411	0.0355673	-0.079924	0.011974	-0.058529	-0.0534766	0.0143734	-0.0585556	0.0202073	-0.0189394	-0.00490179	-0.0288248	-0.00559218	0.00425608	0.0106934	0.032212	-0.015431	-0.0231934
CDK8	1024	-0.762816	-0.0304972	-0.201362	0.0820958	-0.217199	-0.0542898	-0.146689	-0.0144685	-0.108735	0.164686	0.0375007	-0.0102222	0.00858485	-0.081381	0.00370218	-0.0995339	-0.0207276	0.0765387	-0.0446233	0.0546426	0.00147703	0.0630913	0.0513427	0.0169514	0.0368103	0.0340071	-0.0689424	-0.0172672	0.0387043	0.0136315	0.0776738	0.0600089	-0.0285676	-0.0438852	-0.0439591	-0.0270623	-0.0137956	-0.0284208	-0.0212773	0.0745938	0.0337027	-0.0178943	-0.0325193	0.0279592	0.011199	-0.0346391	-0.0283897	0.057745
CENTB2	23527	-0.761471	0.219722	0.283597	0.196202	-0.0407216	-0.114547	0.0418243	0.0827096	0.0589936	0.141881	0.026191	-0.0385403	0.149142	-0.0248289	-0.0229892	-0.039356	-0.110453	0.0597335	-0.0223764	0.0381486	-0.00243822	0.00235788	-0.0491603	-0.043139	-0.00371045	0.0458375	0.0893987	0.0395383	0.0322002	0.0314802	0.0452044	0.00489344	-0.055904	0.0206654	-0.000956093	-0.0125816	-0.00424802	-0.0428192	-0.0209324	0.0371637	-0.0208576	-0.0300539	0.0363229	0.0152835	-0.00836787	-0.0322953	0.0236276	-0.00801044
KIAA1704	55425	-0.76138	-0.00206674	-0.199749	0.0657641	-0.196817	-0.0251992	0.0103499	0.00310491	0.0346396	0.0374183	-0.0371703	0.0728419	-0.00446738	-0.00788836	-0.00165361	-0.113775	-0.0548035	0.0365552	-0.0394532	0.00664757	-0.0794286	-0.0308441	-0.00937115	-0.0348054	0.105972	-0.0138263	0.00622161	-0.030448	0.00986532	-0.0128283	0.0194418	-0.00839554	-0.068641	-0.0290419	-0.0296382	-0.0335714	0.0296713	-0.0375165	0.0121617	0.0469572	-0.00359317	-0.0218388	-0.0187116	-0.0103357	-0.0364792	0.0251888	0.00743541	0.0378958
YEATS4	8089	-0.761041	0.144143	-0.225825	0.00636908	-0.223633	-0.0281661	-0.0924333	-0.0295411	-0.095959	0.069315	-0.028991	0.0138344	-0.0220508	-0.173385	0.0508507	0.0451852	-0.0561092	0.0147801	-0.175591	0.0888511	0.018556	-0.0302582	-0.0482312	-0.0076128	0.0142598	-0.0147265	0.0131242	-0.00444347	-0.0387283	0.0124044	-0.00701407	-0.0221315	-0.0449049	-0.0207414	0.00513624	-0.0475447	0.00819436	0.0203913	-0.00951957	0.0307406	-0.000801387	-0.0183782	-0.0264633	0.00685245	-0.0759867	-0.0176356	0.00859348	0.0127057
METTL2	#N/B	-0.760158	-0.0524298	-0.149026	-0.0957116	-0.230091	0.042946	0.115702	0.0409385	0.0761132	0.0148275	-0.117036	0.0589632	-0.00354726	-0.130984	-0.0491146	-0.0704511	-0.136471	0.0030237	-0.037423	0.0835765	-0.0422546	-0.0629361	0.00368001	0.0432622	0.11798	-0.0426749	0.0800214	-0.033422	0.0139773	0.0175074	0.0473086	0.053709	-0.0154907	0.0197208	-0.0517174	0.00720958	0.000425706	0.0566974	0.00420092	0.0109752	0.0504688	-0.011173	-6.62E-05	0.0377675	-0.0269558	0.0229535	0.0396848	-0.0246001
C14orf111	51077	-0.757693	0.172868	-0.11642	0.0488027	-0.237157	-0.00220558	-0.0734966	0.138597	0.00698061	0.107748	-0.0232966	-0.0418035	0.174795	0.0082342	-0.0357372	0.0174137	-0.148269	0.0558088	-0.0612532	0.102121	-0.0428823	-0.0232252	-0.027627	-0.119057	0.0266612	0.0135121	0.0632399	0.042642	0.106468	0.0316411	-0.0134784	0.00163744	-0.0740417	0.0109219	0.000735357	0.0415015	-0.0541001	0.0153567	-0.00832764	0.00399786	-0.00139844	-0.0334626	-0.00146999	-0.0212135	-0.0870561	0.0200394	0.0265294	0.006588
METAP2	10988	-0.755685	0.0946548	-0.116051	-0.165052	-0.311246	0.110826	-0.03729	0.192091	-0.0123763	-0.0741284	-0.0789745	-0.189229	-0.00348514	0.0732831	-0.0159191	0.000223645	0.0531052	-0.0618184	0.016693	0.0434921	0.0400459	-0.0587461	0.0131771	-0.0646575	-0.00976429	0.00707698	-0.00215134	0.0244125	-0.011397	-0.0273069	-0.0436927	-0.0530559	0.0216856	-0.00436975	-0.00974561	0.0180252	0.0153307	-0.00893652	0.00399358	-0.0288753	0.0314768	-0.000620808	0.0232039	-0.0293495	-0.00691489	0.0213268	-0.0258048	-0.0149618
HIVEP1	3096	-0.755088	0.0986692	0.0343764	0.158936	0.0547414	-0.0276384	0.102413	-0.0416836	0.0756145	0.0143197	0.0337118	-0.0155031	0.0645767	-0.186694	0.0583518	0.0323487	0.106259	0.0418519	-0.0146966	0.0148101	-0.00617725	0.0264039	-0.0259396	0.0180248	0.0169868	-0.0648097	-0.100267	0.0785895	-0.0281749	0.0178828	0.019814	0.0734714	-0.0556616	0.027662	-0.110687	-0.0313938	-0.0087536	-0.0889205	0.00461999	-0.00747957	0.0511833	-0.00836999	-0.00666078	0.0124928	0.0110283	0.0213586	-0.0235241	-0.00449159
TAF1B	9014	-0.75447	0.0269637	-0.203815	-0.105219	-0.133389	-0.111616	-0.0506662	0.0541452	0.0488055	-0.0443518	-0.0113787	0.122144	0.0634849	0.0407916	-0.0702854	-0.0364137	-0.051161	0.0292564	0.0225243	0.000964769	-0.0598292	-0.0701638	-0.0101822	-0.0428636	-0.0135202	-0.0933163	0.0277388	-0.0326597	0.0896077	0.0440528	-0.0387146	0.0395754	0.0482424	0.0610196	-0.0456108	0.0181276	0.00256585	-0.0111871	0.0394596	0.0100831	0.0188816	0.021784	0.00082872	-0.0443587	-0.0226675	0.00480154	-0.00536786	-0.0173397
AHCTF1	25909	-0.751462	0.180045	-0.102502	0.0959314	-0.0405135	-0.0631447	0.00276067	0.0109087	-0.0316908	0.029991	-0.0256877	0.0589545	0.0910963	-0.251055	-0.00968223	-0.053189	-0.0306297	0.0032966	-0.0191826	0.0655411	-0.110708	0.0366212	-0.0638418	0.0865949	-0.0897706	-0.017884	0.0625753	0.0486552	-0.0829588	-0.0101968	-0.0495132	-0.0339927	0.000528188	0.022212	-0.0215991	-0.00275959	-0.0465539	-0.0785691	-0.000136137	-0.027296	0.0497088	-0.0733799	0.0259236	0.00993622	0.0249422	0.0105221	-0.068961	-0.0227008
ACTL6A	86	-0.75142	0.0526413	-0.407256	-0.0300387	0.0594877	-0.0137786	0.046661	-0.09047	-0.0860366	0.0975929	0.0498167	-0.0107312	0.00686129	-0.105877	0.0200127	-0.0682971	-0.23324	0.0194401	-0.0576871	0.0467914	-0.0319323	-0.00556393	-0.0560814	0.00105707	0.053877	0.0433673	0.0806897	-0.0106729	-0.0308177	0.0400061	-0.0397779	0.000937476	-0.0523977	-0.0348112	-0.0529015	-0.0035473	-0.0036219	-0.0311111	-0.050269	0.0676591	0.0154917	-0.0238988	-0.0226076	0.0468829	-0.0149406	0.0174697	-0.00288556	0.00502284
IREB2	3658	-0.751159	0.12075	-0.0148491	-0.0747812	-0.152869	0.124366	0.119381	0.12799	0.111228	0.0718608	-0.0677057	-0.0499234	-0.0609893	-0.212787	-0.0947788	-0.00433632	-0.0976446	0.00588211	-0.0174098	0.0338202	-0.0770696	-0.0589007	0.00850353	0.03803	0.0326004	-0.00908244	-0.0320712	0.0559124	0.0743835	-0.0696722	0.0853388	0.0433284	-0.0443644	-0.0511563	-0.0103515	-0.0756096	0.0474255	0.0283698	-0.0175774	-0.00853086	0.0178126	0.0204578	-0.0505283	0.00828891	-0.0419557	-0.025384	-0.00782102	-0.0516078
HBXAP	51773	-0.750921	-0.0307551	0.0750378	0.0913299	-0.161128	-0.0759287	0.0166085	-0.0873557	-0.0362101	0.00351092	0.00901639	-0.0104622	0.13421	-0.0815897	-0.0599586	-0.0996265	-0.0672901	-0.0283768	-0.0129641	0.0118613	-0.0805363	0.0572059	-0.0778756	0.0174539	0.0521307	-0.0733814	0.101362	-0.0276345	0.0446377	0.0273011	-0.0124049	0.0686703	-0.0350545	-0.00154414	-0.0252478	-0.045826	0.0200734	-0.0602583	0.0574132	-0.00346521	0.045832	-0.044855	-0.0353879	-0.0318814	0.0251611	-0.0137777	-0.0276803	0.0636431
C20orf45	51012	-0.750493	0.0748787	-0.270183	0.0212368	-0.0839739	-0.0391005	0.0446718	-0.0325217	-0.0737085	0.218501	-0.0633457	-0.0434897	0.0200334	-0.171511	-0.021086	-0.0803877	-0.0314761	0.040486	-0.0999789	0.153469	-0.0559131	0.0559132	0.00599569	-0.100947	0.0360294	-0.0184096	0.111502	0.000632989	-0.0369468	0.000512135	0.053275	-0.00689512	-0.02935	-0.0496317	0.0103312	-0.0728267	0.0448538	0.0453732	-0.00581256	0.080778	0.0162879	-0.0507341	0.0340605	0.0148183	-0.0173049	0.0271251	-0.0416644	-0.00172865
PAQR3	152559	-0.749084	-0.122049	-0.0449333	0.0544411	-0.346644	-0.0271034	-0.0137444	-0.103164	0.0241552	0.130513	0.123978	-0.00277787	0.0540846	-0.0565089	0.0599848	-0.101367	0.015667	0.0241971	-0.0472263	0.0493065	0.030431	-0.0585452	-0.0536103	0.082367	0.0152233	0.0466054	0.0354999	0.055084	0.0570756	-0.0221652	0.0227416	-0.0150342	-0.00595059	0.0170604	-0.0521832	0.00209826	-0.00160002	0.0141573	-0.0569372	0.0644205	0.0482337	0.000386095	-0.0397611	0.049749	0.0174564	0.06296	-0.0114642	-0.0207107
LIN7C	55327	-0.748482	-0.0670602	-0.146061	0.135881	-0.317576	0.0459765	0.159237	-0.105288	0.0357315	0.175382	0.0365349	-0.0609351	0.0504061	-0.0521162	-0.0500565	-0.113899	-0.00835247	0.0503069	-0.0442147	0.141891	0.0301243	0.0188349	-0.043416	-0.0303774	0.0178587	-0.017262	-0.00805524	0.00476283	0.0112103	0.0210525	0.0203416	0.0278088	-0.0153723	-0.00642636	-0.026737	-0.0610658	0.00856589	0.029759	-0.0426249	-0.0229748	0.00747663	-0.0754521	-0.0150223	0.0200241	-0.0162458	0.0488156	0.000358701	0.0781987
EED	8726	-0.748114	0.17046	-0.198421	0.0564588	-0.156765	-0.188021	-0.09017	0.0344583	0.00328528	0.0838418	-0.0658274	-0.0258844	0.0068478	0.113159	0.0350214	0.0871722	-0.0729438	0.0166749	0.144694	-0.0231265	-0.0655176	-0.00357581	-0.00576552	-0.0824791	-0.0338579	-0.00387519	-0.0417938	0.0326984	-0.0318994	0.094169	-4.90E-05	-0.0286695	-0.0385432	0.031223	0.0394248	0.0335154	0.0374682	-0.0111717	0.0221859	0.00164546	0.0254516	-0.0102871	0.0145325	-0.0843546	-0.00190294	0.0240592	-0.0558206	0.0753661
FBXL4	26235	-0.747723	0.00718824	-0.131546	0.158043	-0.104855	0.0560218	0.0225205	-0.0438686	0.0220947	0.0860821	-0.109965	0.0105393	0.0571021	-0.0116068	-0.0809168	-0.0529381	-0.119316	0.0281949	-0.025362	0.0919063	0.0316623	-0.0101339	-0.0254126	0.0549708	-0.00704454	-0.0307619	0.0183107	-0.0368326	0.00480862	-0.0283076	-0.014284	0.0182957	-0.0127064	-0.0193698	-0.00369626	-0.0363261	0.0264332	-0.0539993	0.0707284	0.0571408	0.018148	-0.0177692	-0.0179823	-0.00966907	0.0291292	-0.0397898	0.00145753	-0.00261673
C6orf139	55166	-0.746565	0.0955792	-0.105732	-0.240551	-0.168638	0.0286895	-0.0931339	-0.016839	-0.0238147	0.0965861	0.0718071	0.0358519	-0.0115179	-0.118656	0.0273739	0.0666782	-0.137367	-0.015411	-0.111214	-0.000633515	0.023827	-0.0344543	-0.00543455	0.065034	0.00268223	-0.043756	0.0871063	-0.0424744	0.0405449	0.0398084	0.068918	-0.0385816	-0.0170908	-0.00652279	0.0249993	0.0249543	0.000930228	-0.0289871	-0.0258886	0.0443873	-0.0108007	-0.0389179	-0.0216762	-0.0394503	-0.0571279	0.0158459	-0.0148848	0.0494765
SUMO1	7341	-0.743362	0.0661902	-0.0520519	-0.00507191	-0.307068	-0.0638035	-0.129028	0.197743	-0.1163	0.0353611	0.0641511	-0.0927145	0.0133433	0.0333994	-0.0209786	0.0910005	0.0525001	0.00189417	0.0493605	0.183247	-0.0215684	0.0149522	0.0239432	-0.0958068	-0.0219285	0.063584	0.0109173	0.122656	-0.0471222	0.0657281	-0.0500192	0.0565226	-0.0173624	0.12051	0.00394462	-0.0433907	0.0324605	-0.0409002	-0.0039682	0.00343508	-0.017231	-0.0192247	0.00807798	-0.0129746	-0.0173245	0.0038641	0.0879841	-0.0223077
RWDD3	25950	-0.743327	0.0364408	0.0230213	0.222988	-0.181816	0.091266	-0.0579139	-0.0526649	-0.136991	0.016558	-0.0584385	-0.0150325	0.121673	-0.0528852	0.0521899	-0.0316788	0.00118619	0.0443342	-0.089242	0.174834	-0.0898099	-0.0951648	-0.0604109	0.00790116	0.0113261	-0.0354786	0.0834598	0.103932	-0.00877248	0.0133675	0.00959498	-0.0259965	-0.0384882	-0.0246251	-0.0332455	-0.0792494	0.0185086	-0.0170858	-0.0239211	0.0404148	-0.0377685	-0.0419811	-0.0366552	0.0722873	0.0106306	0.013489	0.0660323	-0.0162873
C10orf18	54906	-0.740046	0.0553529	-0.0819708	0.0470789	-0.0342589	-0.0926931	0.0429315	-0.113993	-0.202944	-0.100772	0.0282892	-0.0849348	0.143886	-0.0576189	-0.0956312	-0.0231674	-0.0448911	-0.0276333	0.148375	-0.00570648	-0.0483622	0.0749403	0.0273216	0.00952869	-0.0646913	-0.0453098	0.0149687	-0.0273895	-0.0441767	0.0154214	-0.0586072	-0.0659625	-0.0305018	0.0203818	-0.00482867	-0.0688692	0.06313	0.0279768	0.0501762	-0.0024421	0.0203286	0.0509019	0.0875229	-0.0237379	0.0253402	0.022341	-0.00478229	-0.0103372
CBLL1	79872	-0.739089	0.366506	0.0345726	-0.0483632	-0.10181	-0.00730252	-0.0272145	0.0158193	0.0508463	0.0754487	-0.120016	-0.0536485	0.0914347	-0.126044	0.00310113	0.0146884	0.0947339	0.0198834	-0.114048	0.0375925	-0.0835646	0.0586693	-0.0643506	0.0372649	0.0140365	0.00562113	0.0717034	-0.0146951	0.00992172	-0.0210301	0.0262876	0.0117389	-0.0233773	-0.0123527	-0.0609032	-0.0343358	0.00227921	0.00930401	-0.00769726	0.0692914	0.0240574	0.00537606	-0.0395646	0.0269523	-0.0381803	0.00667059	-0.0107319	-0.00313686
NEK4	6787	-0.738907	0.0216358	-0.0730036	0.0441062	-0.129276	-0.0205631	0.113181	-0.3392	-0.0927328	0.148048	-0.0477963	0.00327596	0.0810367	-0.0150067	-0.0146397	-0.0641633	-0.0342435	-0.114351	-0.0676727	0.060589	-0.0270478	-0.0365688	0.0147313	0.0874928	-0.0180511	0.0651529	0.0390804	0.0553531	0.0209701	0.106273	0.00877403	-0.0549691	-0.0843203	-0.0120828	-0.050009	0.0633055	-0.0288145	0.000657131	-0.0158626	0.0148223	-0.0360933	-0.0608476	0.0393705	0.0149755	0.0124048	0.0255217	-0.0245264	-0.02989
KIN	22944	-0.738841	0.176951	-0.18419	0.0818381	7.84E-05	-0.0353464	-0.189889	-0.127304	-0.054127	0.116982	-0.0297454	0.0303506	0.149975	-0.0164778	-0.00643119	-0.0264047	0.0785694	-0.0502376	-0.0536703	0.0411017	-0.0674986	0.059139	-0.0671085	-0.0411686	-0.019779	-0.0216683	0.030909	-0.01216	-0.0285664	0.0192697	-0.0233878	0.0117628	-0.0121581	-0.00798412	-0.102629	-0.0128654	-0.0161042	-0.0694092	0.0440419	0.00972985	-0.0182673	0.0213785	0.0677835	0.0191239	0.0464078	-0.0481403	0.00535474	0.0217498
RECQL	5965	-0.736563	0.229435	-0.190499	0.218455	0.00874226	0.0598382	-0.137798	-0.0516325	0.105801	0.0582474	0.183729	-0.0360976	0.0870145	-0.00682529	0.0410843	0.0230156	-0.183005	0.0233422	0.0399571	0.069761	-0.0888272	-0.0404267	-0.00264717	0.0371344	0.0952596	-0.104638	0.00155234	-0.04376	0.0326319	-0.0152168	-0.00671352	0.0224468	-0.0490311	0.0095076	-0.0499585	0.00793646	-0.0220248	0.0346198	-0.0608273	-0.0123124	0.0256619	-0.0340739	0.071934	0.0344794	-0.0216007	-0.0299891	-0.00303899	-0.0184698
FLJ21908	79657	-0.736213	0.224477	-0.261149	-0.0604754	-0.0969161	0.092444	-0.108316	-0.132201	0.0185318	0.224779	-0.0945923	-0.0641781	0.0136002	-0.0980328	-0.0172371	0.0476924	-0.134784	0.0107477	0.00113483	0.0762932	-0.010238	-0.0299115	0.0294771	0.0367628	0.0436664	-0.0403221	0.016924	0.0282179	-0.0296356	0.02229	-0.0607867	-0.0148641	-0.0649893	-0.038196	-0.0454659	-0.0394489	-0.025036	-0.0211075	0.00859597	-0.0110407	0.00500996	-0.0911915	0.0100518	-0.0188106	-0.00661387	-0.0510701	-0.0423169	0.0124553
PHF14	9678	-0.73588	0.0431912	0.209232	-0.228883	-0.140591	-0.00829297	0.0147744	0.110339	-0.0213572	-0.0545376	0.0768013	0.127322	-0.0456638	-0.125005	0.0167809	0.0928776	0.0395372	-0.0268491	-0.0750688	-0.124351	-0.0112662	-0.0341387	0.0605388	0.0459632	-0.0379758	0.008472	0.00157411	-0.0771589	0.0966864	0.021724	0.0930009	-0.0497426	-0.00885161	-0.0119563	0.00848352	-0.0452404	-0.00942023	0.0222142	0.0403892	0.0191316	0.0221348	0.00637592	-0.0123403	0.0146955	-0.00557519	0.027468	0.0502245	-0.029688
PHF3	23469	-0.735666	0.173355	0.260947	0.191826	-0.229467	-0.0386273	0.0378945	0.147657	-0.179413	-0.0578687	-0.0256504	-0.0738171	0.0910093	0.0479185	-0.12934	0.0490972	0.00155197	0.000197068	-0.0480661	0.0537365	0.0116029	0.0621846	0.00259171	-0.00341638	-0.00519226	0.0182793	0.0440736	-0.0138493	-0.10091	0.00186057	-0.0144301	0.00590411	0.0733345	0.0371924	0.0102148	-0.0685111	-0.0135274	-0.0318537	0.0161592	-0.0226444	0.0104177	0.0359834	0.0220338	-0.0451187	0.0355634	0.0115111	-0.0525925	0.0285851
CHUK	1147	-0.735473	0.170919	-0.0440668	0.165867	-0.165094	0.034504	-0.0617531	0.00854977	-0.0532938	0.199244	0.0148243	0.117504	0.13714	-0.126214	-0.0142886	-0.0704072	-0.0235783	-0.000590963	-0.106539	0.166137	-0.03404	-0.0058811	-0.063312	-0.0251994	-0.0417829	0.00610287	0.0257327	0.0253636	-0.0953883	0.051392	-0.0152784	-0.0643319	-0.00881264	0.0143395	-0.0352006	-0.0222836	0.0956614	0.0113089	-0.0275382	0.0283918	0.0326709	-0.0353002	0.0417579	-0.0187757	0.0231365	0.054433	0.0212622	0.00957166
YTHDC2	64848	-0.734917	0.161188	0.134428	0.0970794	-0.192459	-0.00028722	-0.0794133	-0.104536	0.00683815	0.0966262	-0.0972563	-0.133221	0.132342	0.0528596	-0.0127687	0.0189544	0.044901	0.131517	0.00593229	-0.0213625	-0.0136419	-0.052083	0.0433816	0.00199211	-0.0983204	-0.0696443	-0.0994781	-0.00172231	-0.0117045	0.00213673	0.0467315	-0.127611	-0.0615929	0.037472	-0.0419377	0.0548758	0.00381191	0.0377206	0.0240943	-0.0209786	-0.0334892	-0.0981812	-0.0020449	0.0856096	-0.0219592	-0.00138023	-0.00669117	-0.00191618
SMEK2	57223	-0.733855	0.0131217	0.131266	-0.0182182	-0.258926	-0.0362071	-0.0842217	0.144254	-0.17182	-0.043922	-0.00238632	0.104517	0.046467	-0.144922	0.0157545	0.0598868	0.0802915	-0.0295919	-0.0959408	0.0335218	0.0156131	-0.0291965	0.0421799	0.0666174	-0.0740789	-0.0401417	0.0208313	0.0458237	0.0969478	-0.0367817	0.029189	0.0802067	0.00460061	-0.00694831	0.0172168	0.00818623	0.0721899	0.0172026	-0.0224116	0.0270287	0.0797323	0.0322134	-0.0415755	-0.0516271	-0.0310203	0.0434219	0.00546805	-0.000188412
IMPACT	55364	-0.732318	-0.159941	0.0831183	0.051889	0.00142787	0.0555624	0.0378192	-0.127317	-0.00607036	0.0906005	0.0827725	0.106338	0.0918819	-0.0690471	-0.0796114	-0.00733139	-0.100286	0.0011037	-0.16208	0.0722413	0.130708	-0.0632748	-0.0272479	-0.0145782	0.0087793	0.019048	0.0697806	0.0355401	0.0973781	-0.00366171	0.0544082	0.0303635	0.0144029	-0.0711028	0.00595335	-0.0428424	-0.0062797	0.0515497	-0.0102407	0.0493663	0.0935614	-0.0131717	0.0239141	0.0661432	-0.012234	0.0115241	0.0216382	0.0223322
SCC-112	23244	-0.732043	0.406542	-0.00732009	-0.0229261	-0.180241	-0.111721	-0.0611514	0.0277849	-0.0669038	0.0347729	-0.020775	-0.147066	0.102688	0.0902327	-0.0620036	0.0344973	-0.0236476	-0.0205618	-0.0195667	-0.0334282	0.097185	0.0781014	0.0520019	-0.0745481	0.0315179	0.0171821	-0.0218086	-0.025579	0.0160837	-0.0447604	-0.00975855	-0.0319991	-0.024016	0.0671842	0.00234577	-0.0398083	0.00352904	-0.00084091	-0.0170037	-0.00574765	0.0413496	-0.015012	0.0375708	-0.0333255	-0.0721252	0.0412703	-0.0572995	0.0188394
ATF2	1386	-0.731921	0.00524115	0.0494495	0.132128	-0.369488	0.00862201	0.051252	-0.0908158	0.0220407	0.00216494	0.0524385	-0.0977155	0.0362708	-0.144746	-0.0825803	-0.0107736	0.00449455	-0.0212171	-0.117108	0.153465	0.0337385	-0.0128645	0.0362756	0.0190303	0.033929	-0.0941483	-0.0384562	0.0544891	-0.0186322	-0.00349678	-0.0356251	0.0429068	-0.0664335	0.00578439	-0.0688263	-0.0850293	-0.0121066	-0.0834747	-0.0290048	0.0337307	0.0263781	-0.00186472	-0.0431164	-0.0543345	-0.0505596	-0.0346115	-0.0754704	0.0598667
Cep152	22995	-0.731247	0.120771	0.027292	-0.0650018	-0.103139	-0.0706321	0.0918698	0.10591	-0.0661703	-0.160172	-0.00984272	0.11593	-0.0862236	-0.0177786	0.012433	-0.0817596	-0.130952	0.0388387	-0.00128073	-0.089682	-0.00523256	-0.0345454	-0.0285812	0.0700936	-0.0332167	-0.0515271	0.0819075	-0.00699579	-0.0558869	0.0107473	0.0394306	-0.0242784	-0.052204	-0.0272319	0.0276286	0.026499	0.056098	-0.0249309	-0.0812046	0.0421783	-0.019029	-0.0273058	-0.0150205	-0.0121888	0.0314575	0.0140461	0.0144615	0.0218144
DTWD1	56986	-0.730473	0.0496696	-0.208563	0.0629578	-0.0614828	0.148523	0.185775	-0.0936244	-0.00324045	-0.0167116	-0.0170567	0.0739924	0.166088	0.0116155	-0.0562831	-0.0142218	-0.0536664	0.0561007	-0.013333	0.0880929	-0.0281343	-0.0415771	0.0327387	-0.0233816	0.0513426	0.0336132	0.0920682	0.0358404	0.0648501	-0.0301512	0.0389902	-0.0190765	-0.0458624	-0.101499	-0.0462123	-0.0428931	0.0157081	-0.0174065	-0.0303467	0.0826855	-0.0120766	-0.0645641	-0.0612791	-0.0428374	-0.0533662	0.00603255	-0.0221079	0.0122226
SNAPC3	6619	-0.730407	-0.0709212	0.11223	-0.111766	-0.280142	0.167039	0.0372617	-0.036894	0.0457039	0.0928488	-0.0265439	0.0520948	0.00180114	-0.0279371	-0.111349	-0.00858662	-0.0958286	0.0793382	-0.0818233	-0.0268149	0.00590062	-0.0308986	0.0241116	0.0694456	0.133738	0.00315346	-0.00895713	0.0170448	-0.0529684	0.0495155	-0.00467663	0.00534194	-0.0348145	0.0221717	-0.036446	-0.00379737	0.0178577	-0.0407505	-0.0164839	0.0301911	-0.0141318	0.0347457	-0.0123956	0.00686349	0.012401	-0.0290494	0.0257035	0.00589723
FPGT	8790	-0.730406	-0.0747419	-0.0791847	0.0127978	0.154354	0.0798475	-0.0827964	-0.187293	0.0828047	0.219515	-0.0192654	0.054626	-0.0210917	-0.0406147	-0.138668	-0.0603215	-0.186092	-0.0335303	-0.09468	-0.0217332	0.0102019	-0.0932196	0.0398521	0.0464704	0.0722763	0.0248182	-0.0427987	0.0157525	0.0472783	0.0229781	0.049049	-0.0168748	0.00320688	0.0198594	-0.00187066	0.0246009	-0.00425101	-0.0139406	-0.0195142	-0.00665933	-0.0244033	-0.0189199	0.0666535	0.0251241	0.0194868	-0.0375922	-0.0283728	0.0766981
ZNF675	171392	-0.729797	0.132567	0.0980858	-0.139248	-0.0939809	-0.0705206	-0.00743372	0.0853279	0.0530985	-0.0195785	-0.136848	0.0462708	-0.036501	-0.131858	-0.00592841	0.0117292	0.0881402	-0.0278933	-0.0542315	-0.148829	-0.0559495	-0.0991098	0.0246816	0.0411632	0.0115172	-0.0723222	0.0157008	-0.00996705	0.0614943	-0.0338253	0.0707819	0.0106765	-0.0717009	-0.020792	0.0347529	-0.0224189	0.00518066	-0.0658595	0.0355299	0.102298	-0.0100653	0.0443056	-0.034272	-0.00809811	-0.0606139	-0.0326767	0.00301676	0.0535984
KIAA0261	23063	-0.72916	0.370109	0.0939599	0.109302	-0.132253	-0.0523188	-0.112647	0.094316	-0.0626693	0.0889655	-0.0745829	-0.0747439	0.117046	0.0891811	-0.0754521	0.0101983	-0.0169885	-0.00629355	0.0664954	-0.00173965	0.027914	0.0382319	0.0295878	-0.0395087	-0.0264784	0.0582268	-0.0947488	0.0108154	-0.0108253	0.0129647	0.0320004	-0.0234569	0.0261605	0.0844974	-0.0124396	-0.00218262	-0.0208588	-0.0332275	0.0361038	-0.0225861	0.038482	0.0128378	0.0381934	-0.0239525	0.0136078	0.053134	-0.0278481	0.0347667
C4orf16	55435	-0.728113	-0.111337	-0.088025	0.0208749	-0.103148	-0.00871077	0.0182661	-0.139131	0.0673837	0.155613	-0.108487	0.0382125	-0.0523986	-0.160868	-0.0840583	-0.153275	-0.0314778	0.0564641	-0.0059305	0.148622	-0.014022	-0.00591787	0.0434313	-0.039189	0.0525003	-0.0382231	-0.0321508	-0.0526605	-0.0106228	-0.04036	-0.0362169	-0.0521747	0.020523	0.0626741	-0.00847752	-0.0419784	0.0569763	-0.0666229	0.02665	0.00454785	0.0258823	-0.00275499	0.0224604	-0.036281	-0.0435918	-0.0395747	-0.0144116	-0.0260443
EIF4E	1977	-0.728071	0.0625859	-0.180369	-0.0496702	-0.347573	0.0519456	0.0712102	-0.00395412	0.0265638	0.188986	0.0480136	-0.088876	0.0600134	-0.166919	0.00860433	-0.112169	0.0281917	-0.0184091	-0.0286813	0.158736	-0.00178994	-0.0604697	0.0572392	-0.139881	0.0495114	0.0397235	0.0177268	0.0657256	0.000768032	0.0170245	0.0158938	0.0113322	0.00244077	0.0387582	0.00625776	0.0351744	0.0403391	-0.0544252	0.00365214	-0.00211504	0.0302255	-0.0337808	-0.052575	-0.0172622	0.00808216	0.0325011	0.0471758	-0.0163937
RRN3	54700	-0.727416	0.187956	-0.126275	0.061662	-0.222842	-0.0351419	-0.0899074	-0.0400474	0.0512591	0.0489653	-0.104124	-0.161563	0.0951	-0.151921	-0.0762568	-0.0691002	0.0757685	-0.00629601	-0.0288926	0.154799	-0.106192	0.0125256	0.0512284	-0.0710108	-0.0315972	-0.0489319	-0.0428565	0.0456479	-0.0173929	-0.0149908	0.0616791	-0.0053524	0.0128784	-0.006443	0.00960671	-0.0767414	0.0343074	0.075981	-0.0269601	0.0361032	0.119015	0.00193813	-0.0279731	-0.032385	-0.00211178	0.0451003	0.0143456	0.00571935
INVS	27130	-0.726454	0.217304	0.000199099	-0.175385	-0.169804	-0.0314914	0.0958436	0.190193	0.00101368	-0.0678029	0.0268872	0.0527005	0.0472782	0.168518	-0.0471602	0.0527842	-0.0127173	-0.00202938	-0.123668	-0.131718	0.0342351	0.0691652	-0.0542507	0.00674819	0.00477954	-0.0135531	-0.00171756	-0.108154	0.0381205	-0.00221841	-0.0176453	-0.0770131	-0.051391	0.00137342	-0.0796419	-0.00961001	0.00722991	0.00931299	0.0390838	0.0737782	0.000528092	0.0117847	0.00377888	0.0108575	-0.0288063	-0.0180742	0.0517362	0.00932495
RBM34	23029	-0.724959	0.362946	-0.0945281	0.00557602	-0.199336	-0.0937354	-0.0747769	0.122955	-0.096099	-0.0240085	-0.0114417	-0.0437063	0.0769507	0.125695	0.0465557	0.174919	0.0939579	-0.0693023	-0.0108982	-0.00388468	0.0278455	0.00775196	0.00650032	-0.0163978	-0.00750383	0.00822826	-0.000253259	0.0420651	-0.00410936	-0.000610675	-0.00415837	-0.0431501	0.0767043	0.075506	-0.00234416	-0.0282567	-0.0146237	0.00276919	0.0169505	-0.0195233	-0.000882868	0.0316794	0.0772453	-0.0075491	0.00269211	0.0342131	-0.00826471	-0.0141527
HRB2	11103	-0.724427	0.107451	-0.235617	0.0652129	-0.192989	-0.0186297	-0.106761	-0.0827121	-0.10641	-0.0318391	-0.0550209	-0.00246664	0.090362	-0.0818042	-0.0549108	-0.0721767	-0.0138318	-0.0585986	0.100576	0.150885	-0.039713	-0.0318657	0.000840093	0.0494435	0.0421282	-0.0613154	-0.00403008	-0.0828951	0.0933469	0.00851305	-0.0403161	0.0251446	0.0434862	0.059524	-0.0251812	0.0140419	-0.0637764	0.0625302	-0.0180288	-0.0313032	0.0813057	-0.0941466	0.062527	0.0225331	-0.0524453	0.00742756	-0.0168239	0.0544574
HSPC138	51501	-0.72433	0.102482	-0.144596	-0.142395	-0.227709	0.226584	0.0248329	0.0116489	0.0877684	0.0907972	-0.0507613	-0.0174481	0.0448722	-0.104323	0.0502688	0.132139	-0.126116	0.0518632	-0.0574962	0.15621	0.0211376	-0.0771733	-0.0193296	0.0144977	0.0678608	0.0485594	0.051677	0.0218119	-0.0178479	-0.031645	0.0257684	-0.0117942	-0.0876292	-0.095091	0.00151286	-0.066639	0.0538941	-0.0274962	-0.0287461	0.0375517	-0.0128143	0.00421478	-0.0628098	-0.0282427	-0.0574391	-0.00656662	-0.00955843	0.0486689
PPP1R12A	4659	-0.724217	0.0941118	0.102642	0.292403	-0.0899403	-0.131075	-0.233608	0.0355216	0.147482	-0.0312939	0.0132052	-0.0662904	0.0835274	-0.0826016	-0.0947567	-0.0503949	-0.025636	0.0365897	0.100528	0.0776509	-0.0743461	0.014552	0.0357002	-0.0337755	0.102674	0.0578876	-0.0309832	-0.00372985	-0.00974324	0.00862282	0.0111766	0.041459	-0.0379749	-0.00570287	-0.052215	-0.0149486	-0.0120358	-0.0509685	-0.00507608	-0.00542685	0.00201692	-0.0555031	0.0363221	-0.0823759	0.112341	-0.0577435	-0.0294002	0.0491279
MYCPBP	10260	-0.72273	0.172035	0.134539	0.15717	-0.157309	0.00758291	0.048537	-0.101129	0.126162	0.0900991	-0.0317234	-0.0473332	0.00731053	-0.0212395	0.0176202	-0.060755	-0.00885462	-0.0347826	-0.0217213	-0.0243296	-0.00938909	-0.0471017	-0.00721178	0.038243	-0.00522471	-0.0595936	-0.0676072	-0.0229855	0.0681828	0.0128314	0.0579162	-0.00729953	-0.110278	-0.00712143	-0.0108519	0.00484387	-0.00281665	-0.011619	0.0257512	-0.0832158	0.026112	-0.0479987	-0.0449355	-0.0226958	-0.0434444	-0.0068027	-0.0421289	0.0215361
DBR1	51163	-0.722377	0.200366	-0.0704909	-0.0416615	-0.0185592	0.0739191	0.0331659	-0.00496597	0.020924	0.162635	-0.0495553	0.0913627	0.123578	-0.102663	0.0592185	-0.0930369	-0.0486591	-0.0258391	-0.00293016	0.00255811	-0.220851	-0.128872	0.0534838	-0.0016766	-0.0233201	0.100992	-0.0481941	0.118183	0.010034	-0.0185975	0.0510133	0.00055315	-0.023409	-0.0394729	0.0156917	-0.0385914	0.0204633	-0.0163715	-0.0726095	0.0934774	0.0646914	-0.0209084	-0.0271754	0.0297361	-0.0529574	0.0187754	0.038199	0.0233301
AZI2	64343	-0.721815	-0.0911109	0.0909716	0.222082	-0.131381	0.0649726	0.12375	-0.117584	0.0693675	0.0759984	0.0960223	0.0677475	0.062887	-0.104973	-0.111718	-0.0129893	-0.11894	0.0866887	-0.0856984	0.19555	0.0448368	0.00590284	-0.107655	-0.0569506	0.0380564	0.01894	0.0226052	0.0593761	0.00977273	-0.0151641	-0.0106834	-0.0608256	-0.0128734	-0.0363392	-0.0112521	0.00310284	-0.0206534	-0.0514934	-0.108344	0.0124442	0.0127162	-0.0313009	0.0117796	0.0143244	0.0620416	0.0311601	0.0304409	0.0513955
TRAPPC2	6399	-0.721715	0.210787	0.107024	0.0634854	-0.161391	0.0315042	-0.0288011	-0.130065	-0.0479069	-0.0100201	-0.0821989	0.0524702	0.115616	-0.103689	0.04494	0.143565	0.0833062	0.0917686	-0.140283	0.118559	0.0168016	-0.0422087	-0.0122161	0.0440513	0.0631907	0.0172591	-0.0388047	0.0765382	-0.0285618	-0.00163032	0.0107189	-0.026191	-0.00103161	0.0374039	0.00220814	-0.044192	0.0827532	-0.0174281	-0.0290448	0.0207029	-0.0355192	-0.0321019	0.0699846	-0.0265659	-0.0201337	-0.0283845	0.0100707	0.0499188
UTP14A	10813	-0.721691	0.288507	-0.247778	-0.0778935	-0.179734	-0.0851305	0.0214826	0.14406	-0.135106	-0.0214363	-0.004118	0.0920695	0.032093	0.149374	0.0564802	0.0748045	0.00487062	-0.0175221	0.00552764	0.00777046	-0.00583706	0.0724948	0.0158593	0.00414186	0.0658742	0.0888762	-0.011762	-0.0230992	-0.0143329	-0.0200819	-0.00688735	-0.00661703	0.0226811	-0.0625218	-0.0641805	-0.076837	-0.0212892	0.00259656	0.0292106	0.000860741	0.0737963	-0.012846	0.10299	-0.000888365	-0.0381928	0.0452191	-0.00275523	0.0216315
PRKAA1	5562	-0.721418	0.334347	0.0267222	0.0285072	-0.0404154	-0.0287981	-0.0125864	0.151967	0.0384667	0.0357187	-0.115132	-0.0559288	0.132741	-0.0027331	-0.0539833	-0.107377	0.163007	0.0411269	-0.0283868	0.0132441	-0.0824504	0.0226434	-0.0810498	0.0902133	-0.0333482	-1.35E-05	0.0854617	0.010223	-0.0401487	0.0169892	-0.0223281	-0.0743073	-0.0299307	-0.020645	-0.0120824	0.0273919	0.00068455	0.0330266	-0.0101513	0.090151	-0.0253168	-0.0236671	-0.0732039	0.0328012	-0.0120567	0.0254557	-0.0218397	0.0164541
RNF6	6049	-0.72138	0.165006	0.066226	-0.0154666	-0.301928	0.0111027	0.00643583	0.249935	0.011486	0.184181	-0.108621	-0.131971	0.0463325	0.112275	-0.0239537	0.0495138	0.153189	-0.0261581	0.0692433	0.0378643	0.0695666	0.108539	0.0209131	-0.0495467	0.0542196	-0.00566082	-0.0643192	0.0741634	0.0442061	-0.00812775	0.0103868	-0.0336246	-0.0375265	0.067458	-0.031437	-0.00262183	-0.0435356	-0.0413209	-0.0181161	-0.0139111	-0.00501576	-0.00919592	0.0721664	0.0177493	0.00380152	0.00776379	-0.0730518	-0.0466511
KIAA1005	23322	-0.720959	-0.215238	-0.0418435	-0.13326	-0.054377	-0.0547965	0.0204684	-0.031472	-0.0437471	-0.0699149	0.0735982	0.113097	-0.0298859	0.0159523	-0.0319438	0.073314	0.0332798	0.0218787	-0.155802	-0.114404	-0.0100673	-0.033605	-0.0355123	0.158763	0.0636741	-0.00103798	0.00469342	0.0318307	0.0713046	0.0133926	-0.0567389	-0.0312614	-0.0542489	0.0148905	-0.0436878	0.0212633	-0.00219532	0.0359439	-0.0439354	0.0312408	0.0127242	-0.0204456	-0.0386933	-0.0659734	-0.0475592	0.0133409	-0.00279982	-0.0802255
CDC73	79577	-0.720442	0.172267	-0.0682699	0.00752031	-0.12989	0.0432194	0.0163526	0.0644196	-0.00958958	0.0544658	-0.026996	-0.0560803	0.136371	-0.0503376	-0.126091	0.0143786	-0.0284827	-0.138046	0.0379289	-0.0490071	0.00326479	0.0948539	-0.0249807	-0.0713144	0.0508816	-0.0701589	0.123671	-0.00564957	0.0589185	0.0781322	0.0480964	0.0354447	-0.046878	0.0955381	-0.00184569	0.0288952	-0.059138	-0.0807691	0.0532039	-0.026342	-0.038195	0.00809248	0.0586185	-0.00850225	0.00804733	0.0686423	0.0109666	-0.0009907
ALS2CR8	79800	-0.72038	-0.00673402	0.266146	-0.0626514	-0.0597799	-0.0165012	0.0432192	-0.00637244	0.0808311	-0.0609162	-0.177126	-0.0385485	-0.0212099	0.0346977	-0.0914364	-0.0120218	0.00824735	-0.00269314	-0.0731022	-0.0913139	-0.0104417	-0.120101	-0.0405309	0.0575345	0.135186	-0.0867349	-0.010798	0.0134466	0.0448066	-0.0249994	0.0451225	0.0494367	-0.03104	-0.0550328	-0.0301035	0.0170604	0.0186356	0.0447387	-0.00463981	0.0483967	-0.015072	0.0444755	-0.0550361	-0.0039195	-0.00754445	-0.00910434	0.00971475	-0.024641
ACTR6	64431	-0.719568	-0.110507	-0.16924	0.119416	-0.218717	-0.0448332	-0.0940233	-0.302797	-1.94E-06	0.1928	-0.0626839	-0.0401824	0.00276722	-0.00381167	0.0262552	0.107894	-0.010555	0.0286471	-0.000463758	0.101363	0.0259944	-0.04527	-0.063723	0.0127232	0.0105786	-0.0473938	-0.0168752	0.0367784	0.037705	0.0238595	-0.0139401	-0.00490658	-0.0229951	-0.020247	-0.0726126	-0.0460474	-0.012799	0.0168494	-0.00869933	-0.0362986	0.0300815	-0.0148484	0.00616373	0.0167073	0.0369732	-0.0138012	-0.0462263	0.0383737
FLJ13220	60558	-0.718282	0.174648	-0.114468	-0.27442	-0.132363	0.149572	-0.0146646	-0.00229868	0.0369648	0.131808	-0.0710892	0.0445882	-0.00583395	-0.0518283	0.0478995	-0.0744983	-0.017594	-0.0539911	-0.0518239	-0.0733626	-0.019109	-0.0299103	-0.0221851	0.109772	0.0595772	-0.0113966	-0.0920334	-0.034877	-0.0441626	-0.0308064	0.0347474	-0.0632925	-0.0502678	0.0210511	-0.0143584	-0.064349	-0.0323579	0.0109434	0.0226748	0.0436114	0.0357358	-0.00119257	-0.0487647	0.0262224	-0.0299883	0.00071508	-0.000202898	0.00327434
ZNF45	7596	-0.718035	0.322628	0.000277771	-0.0206774	-0.0818241	-0.0713936	-0.183008	-0.0964002	-0.0676177	-0.012927	0.0248911	0.0126355	0.185592	0.106586	0.0116492	0.0766773	0.0191313	-0.0537806	-0.0692488	-0.00446487	0.00610981	-0.0722846	0.0246166	0.0735827	0.0576764	0.0355764	-0.099775	-0.0509885	-0.0223381	0.045946	0.0422528	-0.0131016	-0.0089236	0.0131876	-0.0304238	0.0268445	0.00081625	0.0160818	-0.0234741	-0.029088	-0.0229907	-0.046665	0.0601039	0.0425937	0.0327357	0.0484187	0.0510837	0.0592213
CRY1	1407	-0.717199	-0.120439	-0.0155883	0.15295	-0.116807	-0.0170822	-0.110267	-0.00937935	-0.0732578	0.00182202	0.030651	-0.0894405	0.154784	-0.114448	-0.0263112	-0.0490054	0.150855	0.0148761	-0.105546	0.102965	-0.0762092	0.0781742	-0.105296	0.0286502	-0.0626748	0.0326842	0.0784475	0.0366156	-0.0377285	0.0580723	-0.0134984	-0.0528822	0.0338318	0.0353158	-0.0427248	0.0127903	0.00771411	0.0280557	-0.0677981	0.0618734	0.00544227	0.0435486	-0.063239	0.0614378	0.00153459	0.121685	-0.0135227	0.040314
POLR3F	10621	-0.716891	-0.0365547	0.0182137	-0.0717117	-0.281311	0.0479084	-0.0146813	0.0103594	0.0384691	0.0895299	-0.10219	0.0427138	0.0786903	-0.111585	-0.0639156	0.035105	0.0248303	0.076888	-0.0603853	-0.00395386	-0.0246769	-0.0417918	-0.00810974	0.0452704	-0.0389397	0.00313396	0.0804618	0.0572087	-0.0286575	-0.022343	0.0343608	0.00201864	-0.00649663	-0.0532852	-0.0663972	-0.00267314	0.0867441	-0.0142105	-0.0427147	0.0877155	0.0585974	-0.0166459	-0.0183194	-0.0263312	-0.0301693	0.07028	0.0267367	-0.0541122
PRIM2A	5558	-0.716426	0.29121	-0.244818	-0.305891	-0.0747464	-0.0601214	-0.0664909	0.0554868	0.0863837	-0.0183752	0.013888	-0.0263994	-0.0210864	-0.0952618	-0.00840113	0.01805	-0.0444465	0.0390189	-0.0539449	-0.0518901	-0.0402345	-0.102275	0.0741393	0.0705698	0.0371481	0.00994387	0.0450136	0.00893219	0.04739	0.00790649	0.0750168	0.0344925	-0.0488639	0.0206926	-0.0150319	0.0248041	-0.0247498	0.00949581	-0.00612958	0.0607989	-0.000913294	-0.0332962	-0.0534778	0.0323522	0.00263042	-0.000438383	0.026544	0.0298581
ATG3	64422	-0.716349	0.287379	0.11908	0.0650584	-0.216075	0.0141376	0.204488	0.220057	0.0526789	0.131904	0.00539373	-0.0518434	-0.0424687	0.0915874	-0.0472945	0.0950927	-0.00519002	-0.0751904	0.0243296	0.0507024	0.0468364	0.0637499	-0.0778141	-0.0529425	0.0210104	0.0145009	0.145035	0.0745078	-0.0543282	-0.0132599	0.0126197	-0.0270768	-0.0122719	0.0042794	0.0407437	0.0048187	0.0650761	-0.0463125	0.00219604	-0.0104906	-0.0175113	0.00538882	0.0384048	0.0104663	0.028884	0.0303529	-0.0400471	-0.0284752
TTF2	8458	-0.716317	0.262579	-0.288973	-0.0908713	-0.0804614	-0.0323123	0.0507071	-0.0764661	-0.0704804	0.134687	0.015089	0.0457548	-0.003311	-0.0985814	0.0570554	-0.111784	-0.19195	0.0208905	-0.075186	0.00452413	-0.0326011	-0.0172785	-0.0374829	-0.100246	0.0221847	-0.0198121	0.0495841	-0.033771	-0.03449	-0.0091578	0.000804228	-0.0140284	-0.126388	-0.0547424	-0.0252878	-0.0273113	-0.00639125	0.0117183	-0.0101408	0.0847742	-0.00181368	-0.0351507	-0.0122091	0.0477258	-0.0224532	0.00824859	-0.00945357	-0.0176108
ZNF7	7553	-0.716095	0.0632555	-0.0576427	-0.0860318	0.0833232	-0.0172536	-0.14005	-0.0493028	-0.149579	-0.037662	-0.130967	0.0727653	0.0219844	-0.0121969	-0.0266855	0.157288	-0.095426	0.0422151	0.0091383	0.0443034	0.0603255	-0.0272228	-0.00871565	0.120577	0.0502717	-0.0741071	0.0244661	0.0505896	-0.129632	-0.0692863	0.0294909	0.0157332	0.00935323	-0.0629446	-0.0592883	-0.132618	0.0299275	-0.0209611	-0.0157466	0.00190665	0.0739758	-0.00682369	0.026942	0.0304996	0.0347894	0.0510264	-0.0362737	0.0284094
ZCCHC10	54819	-0.714961	0.127958	-0.0809043	0.236552	-0.18821	0.074572	-0.18375	-0.115438	-0.165856	0.112962	-0.00162729	0.0271322	0.0941542	-0.125437	0.0714709	0.0315233	-0.00871269	-0.0228065	-0.1189	0.128464	-0.00675281	-0.0170486	0.0183295	-0.00657976	0.043408	0.0117926	-0.11684	0.00419916	0.00070982	0.0729975	0.041746	0.00952329	-0.0408327	0.00894258	-0.0783672	0.0228877	0.0263349	-0.015256	-0.000671833	-0.0658638	0.00883084	-0.0529225	0.0186481	-0.0406609	-0.000798297	-0.0212047	-0.0267818	0.0561156
TAF2	6873	-0.712108	0.110455	-0.207593	0.151745	0.00675185	-0.134519	-0.131072	-0.244297	-0.136716	0.0787506	0.148029	-0.000995313	0.102039	-0.0690117	0.0428861	-0.0758376	-0.0249226	-0.00850229	-0.0078637	-0.0270161	-0.0146242	0.0582026	0.0389894	0.00597428	0.0206605	-0.0417795	-0.0117245	0.0413417	0.0191435	0.00989536	0.000358182	0.0559097	0.0186443	0.0527899	-0.0689124	-0.0202363	-0.032824	-0.000116156	-0.0439981	-0.00316317	-0.0263212	-0.0511905	0.0891647	0.0606713	0.00489514	0.0115062	-0.0603238	0.00471644
RBL1	5933	-0.712026	0.171697	-0.112614	-0.0491619	-0.151018	0.0494998	-0.0327417	-0.0301303	-0.0770504	0.0658491	-0.0180825	0.0728434	0.0745022	-0.106991	0.14377	-0.107662	-0.209305	0.0138868	-0.0619288	0.0381568	-0.0223504	-0.0256158	0.0793589	0.041522	-0.0214139	-0.0288131	0.0635455	-0.0654662	0.0442443	0.00447161	0.0411049	-0.0170761	-0.0442046	0.0020802	0.0152152	0.0169999	0.0625317	0.018107	-0.0758975	0.0842127	-0.00194693	-0.0169354	-0.0185021	0.00133979	-0.038897	0.0522957	0.0950096	-0.00405714
TUBGCP5	114791	-0.711529	0.0332564	-0.100613	0.0324097	-0.243547	0.0601407	0.0383725	0.0444312	0.128519	-0.0385756	-0.183518	-0.00462928	0.057546	-0.0460319	-0.0210605	0.030978	0.0196694	0.0586199	-0.0152776	-0.0348418	-0.0106742	-0.0775242	0.0111899	0.0307282	-0.0103575	-0.0203966	-0.0364554	0.0464487	-0.0529416	-0.058667	0.047384	-0.0470458	-0.0359157	-0.0196177	-0.00591151	0.0144858	0.0558129	0.105271	-0.0404158	0.0500219	0.0320344	0.0302913	-0.0230708	-0.0372361	-0.00865749	0.0367448	0.0159802	0.00641905
Cep290	80184	-0.711415	-0.161801	0.0571158	0.200543	-0.229369	-0.104242	0.00402898	-0.0490818	-0.152464	-0.120804	0.0405395	0.121586	0.0649861	0.103715	-0.0963437	0.0209851	-0.0247866	0.0415894	-0.0741558	-0.0438015	0.0097008	0.00439572	-0.0283874	0.0613416	0.0523109	-0.128059	0.0992511	-0.00923026	0.03886	0.0117012	-0.0659961	-0.0664548	-0.009493	0.0117027	-0.0660811	-0.0215921	0.0170004	0.0356623	0.0105558	0.017032	0.0644748	-0.0302137	-0.0112108	0.00411337	-0.00596889	-0.0220385	-0.00331148	0.0116572
PEX1	5189	-0.711249	-0.00340923	-0.0364966	0.152106	-0.142876	0.0686783	0.0654682	-0.103178	-0.0927527	0.112356	-0.164161	-0.150078	0.0193243	-0.0757301	-0.0940632	0.0661187	-0.0102785	0.125103	-0.0901328	0.0184558	0.0333411	0.0139885	-0.0339818	0.101442	-0.0601421	-0.0335314	0.0277722	0.021104	-0.013717	-0.0419572	0.070478	-0.0632494	0.0460719	0.00639489	0.0192699	-0.0501403	0.075951	0.0446343	0.0146952	0.0965387	0.0192943	0.00353644	-0.0485036	0.0328038	-0.0113176	0.0156471	-0.028935	-0.0382398
BCOR	54880	-0.71096	0.158277	-0.0892853	0.185722	-0.14082	-0.00654466	-0.0591235	-0.113372	-0.137667	-0.0790015	-0.0435341	-0.0197001	0.0523981	-0.202085	0.00247713	0.0048654	-0.0224567	-0.0125193	-0.141239	0.0784478	0.0324753	-0.0150248	0.0185182	0.0508415	-0.0821701	0.0480988	-0.0285951	0.0580213	-0.00534957	0.0106055	0.0605005	-0.0440924	-0.0422883	0.0675358	-0.0317256	0.0129156	0.035964	-0.0118996	0.00399872	0.0253737	0.0563168	0.0208128	0.0432227	-0.0430945	0.0255152	-0.0447314	-0.00755875	0.0220134
DLEU2	#N/B	-0.709776	0.102978	-0.0237541	-0.0402628	-0.192177	-0.104409	-0.084984	-0.166862	-0.0806705	-0.0199735	0.0405322	-0.0857744	-0.0613903	-0.105713	0.0287476	-0.134986	-0.1673	-0.0269504	0.0443796	-0.00700913	0.0270726	-0.0367082	-0.0375297	0.0765903	-0.0227969	-0.048041	-0.0194289	0.0544473	0.0480024	0.0404818	0.0232198	-0.0160871	-0.0334716	0.023049	-0.0107923	0.0885613	0.00634042	0.0222816	-0.109993	0.0215646	-0.0410634	-0.12552	-0.0274483	0.0150024	-0.0266401	0.0651805	0.0104713	0.0122128
STAM2	10254	-0.709548	0.0205947	-0.23098	0.0905854	-0.0693271	0.142044	0.182392	0.0569204	0.185059	0.214661	-0.00783773	0.0226416	0.125998	-0.0444895	-0.162727	0.00577427	-0.0541836	-0.0517155	-0.0575906	-0.0214436	-0.0319791	-0.000999666	-0.039868	-0.0400676	0.0812676	-0.0208365	-0.0105974	0.0440066	-0.0309577	0.0747829	0.0224162	-0.0213073	-0.0775862	-0.00248476	-0.0791364	0.0520136	0.0416956	-0.0791393	-0.0127593	0.0442493	-0.0229196	-0.00567158	-0.0348253	-0.0480242	0.0465389	-0.0373369	-0.0105178	-0.0179858
SPATA5L1	79029	-0.709391	0.240474	-0.13871	0.000255976	-0.185364	-0.0140883	-0.0978492	0.153678	-0.0685055	0.0962356	-0.0661196	0.0336863	0.116363	0.0431238	0.0245872	0.00547502	-0.0398089	0.0137105	-0.00979864	0.0116181	-0.0106811	0.0605193	-0.0282993	0.0613541	-0.0710997	0.0567481	-0.015263	0.00684764	-0.0361371	0.0667951	0.121157	-0.0516594	0.0311471	0.0716548	0.00108547	-0.0370326	0.0552185	-0.0265527	0.00705421	-0.0642202	-0.029487	-0.0437578	0.0128339	-0.0652184	-0.0375564	0.0444548	-0.0596156	0.0421202
EXOSC8	11340	-0.709222	0.224246	-0.306213	0.0218981	-0.137991	-0.0212452	-0.200201	0.0280739	-0.153086	0.023934	-0.00479713	0.0254164	0.0117989	0.0129469	0.0947911	-0.0213491	-0.144954	0.1051	-0.0310654	0.0689029	-0.0871489	-0.0309755	0.0138782	-0.00289312	0.0188689	-0.0107681	0.00321847	0.0119886	0.0282037	-0.0239353	0.0415895	-0.0343909	0.0200545	-0.0926737	-0.0541436	-0.000328626	-0.00614821	-0.00203561	0.00471563	-0.0131367	0.0340136	-0.0444561	-0.0653584	0.016003	0.0229155	0.0294165	-0.0687933	0.0224803
FLJ13646	79635	-0.708436	-0.103109	0.144508	-0.108997	-0.0599114	0.115901	0.124065	0.0236361	-0.0804934	-0.0631308	-0.054641	0.0914687	-0.0170963	-0.134841	-0.0509098	0.115529	-0.0379876	-0.0354026	-0.115094	-0.070399	0.0256331	0.00655238	-0.0219614	0.0372951	-0.00686986	-0.0024396	-0.0320441	-0.0106339	0.0874719	0.0654403	0.0306786	0.013923	0.00703928	-0.0373103	0.0845304	0.0320277	0.00109688	-0.00943019	0.0135921	0.0122442	0.0229559	0.0209032	-0.0426856	-0.0694956	-0.0683162	-0.0586678	-0.0598527	-0.0231697
C14orf103	55102	-0.708274	-0.0494322	0.163023	0.0474689	-0.0803759	0.055035	0.038968	-0.111889	-0.128069	0.0553336	-0.0733644	0.106344	0.2308	-0.0474643	-0.0976599	-0.051459	-0.040007	0.112496	-0.0172279	-0.0263254	0.0282728	-0.0125247	0.0285375	-0.0201433	0.0276421	-0.0523509	0.00668191	-0.0383358	-0.0646009	-0.00931441	0.00717428	-0.00385687	-0.0687745	-0.0170448	-0.0394711	0.0130564	0.0983174	-0.0429767	-0.0255842	0.0843237	0.0273715	-0.0346529	-0.0655018	-0.0178026	0.0328766	0.0155243	-0.0069485	-0.0284478
C6orf61	54844	-0.707612	0.270207	0.110324	0.064382	0.0745101	-0.131215	-0.00868165	-0.0680106	-0.102636	0.147437	-0.0768283	0.0810911	0.142473	-0.0371301	-0.0769812	-0.0374178	0.0501789	-0.0303556	-0.120238	0.011913	0.0144259	-0.0594136	-0.0411097	-0.0376721	0.0257976	-0.0141015	0.0359351	0.00197701	-0.034364	0.0863688	0.0328624	0.0137779	0.00885609	-0.00240235	-0.0418107	0.00384457	0.0349515	0.0075373	-0.0171541	0.042498	0.0287821	-0.00350428	-0.0334173	0.0312331	-0.0249317	0.0602873	0.033944	-0.0332602
TRIM5	85363	-0.706495	0.226651	-0.0220377	0.171343	0.12286	0.066181	0.0306801	0.0473727	0.0380706	0.0553615	0.148882	0.0837462	0.139445	0.0575381	-0.0112279	0.00641602	-0.140082	0.0932344	-0.170568	0.0269636	-0.04763	-0.0443988	0.0128535	0.0346952	0.0701063	-0.0188531	0.0696703	0.0267249	0.0691948	-0.0502673	-0.00739635	0.0457727	-0.120114	-0.0319962	0.0181656	-0.00591394	0.0828713	-0.0880477	0.0365712	-0.0163353	-0.00338933	0.040903	-0.0396132	0.0125425	-0.0487933	0.00674366	0.0309056	0.0262559
RIF1	55183	-0.705908	0.207262	-0.22169	0.129175	-0.360745	0.0351731	-0.0726206	0.127011	-0.0847715	0.0284415	0.00648424	-0.11076	0.0682862	-0.0718033	-0.00520253	-0.00763914	-0.0227381	-0.077976	-0.0171267	-0.0490816	0.0268282	0.0311665	0.0874299	0.0238722	-0.0478317	-0.0467106	-0.0356159	0.0529669	0.0270115	-0.0496173	0.0276867	0.0170706	-0.0130506	0.0367444	-0.046825	-0.0208314	-0.00056033	0.0127171	0.0116648	0.00802311	0.0494657	0.0194156	-0.0185761	-0.0119232	-0.0303316	0.0163805	-0.0381269	0.0386619
SNX16	64089	-0.705394	-0.117456	-0.0777454	-0.00324617	-0.0722326	0.0480257	0.0104773	-0.124242	0.0659227	0.066995	-0.0491065	0.0405713	0.0851103	-0.106511	-0.0405266	-0.0751998	0.0265353	-0.0504951	-0.0284739	-0.0549114	0.0349659	0.0945377	-0.127775	-0.0343476	0.0482324	-0.0249716	0.0415325	-0.102405	0.00917568	0.0478705	0.0273096	0.0185153	0.00136623	0.0329533	-0.0182035	-0.0117603	0.0297072	-0.0940139	0.0440026	0.0587454	-0.0154473	0.0266141	-0.0553884	-0.00785521	-0.0252331	-0.05292	-0.0267777	0.0516663
DCK	1633	-0.705077	0.236063	-0.00976413	0.182088	-0.192703	-0.198849	-0.235482	-0.0369787	0.0147587	0.116994	0.0106356	-0.0158216	-0.109213	-0.110327	0.125065	0.00680934	-0.0460825	-0.0583166	-0.0411949	0.116497	-0.0780298	-0.0777388	0.0369601	-0.0172896	0.149289	-0.0375261	-0.0479421	0.0142262	0.00818485	-0.0518708	0.00758567	0.028109	-0.100025	-0.00273324	-0.00451089	-0.00664061	0.044054	1.34E-05	-0.0768211	0.0257133	-0.00842331	-0.0223123	0.0260855	0.0119484	-0.0210315	-0.0404666	0.0236201	-0.000482052
CGI-37	51388	-0.704608	0.164884	-0.327715	-0.0582994	-0.132859	-0.113683	-0.0255825	0.129163	0.0630755	0.0139485	-0.00549246	0.0309914	-0.00149643	-0.146142	0.0029775	-0.15057	0.00138682	-0.00608797	-0.0138779	0.15814	-0.0888707	-0.0804979	-0.0944192	-0.0308858	0.0603529	-0.0163955	0.0579851	-0.0596406	-0.00643967	0.016203	0.0172632	0.0396119	-0.0468355	-0.0170615	-0.0167336	-0.022295	0.021649	0.0376591	-0.0444787	0.0286568	0.0584734	0.0317871	0.0454502	-0.0195779	0.027599	0.0621797	0.0395218	-0.0650794
RKHD2	51320	-0.703991	0.191188	-0.0718645	0.188727	-0.126021	-0.0889251	-0.0251256	-0.105634	-0.0360504	-0.018292	0.122418	-0.176914	0.141699	-0.206325	0.102909	0.00967463	0.0584091	-0.00856912	-0.145564	0.116289	-0.0548756	0.00834702	-0.0545802	0.0135977	0.0509882	-0.0201735	-0.018398	0.00197515	0.0552449	-0.0579294	0.00343214	0.0735063	-0.0504635	0.0211048	-0.0574274	-0.0732633	-0.00572458	-0.0744485	-0.000818727	-0.0157862	0.0223823	0.0100784	0.0450118	-0.0376997	-0.0379178	-0.0019137	-0.0101031	-0.066375
POLI	11201	-0.703542	-0.0922638	0.0605204	0.145441	0.0991477	-0.0585982	-0.0981536	-0.20794	0.0190519	-0.069851	-0.109432	0.0266435	0.182823	0.0886747	-0.169493	0.0840456	0.0021749	0.00753466	-0.0932442	-0.00878174	-0.0435825	-0.115473	0.00575918	0.00125751	-0.0125751	-0.0672473	0.0455817	0.0478818	-0.0151108	-0.0131836	0.0271822	-0.0848175	-0.020488	-0.0396408	-0.0777015	-0.00829441	0.021369	-0.0429045	0.0292879	-0.0214099	-0.0370158	-0.0340015	-0.0556391	0.0447064	0.066224	-0.0159476	-0.00140665	-0.0466779
NUP160	23279	-0.703531	0.368668	-0.250686	-0.00227706	-0.218623	-0.0266578	0.0195315	0.0506625	-0.0655753	0.0449586	-0.0434104	-0.10618	0.0904255	-0.0528563	-0.0210241	-0.0279058	-0.00863171	-0.0306587	-0.0695129	-0.044642	-0.0951856	-0.0347313	0.0340817	-0.0125494	-0.0835536	0.0261203	0.0420161	-0.0214153	0.0234307	-0.00572244	0.0798957	-0.0119521	-0.0802372	-0.0632958	-0.00504971	0.00502764	0.031111	0.0281199	-0.025392	0.0668997	0.0467245	-0.0429914	-0.0291068	0.0137422	-0.0486022	0.0515649	0.049325	-0.0144874
ZNF551	90233	-0.703302	0.111556	-0.0680136	0.0578439	-0.088945	-0.120795	0.00352673	0.0414202	0.00856105	-0.236658	-0.170799	-0.0508698	-0.0802135	-0.092362	-0.0416976	-0.101139	-0.0107478	-0.00687263	-0.0261122	-0.0240797	-0.0222232	-0.0111481	-0.134976	0.0278681	0.0705693	-0.00321463	0.0335309	-0.0186668	0.0104662	0.0266311	0.0336576	0.00671698	0.0143869	0.00542601	-0.00352741	-0.0388887	0.0110803	0.0294083	-0.0761207	-0.0209177	-0.0161962	0.0396811	0.0345114	0.0179426	-0.015536	0.0575252	0.0685406	-0.0107354
KIAA0974	317662	-0.70315	-0.0775018	0.0345454	0.175584	-0.215367	0.031661	0.0159144	0.0587139	0.0383779	0.0637252	-0.134248	0.00614453	0.137516	0.181489	-0.0729755	0.0267372	-0.000598355	-0.0223499	-0.0603818	-0.0313723	-0.0306948	0.00299678	-0.0667245	0.000500757	0.0488347	0.0224237	-0.0182293	0.0132589	0.00734133	0.000406963	-0.0226474	-0.028427	-0.0489395	-0.0225715	-0.0346097	-0.0249105	0.0746519	-0.0298877	0.0435966	0.0589369	-0.0499845	0.0398154	0.00934043	0.0310648	0.0359389	-0.0172033	0.0545148	0.00551889
KIAA0971	22868	-0.702567	0.248767	-0.0569436	-0.258711	-0.0467218	0.211096	0.0112878	0.00519476	-0.0759762	0.0640398	-0.0779054	-0.156444	0.0347998	0.103652	-0.0781333	0.0391101	0.0232469	0.0301028	0.0410451	-0.0496093	0.0640548	0.0203507	0.00443053	-0.00332933	-0.0584895	-0.0533335	-0.015855	0.00309942	-0.00697198	-0.0211711	0.0255621	-0.0396819	0.0434923	-0.0186683	-0.0114485	-0.0509571	-0.000514203	-0.00507509	-0.043371	0.0291893	0.0729836	0.0306155	0.0387462	0.0114716	-0.0448771	0.113552	0.039144	-0.0291639
ORC5L	5001	-0.702539	0.087848	-0.173427	-0.286171	-0.272942	-0.115281	0.00338838	0.0867727	-0.0111437	0.112175	-0.0370454	0.0439952	0.00548933	0.231858	-0.0391064	0.166946	-0.0284601	0.087254	0.093875	-0.0279998	0.0715132	0.00978158	0.0263837	-0.00926854	0.0198647	0.0699554	-0.0175651	-0.0379202	-0.0652185	0.0359955	0.0230235	-0.0223197	0.00558218	0.020039	-0.049083	0.023547	-0.0013128	-0.0513048	-0.00736629	0.0530417	0.0600729	-0.0114905	0.0618284	0.0343832	0.0248143	0.025174	0.00577756	0.0245303
KIAA0372	9652	-0.702203	-0.0862082	-0.0155159	0.177484	-0.247025	0.257889	0.0679408	-0.181847	0.00429302	0.0210806	-0.00841094	-0.150111	0.0737222	0.0281288	-0.051812	-0.0581595	-0.0496464	0.0316004	0.0441461	0.117857	0.0235336	-0.0386214	-0.0626922	0.0814042	0.103987	-0.0309711	-0.023708	-0.0113839	-0.00598854	-0.118646	-0.00806848	-0.0392377	-0.0543033	-0.0437266	-0.0404114	-0.0429195	0.0192621	0.00254973	-0.00894264	0.0162324	-0.0308186	-0.0302981	0.0403182	0.0679884	-0.0121266	-0.00904103	0.0167568	-0.0256671
CD2AP	23607	-0.699766	0.095593	-0.334716	0.198599	0.224009	-0.0168744	0.108053	-0.0592735	-0.175432	0.0711459	-0.0211892	-0.0493135	-0.00426781	-0.045478	-0.0153996	-0.0761956	0.0980102	0.073747	-0.0777769	0.105911	-0.0563268	-0.0298332	0.0276488	0.0482081	-0.0365742	-0.0331515	-0.0406496	0.0189959	-0.00478366	-0.0140802	-0.0544412	0.00416089	-0.060113	0.0513234	0.0255642	-0.00709127	0.0793743	-0.0344862	0.00552769	-0.0127977	0.0116642	0.00479456	0.0470166	0.0370307	-0.0310296	-0.0475574	-0.0633582	0.0706255
BRCA2	675	-0.69958	0.314315	-0.154214	-0.250199	-0.10178	-0.0122463	0.0966627	0.10909	-0.0113691	0.00421871	0.00956277	0.0300654	-0.115433	-0.138899	0.0113745	-0.0643368	-0.0968219	-0.0572495	-0.0210502	-0.0831789	0.00042607	0.0462025	0.0367957	0.00463838	0.0131921	-0.00804127	-0.00365869	-0.0356831	-0.00963591	0.00607221	0.0334197	-0.0486642	-0.0165333	-0.0477162	-0.00728617	-0.0252245	0.0766978	0.00108478	-0.0815297	0.067022	-0.00414567	0.0139756	-0.0397329	-0.0470241	-0.0265531	0.0138638	-0.00946668	0.00197365
ANAPC10	10393	-0.698865	0.0971937	-0.305448	0.134432	-0.241062	0.159799	-0.00397614	-0.0893699	0.0248766	0.106691	-0.0577043	-0.0621014	0.0678444	-0.0325933	0.0799557	0.0623293	0.0182011	0.021417	-0.0446438	0.110002	-0.0532977	-0.0622098	-0.0720709	-0.040273	0.0307552	-0.0575645	-0.0119892	0.0350337	-0.029904	0.0275742	0.00705187	-0.0376863	0.00327416	-0.00652563	-0.030062	0.023745	-0.0111196	-0.0460772	0.0332015	-0.0216025	-0.019824	-0.0107603	-0.0214325	-0.0045439	0.0195381	-0.00395106	-0.0352143	0.0617264
RSC1A1	6248	-0.698711	0.188238	0.0575892	-0.172998	0.00117736	0.100122	-0.0976685	0.0642974	-0.0756272	0.112857	-0.070908	0.124834	0.0922883	-0.130954	0.0128493	-0.00238792	0.0278279	-0.0520596	-0.0235728	-0.0290913	-0.0109436	-0.0148099	-0.0557219	0.0624382	-0.0295813	-0.00770078	-0.0254903	-0.0280804	-0.024309	0.0156977	0.0407216	0.0163106	-0.0591071	0.054632	-0.0484688	-0.010357	-0.00300923	-0.0384974	-0.0398988	0.056053	0.10646	0.00801231	-0.0775074	-0.000404655	-0.0621461	0.00518896	-0.00081705	0.0138527
NJMU-R1	64149	-0.698013	-0.100976	-0.272291	0.096339	-0.263782	0.0307886	-0.0437442	-0.0279793	-0.0530724	0.0304591	-0.0872419	0.0527377	0.00507277	-0.0121309	0.0170488	0.0382644	-0.0571765	0.0857031	-0.0801811	0.064846	-0.0278495	-0.0588205	-0.02672	0.0500233	-0.0161045	-0.0854793	0.0692042	0.0137433	0.00430749	0.0595486	0.0182045	0.00757886	-0.0758019	0.0113465	0.022591	-0.0255881	0.0609009	0.0752003	0.021308	-0.00903657	0.0207452	0.00276594	-0.0121084	-0.00404041	0.00294366	-0.0472021	0.0518995	-0.0182154
FLJ13946	92104	-0.697881	-0.267884	0.014042	-0.117092	0.0953264	-0.00204927	-0.0331026	-0.103427	-0.0352821	0.00333106	-0.0471557	0.133833	0.0197738	-0.0420402	-0.0826712	0.110527	0.0184943	-0.0844588	-0.15895	-0.0788361	0.0106124	-0.084034	0.0103917	0.129478	0.0319653	0.00643921	-0.0159009	0.0522402	0.0526321	0.0604766	-0.0188904	0.0590146	-0.0101202	0.00343892	-0.010636	0.0347216	0.00100483	0.0494965	-0.0398947	0.0209417	0.0283901	0.0248639	0.0109875	-0.00696638	-0.0408131	0.0230333	0.0246149	-0.0354321
C1orf25	81627	-0.697862	-0.0413032	0.0440501	0.237907	-0.150298	0.207949	-0.0269543	-0.146454	-0.101779	0.1019	-0.143042	0.110675	0.0043503	0.00688055	-0.078282	0.0562245	-0.186843	-0.0136646	-0.0790865	0.0383164	0.0755392	-0.0196418	0.0349098	0.0735086	0.0558657	-0.00673807	-0.112752	0.0732138	0.00690703	0.0593635	-0.0549032	0.0319582	-0.0167288	-0.00724119	-0.0509451	0.00484488	0.0271889	0.00284666	-0.0501606	-0.0306146	-0.0210103	0.0432409	0.0497204	-0.0491003	-0.0606557	-0.0791974	-0.0608686	0.0597968
C1D	10438	-0.697424	0.094479	-0.0995583	0.194332	-0.241891	0.12619	-0.0814551	-0.00132614	-0.0412238	0.213244	0.0094686	-0.108849	-0.0112304	-0.166499	0.00378225	0.00933089	0.0484426	-0.0372456	-0.0825583	0.246296	-0.00918302	-0.0301511	-0.146897	0.00681393	-0.00636501	-0.0060936	-0.0221802	0.0811221	-0.0386382	0.0144644	-0.0266527	0.00296594	-0.0577096	0.00119696	0.0287188	-0.0671529	-0.0323995	-0.00812606	-0.0493759	-0.00214265	-0.0305651	-0.0187763	0.00261362	-0.0145924	-0.00270198	-0.0364006	-0.0170689	0.0113817
C13orf10	64062	-0.696225	0.188064	0.332318	0.0515587	-0.262315	-0.0969513	0.0106739	0.161457	-0.111546	-0.0639149	-0.0697973	-0.0455802	0.0839031	0.0885616	-0.0268897	0.0414165	-0.0486904	0.101732	0.00543832	0.081746	0.0746234	0.00305956	-0.00153568	0.0158442	-0.0315056	-0.00118504	0.130653	-0.049364	-0.0673441	0.0161004	-0.035666	-0.142465	-0.056928	0.0450534	0.0103227	-0.0777238	0.0270379	-0.0320718	0.0206847	-0.0114686	-0.0022406	-0.0370565	0.0459365	-0.00336715	-0.0380058	-0.018146	-0.00984955	0.0013981
CLPX	10845	-0.695965	0.240959	-0.117194	0.0639009	-0.190512	0.125892	-0.103596	0.0396645	-0.197419	0.135432	-0.0432939	-0.00800131	0.130067	-0.101344	0.0498516	-0.0508113	0.00130648	-0.0161896	-0.0508538	0.12148	-0.0266385	-0.0265282	-0.145354	0.0235096	-0.0286002	-0.00508974	0.0329198	-0.073961	-0.0719558	-0.0740702	0.00502019	0.0302114	-0.0422957	-0.0314352	-0.0509296	-0.0497167	-0.0311293	-0.0466495	0.0326186	-0.000111361	-0.01287	-0.0156372	-0.013023	-0.0191658	-0.0122045	-0.0121371	-0.0506849	0.00735839
NUBPL	80224	-0.695852	-0.23961	-0.172298	-0.00526128	-0.0753449	0.209597	0.015929	0.021529	0.0155388	-0.0187368	-0.186566	-0.00649759	-0.0527632	-0.0223476	-0.0740701	-0.110034	-0.0869893	0.0418699	-0.020009	0.0807448	-0.0682616	-0.049259	-0.0516263	-0.00633015	0.0689889	-0.0352907	-0.00101893	0.0218329	0.00740351	-0.0169051	-0.0195015	0.0018379	0.0219906	-0.037941	0.0124283	-0.0257296	0.0128365	0.0901129	-0.0798789	0.0124524	-0.00744968	0.0806311	0.0211972	0.00745336	0.0147586	0.00465455	0.0331152	-0.031654
C13orf7	79596	-0.695161	0.0361167	-0.0639006	0.0600489	-0.165234	-0.112872	-0.291115	-0.146634	-0.0450877	0.134253	0.119812	0.0181163	-0.0329076	-0.0465273	0.0256481	-0.0303316	-0.124986	0.08795	-0.00570123	0.0131766	-0.0251005	-0.0811843	0.050013	0.0101089	0.0740059	0.011144	-0.110111	0.0310567	-0.0410292	0.0397539	0.0811068	0.0132864	-0.0266301	0.0227978	-9.67E-05	-0.0407391	0.0580496	-0.0430695	-0.0579238	-0.0244285	0.144783	-0.0208048	0.0234622	-0.00857826	0.0334279	0.0269501	0.0256766	0.0203784
ATR	545	-0.694239	0.202976	-0.051542	0.238625	-0.057481	-0.179409	0.0956089	-0.230905	-0.171517	0.0765115	-0.0170485	0.0479109	0.123577	0.185315	0.0511108	0.0187852	-0.0356734	0.0783364	0.0403994	-0.0840584	0.0411462	0.0415465	0.0321027	0.0233706	-0.0141489	-0.0673695	0.0255603	0.0183926	0.0169857	0.0172623	-0.0687861	0.00928984	-0.04707	-0.0324964	-0.0415285	-0.0344619	0.00449535	0.0213408	-0.0101559	0.0498319	-0.00424542	-0.0511985	0.0558398	0.0144149	-0.0221376	0.0348325	-0.0102133	-0.0562661
SLC35A3	23443	-0.693864	0.014636	-0.265225	0.168639	0.138806	-0.0729275	0.168766	-0.00883366	-0.0781508	0.0761309	-0.107458	-0.0656545	-0.0478669	-0.0512926	-0.143384	-0.145358	0.158711	-0.0378247	0.0115255	0.142952	-0.0107724	0.0496085	0.0153389	0.112875	0.123047	0.0511119	-0.0232032	0.0391395	0.0674425	0.00863512	0.0300914	-0.0783641	-0.0113649	0.0425782	0.0630161	0.0370352	-0.0594232	0.0316358	-0.0386971	0.0238762	-0.0432993	-0.0102221	-0.00761244	0.0645606	0.00412308	0.0455985	-0.0269891	0.0284001
C1orf109	54955	-0.693485	-0.027636	-0.19631	-0.0470935	-0.247476	0.0442367	0.0313123	-0.112159	-0.0801597	0.117097	0.0740842	-0.0163454	0.0656407	-0.174226	-0.000713004	0.0398043	-0.14101	0.115707	-0.122436	0.0931908	0.0299131	-0.000451118	-0.033709	0.0699306	-0.0814048	-0.0166524	0.0668671	-0.0153506	0.0109589	0.0174192	0.0513787	-0.0356953	-0.0758567	-0.015857	0.0679655	-0.0644743	0.0138826	0.0023751	0.022951	0.0735399	0.0517895	-0.0539873	0.00297188	-0.012307	-0.0905341	0.000666447	-0.0576721	0.00881236
PAPOLA	10914	-0.693348	0.431131	-0.0822284	0.0292525	-0.111553	-0.0403474	0.0487269	0.191659	-0.0885118	0.0329694	-0.0311789	-0.14428	0.047255	0.0883454	-0.0883067	0.0225299	0.12902	-0.0598193	0.0567771	0.0184049	-0.0368806	0.0524616	-0.00649674	-0.0596981	0.0263736	0.0600388	0.0698938	0.0142606	-0.0594838	0.0461396	-0.0224675	0.0172165	-0.0198806	0.0109246	-0.0390034	-0.0164759	-0.0116153	-0.039816	-0.0233401	-0.00841136	-0.00680668	-0.00557804	0.0333335	-0.0203196	-0.0140321	-0.034701	-0.0451673	-0.0418107
MORC3	23515	-0.693204	0.0498887	0.209597	0.351563	-0.0577436	0.017379	-0.154914	-0.0547719	-0.0486446	0.158261	-0.010373	-0.0310592	0.144701	-0.186272	0.0156976	-0.057682	-0.0623986	0.0910083	-0.0649169	0.112479	0.0414164	0.0017171	-0.0900142	-0.00428993	0.000151063	-0.0296118	0.0117215	0.0520943	-0.0326571	-0.0258153	0.00659737	-0.0214996	0.0229993	0.00359873	-0.0202141	-0.0181257	0.0517831	-0.0491576	-0.00156316	0.0489393	0.0522329	-0.0124393	-0.0442431	-0.0242413	-0.0203572	-0.0491654	-0.0175153	0.0509696
TAF11	6882	-0.691144	0.0739475	-0.0557706	0.113178	-0.118085	-0.147329	-0.184391	0.0188188	-0.258457	-0.0522548	0.0454519	0.104027	0.178887	-0.181226	0.0403331	-0.0252361	-0.0750148	-0.00112252	-0.0596507	0.197947	-0.0155212	-0.00460363	-0.0371965	-0.104772	-0.0647908	-0.0156021	0.0650189	0.0648051	0.0275921	0.0310709	0.0679186	0.0511888	-0.0489049	-0.0157813	-0.0332152	-0.0890687	0.0468563	-0.0339258	-0.0324369	0.0617199	0.0171668	0.020946	-0.0835863	0.0660476	0.0456867	0.0260495	-0.0179005	-0.0232301
CHORDC1	26973	-0.690003	0.097091	-0.121493	0.0686264	-0.263405	0.00872218	-0.0359465	-0.0741258	-0.0429961	0.183011	0.0453553	-0.0861994	0.0493511	-0.118735	0.0822362	-0.197651	-0.0277732	0.0420879	0.0212507	0.0616064	-0.144858	-0.0230983	-0.00895975	-0.0426698	-0.0352684	-0.0599167	0.0821454	0.0749861	-0.0373519	0.0769282	-0.0632943	-0.0271806	-0.0899255	0.014078	-0.0221494	0.0281314	-0.0338585	-0.0448441	0.0538738	-0.0247193	0.0589612	-0.0206407	0.0295067	0.00473363	0.0560605	0.0128013	0.0203435	-0.0353108
GALNACT-2	55454	-0.689914	0.261926	0.223807	0.298033	-0.0329832	0.00973399	-0.100405	0.00608201	0.0816266	0.0463952	0.119062	-0.0464218	0.189401	-0.10554	0.0329953	-0.045994	0.025955	-0.0645944	0.0122312	0.150997	-0.0510598	0.0627509	-0.0390709	0.00258093	-0.0262185	-0.0113067	0.00768112	0.0908802	0.00449702	-0.0546326	-0.0184132	-0.05199	-0.0296959	-0.0166994	-0.0339789	-0.0997605	0.0396281	0.00833571	-0.0247295	0.00778088	0.00469534	-0.0258422	-0.00443986	0.0164962	0.0449042	0.0406586	0.0244801	-0.00653545
SPAG1	6674	-0.688728	-0.039098	-0.143314	-0.0433372	0.13791	-0.099091	0.131719	0.0228514	-0.0155259	0.227297	-0.0985744	0.135294	-0.0378988	-0.0637373	-0.0172973	-0.0745617	0.168113	0.0651432	-0.0317289	-0.0313169	0.0141628	-0.0057997	0.0137253	0.0882134	0.0547738	0.0375287	0.0481031	0.0552879	0.00358253	0.0625459	0.0135003	-0.07339	-0.0379682	-0.0199363	-0.0743133	0.0969772	0.00231187	0.0408386	-0.043356	0.0111649	0.0305467	-0.0498264	-0.00283653	0.0399134	-0.042694	0.0776164	-0.0405718	-0.0135162
C10orf137	26098	-0.688194	0.304541	0.0439223	0.00573991	-0.260515	-0.0815386	-0.0678345	-0.0124219	-0.11218	0.015677	-0.0823206	-0.151755	0.0376776	0.0828822	0.0024706	0.112536	0.00795869	0.0469838	0.0278025	-0.097114	-0.0491627	0.0428315	-0.00573274	-0.0195369	-0.0416104	0.0588445	-0.0806592	0.0216233	-0.023841	0.0662401	0.00619202	-0.0636314	-0.100876	0.0348017	-0.0176509	-0.043809	-0.0219621	-0.0267801	0.0373858	-0.0182545	0.00205849	-0.0482482	0.0625638	-0.00911508	0.0666005	-0.0178887	0.0246494	-0.00546953
C13orf24	10464	-0.68759	0.0212035	-0.149778	0.204877	0.00948415	0.00556467	-0.180595	-0.13517	-0.0309322	-0.0251558	0.00236653	-0.0977829	0.0332805	-0.0380984	0.0170403	-0.0374483	0.0154879	0.126332	-0.175465	0.0380331	0.0186563	-0.0605905	0.00647223	0.0484214	0.0965545	-0.0918816	-0.0221885	0.0740835	0.0249773	0.061092	0.00195787	-0.0802286	0.0440958	0.00918984	0.00123369	-0.0349784	-0.0248969	-0.00210452	0.0463235	-0.0334575	-0.0123867	-0.0311434	0.0122823	-0.0341075	0.00481923	-0.0757322	-0.0799781	-0.056456
RB1	5925	-0.68726	0.112192	0.0043328	0.190602	-0.236502	0.11333	0.119302	0.0242728	-0.0371223	0.138788	0.0478818	-0.0900849	0.0848106	-0.0146829	0.0511286	-0.0811612	-0.135882	-0.106955	-0.0865624	0.120253	-0.0252509	-0.00813922	-0.0108241	-0.026012	0.11139	-0.0343115	-0.0127849	-0.0229377	-0.00733132	-0.0452275	-0.00197892	0.0179111	-0.126574	-0.0328354	-0.0628397	-0.0328563	0.0326252	-0.021668	-0.00965614	0.0253732	-0.0106669	-0.0689478	-0.0159955	0.0395793	-0.0485496	-0.0279479	0.00267185	-0.0242834
ZNF492	57615	-0.68651	0.0265244	0.179137	-0.14137	-0.00216015	-0.0404605	-0.03652	0.0510067	-0.133102	-0.124949	0.0362428	0.0952877	-0.125841	-0.143638	0.00189251	0.0881156	-0.0207397	-0.0677099	-0.013583	-0.0929234	-0.0232486	-0.0545885	0.014056	0.0246819	-0.0444216	0.0201056	0.0258814	0.0679247	0.0983408	-0.0500611	0.0381537	0.0821473	-0.0725539	-0.055262	0.146354	-0.0217655	-0.0102505	-0.0977894	-0.0426852	0.0439613	0.00659302	0.0313858	-0.0321607	-0.0139401	-0.0208427	0.0164148	0.00900183	0.0338111
LOC441104	441104	-0.686018	-0.165173	0.137168	0.18387	-0.210892	-0.0100389	0.0586525	-0.110436	-0.0513716	0.0259278	0.0810697	0.140825	0.0696162	-0.109869	-0.0459658	0.0467396	-0.123268	0.0931909	-0.105921	0.151634	0.0388092	0.0625533	0.00381115	0.0375657	0.0706743	-0.0272496	-0.00943609	-0.00179223	0.0110388	-0.0270833	-0.00100668	-0.0312044	-0.00658552	-0.0719764	-0.0725931	0.0174434	0.0358872	-0.0243021	0.00799228	0.0140363	0.0611194	-0.0368966	0.0387854	-0.0559007	-0.0039597	-0.0097482	-0.0146742	0.0302717
EVI5	7813	-0.685449	-0.166279	0.113453	0.0313029	-0.14218	0.142911	0.139806	0.09872	0.150719	0.0996169	0.0927144	0.115533	0.15369	0.0576374	-0.0763795	-0.104095	-0.0161244	-0.0123563	-0.0723423	0.0349946	-0.0197813	-0.0175915	0.0348393	0.0188856	-0.0211638	0.0463163	0.0500533	0.0736659	0.0347501	0.119079	0.0368828	-0.0718224	-0.0191778	-0.0747143	-0.0280739	0.0213021	0.0420551	-0.0662208	-0.01516	-0.00861954	0.0396544	0.0026122	0.0477389	4.46E-05	-0.0117138	-0.0993647	0.0241941	-0.021457
ZNF198	7750	-0.685044	0.00985767	0.301529	0.0917639	-0.173833	-0.228779	-0.0518166	0.197983	-0.200354	-0.175013	-0.0712352	-0.045302	0.0618525	0.00738647	-0.115962	-0.0400166	0.0667666	-0.0294866	0.0441349	0.0312764	0.0709924	0.0624104	-0.0205976	-0.0817537	0.0691876	-0.0395564	0.0385891	0.0636751	-0.00331054	-0.0273193	-0.00323972	0.0611317	0.0446769	0.0243313	-0.0572636	-0.0381143	-0.0192275	-0.0224879	0.0110037	0.0167791	0.0283576	0.019209	-0.011472	-0.00505515	0.0386221	-0.016606	0.00790889	-0.0326029
SLC33A1	9197	-0.684507	0.159745	-0.191983	0.0707328	0.0493575	0.0220411	0.350339	-0.165245	-0.0354349	0.0457488	0.078416	0.0999318	0.177944	0.16939	-0.0316522	-0.0199448	0.0325754	0.0148217	-0.0392128	-0.0560179	0.0242237	-0.0512638	0.0684766	0.00770598	-0.0322802	-0.0443306	0.0169198	-0.0187417	-0.0199009	0.0197123	0.020292	0.0642593	-0.0382701	0.00389191	-0.0435047	-0.0367932	-0.00346878	-0.0734715	-0.0548407	0.0347677	-0.0286682	0.00876822	0.00601406	0.071483	0.0618077	0.0148542	0.00179783	0.0195057
TDG	6996	-0.683389	0.164067	-0.197122	0.130074	-0.0404467	-0.268983	-0.161351	-0.00866915	-0.266703	-0.0411418	0.117258	0.045654	0.0852883	-0.0939466	-0.0235088	-0.093178	-0.0994869	-0.0291646	0.0758199	0.136205	0.0305843	0.0219698	-0.0450835	-0.110151	0.0206891	0.0022311	0.00623769	-0.0225901	-0.00326012	0.0867371	-0.000881227	0.0301306	-0.0236389	0.0294959	-0.058039	-0.0607602	0.0330028	0.00922405	-0.0125786	-0.0180151	0.063631	-0.0402879	-0.0429698	0.0277292	0.0724126	0.0197867	0.0123021	0.0361778
SMC1L1	8243	-0.683205	0.301704	-0.293407	0.0443828	-0.0844227	-0.203974	-0.0831942	0.00969311	-0.0640499	-0.0062901	0.0674956	-0.0844232	-0.0405929	0.0863779	0.022103	-0.0335121	-0.20944	-0.0171287	-0.0379366	-0.0224224	0.0420177	0.0537472	0.0380769	-0.070644	0.0120511	0.0484559	0.051466	-0.0488001	-0.0119543	0.0102036	0.00937433	-0.0555512	-0.0294349	0.0654165	-0.0149708	0.0337269	0.0146689	0.0560655	-0.0393894	-0.0333419	-0.0298565	-0.0490348	0.0837244	-0.0218073	0.00428582	-0.0271008	-0.00819101	0.010324
WDHD1	11169	-0.682151	0.177062	-0.333732	-0.225865	-0.18965	-0.132883	-0.127948	0.072376	-0.0514762	0.0153529	0.0958919	0.0773449	-0.0396365	-0.059885	0.0709899	-0.00356043	-0.0912475	-0.0117578	-0.00986631	-0.139149	-0.0157173	-0.0413079	0.0419624	0.0232863	-0.00496551	0.0199767	0.0537242	-0.0386327	0.0320538	-0.0239086	0.0129831	-0.00118262	-0.0656196	0.034747	-0.0156492	0.0487975	0.0347926	-0.0162618	-0.0362763	0.0379684	0.0179184	-0.0487586	-0.0471335	0.017352	-0.0148567	0.00557165	0.0599977	0.018733
AER61	285203	-0.681543	-0.147067	-0.0617076	0.178809	0.119184	0.2407	-0.150268	0.0956979	0.0962968	-0.0233221	0.0515221	0.0118209	0.20205	-0.0165283	0.0231441	-0.085162	0.0471906	0.0507857	-0.0137147	0.020182	0.0445782	0.00716616	-0.00958645	-0.0202649	0.0118652	-0.0841398	0.00380905	0.0321721	0.0521961	0.00817008	-0.000777748	-0.0537448	-0.0792799	-0.0549957	-0.000274764	0.00518527	-0.00187248	0.00776185	0.0332387	-0.0115424	0.0690595	0.000927637	-0.0508733	0.0709813	-0.0752666	-0.00148777	-0.03396	-0.0581573
MSH3	4437	-0.680785	0.0212774	-0.0112987	0.0278458	-0.19069	-0.0798444	0.10607	0.0848837	-0.0384805	-0.0567765	-0.110711	0.129132	-0.041535	-0.0379018	-0.0806681	0.028998	-0.00517672	0.0660701	-0.0533655	0.11375	-0.0089818	-0.146602	-0.0317302	0.0829748	0.0542923	-0.0349706	0.0339172	0.0270022	-0.0401374	-0.0349373	-0.0489261	0.0601556	-0.0808008	-0.0394706	0.0968115	0.0461481	-0.0797527	0.00521862	-0.00412934	0.0486337	-0.0933881	0.0637507	0.0594633	-0.038295	-0.0663083	-0.01946	-0.105069	0.00864635
PLAA	9373	-0.680002	0.239301	-0.050861	-0.149167	-0.107718	0.242596	-0.036271	0.0306705	0.0685811	0.0939921	-0.1213	-0.0446472	0.13868	-0.0987671	-0.0137362	0.0200756	0.0292429	-0.0168443	-0.0257959	0.0653477	0.0986152	0.103018	0.0726063	0.0522039	0.048638	0.0243529	-0.0410882	0.0399008	0.00343892	-0.00646782	-0.00346207	0.0186701	0.0125615	0.0521081	-0.0515805	0.0121505	0.0408203	-0.0224323	0.0614658	0.00128845	0.0563038	-0.0409209	0.00568799	-0.0101406	-0.0227113	0.00986367	-0.025599	0.0337796
TLK1	9874	-0.679955	0.274694	0.067745	0.17234	-0.291758	-0.10029	0.233269	-0.00609665	0.0322599	0.0919899	-0.0314705	-0.12677	0.0235088	0.0918469	-0.0249467	0.0677148	0.0505454	0.0355347	0.0102029	0.0156889	-0.0160279	-0.0265188	0.0925578	-0.0075784	0.00837756	0.0315019	-0.033439	0.0545035	0.0324369	-0.0650517	-0.0124328	0.0115619	-0.0468977	0.054088	-0.0209921	-0.0268446	-0.0543141	-0.0329165	0.0433084	-0.00455235	0.0465571	-0.00692689	0.0307659	-0.0558218	-0.0140957	-0.0496967	-0.0313836	0.0140781
hfl-B5	10480	-0.679948	0.325455	-0.200472	0.040323	-0.150602	0.0689944	0.0703543	0.152084	-0.168215	-0.0474195	0.0650427	-0.169856	0.00971729	0.0823206	0.00440566	-0.0241343	-0.0753182	0.0637917	0.0104483	0.139324	-0.0224429	0.00647711	-0.0896504	-0.0397496	0.028877	0.0467022	0.110775	0.0737843	0.0653585	-0.0616498	-0.0121163	-0.0136667	-0.0575863	-0.0118657	-0.0168136	-0.0995366	-0.0352932	-0.0277099	0.0820948	-0.0215741	0.0740568	-0.0762752	0.0433746	0.00720647	-0.0817622	-0.010915	0.0535904	-0.0085956
CLN5	1203	-0.679257	-0.0314731	0.0606867	0.101033	0.0501865	0.122687	0.188765	0.00769381	0.11975	0.0316078	0.072771	0.0971486	0.144642	0.123754	-0.123653	-0.0307795	-0.0443161	0.0102712	-0.137254	0.223237	-0.00718647	-0.15078	-0.0672632	-0.00446753	0.0764308	-0.0629261	-0.0180073	0.0242481	-0.0560599	0.103584	0.0590853	-0.00458386	0.0814293	0.00871366	0.0585372	-0.0197553	0.0210924	-0.0163071	0.0174113	0.054258	0.0266104	-0.00347986	-0.000596992	0.028939	0.0187788	0.00370254	-0.0196993	0.0305622
RBM12	10137	-0.679183	0.43434	-0.26636	0.0158344	-0.087682	-0.114275	-0.0461733	-0.140708	0.0169287	-0.00392776	0.0270641	-0.137945	0.0299303	-0.0587256	-0.0333028	0.0392436	0.0485332	0.028789	-0.0622526	0.0184144	-0.0435037	-0.022751	0.045112	-0.0330661	0.00153135	0.0691777	-0.0350293	0.021384	0.00386572	0.0356263	0.0545134	0.0354406	-0.00572724	0.0268276	-0.0243943	-0.0371386	-0.0184857	-0.0249222	-0.0126038	-0.0789216	0.0636634	-0.00016906	0.0518034	0.0159354	0.0110372	0.0349823	0.0337642	0.0238836
XPO1	7514	-0.679117	0.0860894	0.180045	-0.170499	-0.294782	-0.0988155	-0.0782795	0.267273	-0.116825	-0.0553213	-0.00376271	-0.181492	0.022771	0.252338	-0.0359197	0.0737623	-0.127097	-0.00743325	0.0688183	0.0111056	0.102301	0.0587707	0.0604179	-0.0751554	0.0070534	0.0219126	0.0450709	0.0578336	-0.0580887	0.00930532	-0.0282779	-0.0317003	-0.0558215	0.0883466	-0.00355007	-0.000342558	0.0248505	-0.0192682	-0.0152665	-0.0313205	-0.0019128	0.00395218	0.048883	-0.0205138	-0.00438374	0.00620684	0.0260311	-0.0351478
ZBTB3	79842	-0.678927	-0.0099543	0.0847199	0.000865782	-0.0506843	-0.0378818	0.00423489	-0.00486785	-0.0272277	-0.0353607	-0.109204	0.170942	-0.00144777	-0.0437438	-0.0437112	0.139849	-0.0703188	0.0405522	-0.115374	-0.101026	0.00100196	0.00297197	-0.0578725	0.0350195	0.0914935	0.0111457	0.0251422	-0.0323113	0.118253	-0.0121122	0.0862321	0.0139593	-0.0939925	-0.0455972	0.0138369	0.0656302	0.0167598	-0.0941352	0.0217174	0.0276946	0.0192699	-0.00935491	-0.00669822	-0.0660799	-0.0659199	0.00346489	0.0239814	-0.000864884
SEC24D	9871	-0.678486	0.176785	-0.0802186	0.0723664	0.045695	0.165482	0.359349	0.0313131	0.129572	-0.0874624	0.159527	0.026899	0.135267	0.0591759	-0.106464	0.0825133	0.0179444	-0.00728179	0.0205262	-0.00632412	0.0935077	0.0687383	0.0284787	0.0459204	0.0374411	-0.0128228	0.086997	0.0252728	0.000846145	0.0282987	0.0277408	-0.0587243	-0.156085	0.0307701	-0.0358528	-0.028801	-0.042968	-0.0964011	-0.0324195	-0.00316395	-0.041408	-0.0358353	-0.0884921	-0.0269186	-0.0144027	0.0428868	0.024506	-0.0121364
POLR3G	10622	-0.677904	0.129885	-0.0931717	-0.221666	-0.293557	-0.0443704	0.0523557	0.159276	-0.0504004	-0.0318665	0.0809089	0.21871	0.0144059	-0.00493527	0.106346	0.0227459	-0.0726088	0.0484022	0.0526241	-0.00731421	-0.0577924	-0.080498	0.0282844	0.0584645	-0.0150594	-0.0170403	0.0423317	-0.00290388	0.00367481	-0.0496141	0.00920976	-0.0251363	0.0101994	-0.0268896	0.0459667	0.0812811	0.0140656	0.0292874	0.0429272	0.00818815	0.0697389	0.0410531	0.0624086	0.0510059	-0.0628607	-0.064465	-0.0399368	-0.0382467
HSF2	3298	-0.677046	0.0620038	0.0729109	-0.087827	-0.333921	0.173802	-0.188769	0.0841285	-0.0181746	-0.050798	-0.157564	-0.205101	0.00218613	-0.204556	0.0179905	0.124472	0.0555862	0.0388867	-0.0884832	-0.0139382	0.00516994	-0.057065	0.00464887	0.0757683	-0.0416194	0.0294781	-0.0141179	0.100754	0.00853693	0.0241226	0.0222162	-0.0183748	0.012099	0.0352479	-0.00226907	0.030317	-0.0474381	0.0122805	-0.0171804	0.0220624	0.064265	-0.0199134	-0.038668	0.00817312	0.0197718	0.0041173	-0.00957457	-0.0394234
ZNF96	9753	-0.676985	0.101993	0.0577151	0.0487969	-0.229116	-0.0544127	-0.0162778	0.0614165	-0.0985807	0.00562621	0.0576364	-0.000279287	0.0827087	0.00585653	-0.0169187	0.0867382	-0.0411489	0.0442941	-0.212449	-0.110998	0.0139007	-0.0082088	0.00886255	0.0119395	0.0157815	0.0360784	0.0249379	-0.0179477	-0.0012884	0.0219324	0.0495496	-0.036326	-0.0386533	0.0156892	-0.0526847	-0.0332821	0.0342353	-0.0482895	-0.0417256	0.0496687	0.0598074	-0.0162262	-0.00631419	0.0248464	-0.0124188	-0.0090122	0.0570191	0.0876051
C11orf30	56946	-0.676616	0.000699999	0.0155408	0.0818951	-0.0741505	0.0437128	0.0351402	-0.00550417	-0.016067	0.0525757	-0.0678497	0.10368	0.0657599	-0.0977537	0.000439581	-0.0121214	-0.0966856	0.0134039	0.0221995	-0.0909014	-0.138023	-0.00789865	0.0331098	0.0727265	0.0133208	0.0121347	-0.0545404	0.0547651	-0.0059676	0.00225989	0.0482361	-0.0120451	-0.0606422	-0.0183936	0.0105901	0.00053241	0.0538749	0.00908761	0.00213543	0.00162822	0.0310459	-0.0333937	-0.0593678	-0.0251109	-0.0631255	-0.0260682	0.028143	0.0331329
ATF1	466	-0.676502	0.181512	-0.238915	0.263808	-0.0497178	0.173878	-0.141148	-0.0645295	-0.1563	0.132064	-0.0772779	-0.105797	0.109219	-0.0390845	-0.0193673	0.0218067	-0.0443372	0.0153909	-0.00233096	0.0990755	-0.00313888	0.0180494	0.0151033	-0.00931774	0.0287942	-0.0236766	-0.0787338	0.0248093	0.04992	0.00843243	-0.0147655	0.0869468	-0.00220194	-0.0764684	-0.0204641	-0.0687993	-0.0186077	0.0314282	-0.0589144	-0.0136193	-0.020906	-0.0208408	0.0407724	-0.0703482	-0.00351316	-0.0067882	-0.0356621	0.0963794
SLC4A7	9497	-0.67635	-0.121338	0.0327933	-0.00989986	-0.0677624	-0.125866	-0.271652	0.183941	0.0469167	-0.00392681	0.0045615	0.0221987	0.0937072	-0.00453953	-0.0806044	0.0561259	-0.0827006	0.0585905	0.0821929	0.0778799	-0.0425395	0.0384871	0.0509081	0.0193354	0.100324	-0.120625	-0.0496902	0.039385	0.0435045	-0.0732132	-0.0500929	-0.0513793	-0.00809899	0.121775	-0.0351852	0.00796901	-0.0296607	-0.0146553	-0.0438183	0.0223215	0.0536207	0.0106382	0.0451007	0.00464268	-0.0578093	0.072825	0.0833361	-0.012092
SOAT1	6646	-0.676322	0.259057	-0.180342	0.0944024	0.0876436	0.0122953	0.0659164	0.0126764	0.232544	0.228244	0.109462	0.0279909	0.109307	0.0238105	-0.0613336	-0.0237767	-0.0174476	-0.0685618	-0.0587164	0.0491577	-0.0734459	-0.063217	-0.0771707	0.0265613	-0.0519535	-0.0574853	0.00198533	0.0389691	-0.0400901	0.0686284	0.0272293	-0.0300409	-0.0735093	-0.012995	-0.0254854	0.0227169	-0.0608286	0.0411608	-0.074533	0.0757522	0.028015	-0.0162557	-0.00839324	0.0293553	-0.0314056	-0.0237216	0.0387728	-0.0285938
HAT1	8520	-0.676272	0.209047	-0.464578	0.0490119	-0.0715187	0.124593	-0.159824	-0.0444817	-0.0428472	0.085257	-0.0810265	-0.0702384	0.0466012	-0.0633658	0.038613	0.0113275	-0.0379644	-0.13098	0.00531937	0.119319	0.0106174	-0.0857025	0.0282998	-0.0273494	0.0168125	0.0118089	-0.00644591	0.0230999	-0.0813018	-0.0244713	-0.0661199	-0.0379245	0.0435928	-0.0298192	0.00696578	0.0181939	-0.0375335	0.00232963	-0.0224746	-0.0461343	-0.0505406	-0.0349083	-0.00207957	0.00261886	0.0503795	0.0048394	-0.0804727	0.0415779
BRWD1	54014	-0.675735	-0.0647837	-0.127428	0.159849	0.003053	-0.107163	-0.121294	-0.0872426	-0.0699551	-0.0304796	-0.195185	-0.00588848	0.140515	-0.144115	-0.147393	-0.0238681	-0.0378662	-0.0273855	0.0911163	-0.110842	-0.0593238	0.0115433	0.0201294	-0.00933546	-0.00086884	-0.0453408	-0.0393303	-0.0613193	-0.00431852	0.0265296	0.0577835	-0.00769379	-0.0501679	0.00701921	-0.0355937	-0.0149655	0.0448614	-0.0612107	0.0306495	0.0314273	-0.0247405	0.0461719	-0.0374622	0.0180722	0.0191419	-0.016887	-0.000821003	0.0255418
ELAC1	55520	-0.675647	0.170388	0.248843	-0.0810541	-0.0437572	0.0528443	0.116075	0.0859241	0.0288278	-0.0448317	-0.0417981	0.142465	0.049892	0.00221999	0.0157539	0.000565853	-0.0208655	-0.00574476	-0.0869682	-0.0812436	-0.0568977	-0.134855	0.0243552	0.0360714	0.0586714	0.016087	-0.0870052	0.0580677	0.0186306	-0.0100907	0.0727559	-0.00542456	-0.00492457	-0.0183087	0.017355	-0.00755271	0.0294554	0.00937709	-0.0608404	0.0127263	0.0400126	0.00747461	-0.0265147	0.0154826	-0.00463903	0.0345369	0.0277284	0.0164676
MAP4K3	8491	-0.675611	-0.326128	-0.0566997	0.0429622	-0.0691056	0.192341	0.0840493	-0.117634	-0.0818198	0.000640643	-0.0252523	-0.0947041	0.172833	-0.134612	-0.109658	-0.071484	0.170626	-0.00360983	-0.0600461	0.0684329	0.0498315	0.0691734	-0.00406033	0.0193362	-0.118733	-0.0444474	0.0598693	0.0377477	-0.0510276	0.0143834	-0.000373099	0.0141374	0.0308362	-0.0495381	-0.0506395	-0.0383382	0.0431354	-0.0232667	-0.026113	0.0462129	-0.0104523	0.0486708	-0.0061161	-0.00571101	-0.0184676	0.00594298	0.0633141	-0.0432337
QTRTD1	79691	-0.674691	0.250339	-0.265026	0.0330502	-0.0101571	-0.126579	0.057946	0.00397433	-0.073084	0.0319542	0.045551	0.125614	0.0771445	-0.0831888	-0.025517	-0.052385	-0.0566546	0.0299416	-0.0798457	-0.0411316	-0.0725806	0.0140743	0.0329243	-0.0534208	-0.0881523	-0.0338842	0.0341933	0.0217269	-0.0298745	0.060125	0.0513797	0.0281667	0.0145569	-0.0269026	0.0652327	-0.0222193	0.0837068	-0.0156897	0.0543562	0.0364533	0.0544431	-0.00954139	0.0694697	-0.0443022	-0.0382048	0.075604	0.0159754	-0.0848174
LOC92482	92482	-0.674656	0.139368	0.116097	0.138624	-0.303952	0.0130372	0.131121	-0.000828413	0.0759196	0.0769219	-0.0572536	-0.0119764	0.128609	0.121786	-0.143505	0.192036	0.0835669	0.0710996	-0.0121274	0.0744591	-0.0065325	-0.0743011	-0.0165608	-4.16E-05	0.0423314	-0.00362616	0.0383014	0.0555228	0.0883803	0.0766199	-0.0278166	-0.0332428	0.0448478	-0.00271919	-0.0867366	0.0762725	-0.0056942	0.0413364	0.0475431	-0.0679293	-0.0147749	0.00805015	0.0224117	0.00522093	0.050918	-0.045712	-0.0379717	-0.00363336
CEP4	9662	-0.674647	0.390749	0.0343015	0.146849	-0.133712	-0.136393	-0.0439285	0.123128	-0.0392441	-0.0432872	0.0243153	-0.0637542	0.147237	0.0574049	-0.0150746	0.0333569	-0.0611878	-0.00576176	-0.0543933	-0.10798	-0.0498879	0.00923898	0.035635	-0.0810127	-0.0491779	-0.0128417	0.00841917	0.0285449	-0.0380885	0.0750097	-0.00614507	-0.0361687	-0.000143614	0.0477289	0.0169522	0.015322	0.0331043	-0.0148386	-0.0168004	0.0145755	-0.0525881	-0.0201779	-0.0242162	0.00979883	0.00886353	0.0667845	-0.0033926	0.0123195
PIK3R4	30849	-0.674461	0.145305	0.0394715	-0.0957108	-0.257953	0.0113231	0.0903062	0.178533	-0.0344368	0.045053	-0.139643	-0.061457	0.0969685	0.235302	-0.0709653	0.150985	0.0314295	-0.0130826	0.0561843	-0.0763618	0.132036	0.052488	-0.00176189	-0.0564284	-0.0637112	0.0155454	-0.0125602	0.00299371	-0.00851375	0.0219988	-0.0596881	-0.0499689	0.049022	0.0933031	-0.00324578	-0.00631461	0.0208997	-0.140976	0.0029672	0.0234257	0.0206032	0.0164686	0.0589915	-0.0615748	-0.00131426	0.0565468	-0.0361218	-0.0215932
C2orf3	6936	-0.673905	0.203044	-0.101401	-0.183731	-0.188003	0.147911	-0.161236	-0.0389912	-0.102311	0.0785229	-0.115147	-0.11253	0.102786	0.00273006	0.0500488	0.0351822	0.0102125	0.041984	-0.0983132	0.0852477	-0.0257792	-0.0499341	-0.0538185	0.0647993	-0.112185	-0.0301926	0.0151438	-0.0266889	-0.0097864	-0.000385974	-0.035872	-0.0754684	0.0241011	0.0101006	-0.0354864	-0.00271063	-0.037691	-0.0310345	0.0405458	0.0465526	0.0393238	-0.0266411	-0.0104662	0.0388823	-0.030379	0.0491748	0.0418839	-0.0588173
YTHDC1	91746	-0.673179	0.0103186	0.293428	0.134896	-0.0540766	-0.0709842	0.0498999	0.159535	-0.121959	-0.182095	-0.0558552	-0.0202563	0.0755396	-0.145348	-0.0919662	-0.0945733	0.0513827	0.00643919	0.0764757	0.0251717	0.00121521	-0.0814119	-0.092387	0.0488713	0.0323428	-0.0902179	0.076108	-0.0255875	0.0180645	0.00494547	0.0185997	0.0434042	-0.0063503	0.0185093	-0.0302783	0.0175402	0.0446919	0.0107402	-0.0330913	0.00323896	0.0774797	-0.0208315	-0.0551667	0.0060194	0.0347174	0.0356682	0.0546661	0.0315797
SLK	9748	-0.673031	-0.0211788	-0.0741007	0.206547	0.161934	0.0882194	-0.239666	0.0787081	-0.0172685	0.201337	-0.0248883	-0.01772	0.16934	-0.126098	-0.106012	-0.170756	0.132779	0.0971207	0.0197439	0.0420259	0.00723678	-0.0396063	-0.0835187	-0.0329098	-0.0111054	0.0497539	0.020835	0.0301365	-0.0319575	-0.0461469	-0.0168992	-0.0430846	0.0233802	0.00417505	-0.0223023	-0.0143858	0.028831	0.0190219	-0.0207719	-0.0102499	-0.00185172	-0.029438	0.0172594	0.0281754	0.0033247	0.0421008	-0.00270266	0.0295729
CBX3	11335	-0.672573	0.150707	-0.357599	0.0702326	-0.125561	-0.186163	-0.0492702	-0.0961302	-0.199842	0.0128369	0.15255	-0.118882	-0.00360839	-0.0358322	0.0388289	0.00543286	-0.132386	-0.0754641	0.00461362	0.119856	-0.0391709	0.089501	-0.00610609	-0.0610014	0.025903	-0.0258162	0.0560759	0.0302297	-0.000666369	-0.04606	-0.0198441	0.0526648	-0.0196949	-0.0179766	-0.00727283	-0.0918323	-0.0318181	0.00181041	-0.0592303	-0.00207129	-0.00324814	-0.0396555	-0.0113414	0.110765	-0.0455337	-0.0106702	-0.00127554	-0.00734229
PRO1853	55471	-0.672389	-0.0685372	-0.131281	0.123434	-0.222986	0.153162	-0.081914	0.104266	0.0235915	-0.0154857	-0.181111	0.0262724	0.0290954	-0.0476202	-0.00222579	-0.0416412	-0.0523669	-0.0135376	-0.00031353	-0.0394594	-0.0642826	-0.0124107	0.0338986	0.101429	-0.0432606	-0.0165811	0.00343955	-0.0111136	0.0408786	0.0112445	0.0480964	-0.0115676	-0.0779242	-0.0203833	0.0632191	-0.0430879	0.0610041	0.0212938	0.00392174	0.0224175	0.00494305	0.0113936	0.0257695	-0.0558084	-0.107696	0.00686465	0.0471381	-0.00738376
CDC23	8697	-0.672168	0.171803	-0.314157	-0.0640902	-0.0913186	-0.0574677	-0.191974	-0.176511	-0.0944936	0.0463611	0.102341	0.00151674	0.111229	0.0022895	-0.0223164	-0.00934853	-0.0953625	0.069355	-0.0729394	0.0604359	-0.050546	-0.0633457	-0.0113877	-0.0439061	-0.0423968	0.0492467	-0.0544452	-0.0596894	-0.0289668	-0.0130672	0.0338822	-0.00262515	-0.0184986	-0.00148163	0.000316447	0.011684	0.073251	-0.00223592	0.0201647	0.0175219	-0.00375731	-0.0182676	0.0272203	0.00822402	0.0661073	-0.00967394	-0.0410319	0.0526817
ETNK1	55500	-0.672128	0.18721	-0.302029	0.0188022	0.141085	0.0476031	0.217319	-0.151589	-0.0438938	0.202426	0.0929111	0.0802539	0.028173	0.0510841	-0.0225862	-0.0449463	0.0132716	-0.0322237	-0.0699357	0.00378825	0.0787487	0.0407506	0.0134646	0.0699725	0.055764	-0.0394966	-0.0597039	0.0284765	-0.0393494	0.0976333	0.0319692	-0.0241389	-0.0752397	0.0333274	-0.0236471	0.0153786	-0.0125774	-0.0310948	-0.0333954	-0.0244207	0.0360622	-0.00376557	-0.0186399	-0.0172773	0.0176672	-0.0293574	0.00390524	0.0323943
CRSP2	9282	-0.672042	0.202909	0.0232622	-0.151059	-0.162049	0.197279	-0.0465274	0.0839997	-0.135391	0.124935	-0.0730944	-0.107886	0.0757894	-0.0832976	0.0278047	-0.00134053	-0.0425719	-0.0614732	0.00382199	0.0197834	0.0638169	0.0796588	0.093628	0.156625	-0.0260963	0.0137035	-0.101563	0.00768782	0.0552672	0.000474425	0.00118655	-0.098918	-0.035881	0.00343232	-0.0271094	-0.0365433	0.0588674	-0.00659259	0.00402776	0.0690423	-0.0179794	-0.000227212	0.0442796	0.0108506	-0.101671	-0.00870099	0.0243528	0.0196305
TCEB1	6921	-0.671828	0.010746	-0.175494	-0.126485	-0.3161	0.139134	-0.0659347	0.19966	-0.121978	0.0976505	0.0560883	0.0492384	0.0346493	-0.0190934	0.0573275	0.0704949	0.0768795	-0.0849267	0.0415539	0.202421	0.0522271	0.0564108	-0.120057	-0.0314638	-0.00326691	-0.0271181	0.0770545	0.113535	-0.0480819	0.0280397	-0.0482613	-0.0297256	0.0125005	0.042465	0.0110592	-0.0779129	0.0602124	-0.0545024	-0.0934947	0.0351035	0.0211575	-0.0118722	-0.011504	0.00454595	-0.0333238	0.0673475	0.0318076	0.0264224
GNL2	29889	-0.671569	0.203891	-0.406215	0.0778172	-0.0742943	-0.00929495	-0.0804293	-0.0725292	-0.157935	-0.0660812	0.0847716	0.10803	0.125585	-0.0211062	0.114704	-0.0638227	0.0353399	-0.0678185	-0.0358065	0.0435622	0.0656402	-0.0103437	-0.00920132	0.0175411	-0.0376227	-0.0249563	0.0145556	0.0431928	-0.0621983	0.0243197	-0.0220245	-0.059519	0.0294346	0.00841815	-0.0373237	-0.0532918	-0.0357553	-0.0335738	0.0285283	0.0181683	0.0102953	-0.0448393	0.0357986	0.0281123	0.0621178	0.0339535	-0.0687675	0.00216931
ZNF482	10773	-0.671445	-0.0459732	-0.0542727	-0.126728	-0.146971	0.103985	0.17266	-0.0360163	0.126983	0.083513	-0.0792599	-0.0792772	-0.0174806	-0.203447	-0.0864371	0.0373969	-0.087559	0.0294279	-0.04806	-0.0341535	-0.0304855	0.0334718	-0.0179682	0.0702367	0.0633813	-0.0189252	0.0110974	-0.0617476	-0.0125861	0.00398747	0.117842	-0.0180079	-0.0424175	-0.0162658	0.0147021	-0.0414848	0.0684731	-0.00176752	0.00181252	0.0198439	0.0120902	-0.0124014	-0.0331296	-0.0568907	-0.0925205	0.0161329	-0.0186313	-0.00709003
FLJ22639	79854	-0.671011	0.0648901	0.203348	-0.0431711	-0.0105341	-0.0548902	0.00128102	-0.0383215	-0.11629	-0.0780944	-0.0308286	-0.0102648	0.0438134	0.012799	0.0214376	-0.041878	0.0276523	0.00493902	-0.0389314	-0.0783765	-0.0325111	0.0841305	-0.0923799	0.077712	-0.113128	-0.018807	0.0167634	-0.00146805	-0.029021	0.00604329	0.0668042	-0.00882442	-0.0626561	0.00202228	-0.0340472	0.0234065	0.0475594	-0.00874666	-0.0313573	0.0199031	-0.0246112	0.044188	-0.0706957	0.0449725	0.0404011	-0.041714	0.0104294	0.0945832
ZNF588	51427	-0.670992	0.226629	-0.0109385	0.17227	-0.00378032	-0.266783	-0.103343	-0.17653	-0.192687	-0.00819471	-0.0652667	-0.0106687	0.00809983	-0.13172	0.0790753	0.029075	-0.0447741	-0.111229	-0.0615775	-0.0500589	-0.120166	-0.0263766	0.00461943	-0.00868577	0.0427567	-0.0119876	-0.00373422	-0.0314576	-0.0190958	-0.0336333	0.0409338	-0.0411134	-0.0764378	0.0131888	-0.0146999	-0.0377597	0.0502956	-0.0195525	-0.037934	-0.00812876	-0.0508328	-0.043965	0.0140734	0.00535736	-0.029347	-0.0107226	-0.0106367	-0.0255927
SCRN3	79634	-0.670849	-0.107321	0.182225	-0.304804	-0.0665044	0.198391	-0.0216809	-0.0651905	0.10487	0.0872714	-0.10742	0.026119	-0.0153842	-0.0786675	-0.0864992	0.0258884	0.00702893	0.00821936	-0.0782711	-0.0697091	0.0769165	-0.0228054	-0.00294553	0.111984	0.0697144	-0.0229759	0.0039934	-0.0419611	-0.00525708	0.00737864	0.0487075	-0.0259509	0.0483204	0.0148368	-0.0053711	-0.0186794	0.0149224	0.0625484	-0.0200935	0.0185637	-0.033945	0.0222543	0.0317646	0.0222964	-0.0347103	-0.0332863	-0.0162267	0.0412184
KIAA0776	23376	-0.670654	-0.0665635	0.0433841	0.225262	-0.123997	0.190153	0.272502	-0.191536	-0.0944301	0.106132	-0.0746661	-0.0817278	0.0996135	-0.0164867	-0.0799121	-0.185405	-0.116816	0.000128499	0.0646775	0.157402	-0.0151858	-0.0438191	-0.0259492	0.0137226	0.0625107	-0.0518123	0.0694244	-0.0325744	0.0548427	-0.0119668	-0.0013176	-0.0153973	0.0369849	0.0093841	-0.0671638	-0.0425389	-0.0716702	-0.0450256	0.0205151	0.0407568	0.0291401	-0.0396052	-0.0252437	0.0410593	0.0146093	0.00416622	-0.0238527	-0.0022561
TCERG1	10915	-0.668539	0.165451	-0.133165	0.0958171	-0.207608	-0.202532	-0.149378	-0.189891	-0.180921	-0.0380979	0.0101287	-0.210082	0.057194	-0.0783471	0.072761	-0.151633	0.0870581	0.0414224	0.0720555	0.0651574	0.0262177	0.0359776	0.00563879	0.0525198	-0.0909776	-0.0195438	-0.00988821	0.0869834	-0.0229332	-0.0223706	-0.00274231	-0.0991038	-0.0706872	-0.0787067	-0.0717823	-0.0324244	0.00116198	0.0045033	-0.00961794	-0.0112986	0.00486356	-0.0858504	0.0442426	0.0515901	-0.00423213	0.0342756	0.0071947	-0.0343852
NFYB	4801	-0.668487	-0.150623	0.04297	-0.0365834	-0.325498	0.106642	-0.150766	-0.160773	-0.0258645	0.0577758	-0.0727777	-0.108677	0.0396286	-0.0154621	-0.000488583	0.0158526	0.0150552	-0.00242604	-0.0016523	0.0376849	0.0182983	-0.0968636	0.162751	-0.0710364	0.0837769	0.0481869	-0.00339476	0.000606913	-0.0764337	0.0199502	-0.0354983	0.0248878	-0.0314313	-0.0642487	-0.0425241	-0.061177	0.00417646	-0.043819	0.00112882	0.0161687	-0.0034796	-0.0590582	-0.0152678	-0.00245378	0.135145	0.0703662	0.0149632	0.00267628
APRIN	23047	-0.668418	0.115283	0.228824	0.105133	-0.262721	-0.164844	-0.140721	-0.118206	-0.131448	-0.00440112	0.031952	-0.0923692	0.0221914	-0.021827	-0.0925783	-0.0229557	0.0146292	-0.0183749	0.0818306	0.0101899	0.00487665	0.10022	0.0491016	-0.0490488	0.073655	0.0640042	-0.0672753	0.0446532	0.0616083	0.017728	0.0764007	0.0592921	-0.0376066	0.022584	-0.0150395	0.0124086	0.0286273	-0.0608077	-0.0534925	0.0372701	-0.00480671	-0.0506735	-0.000883546	-0.0792221	-0.0465049	-0.0177946	0.0107448	-0.0406857
RPL23AP7	118433	-0.668225	-0.12625	-0.0751322	0.131451	-0.169949	-0.0189543	-0.145828	0.017642	0.121893	0.0938206	0.116493	0.145624	0.0942164	0.035345	0.015331	0.0291609	-0.113493	0.0320014	-0.129483	0.0971663	-0.0390445	0.00252641	-0.0867521	0.0233569	0.0714994	0.00752505	0.109205	0.0118088	0.0164449	-0.0169606	0.0367798	0.0409747	-0.0592631	-0.0267309	-0.0028594	0.00566124	0.00586322	-0.0181945	0.0752834	-0.00245517	0.0111439	0.017161	0.000737709	0.0427139	0.017907	-0.0115651	0.0559493	-0.0129001
SFRS11	9295	-0.667825	-0.0100267	0.213303	0.317667	-0.215532	-0.165006	-0.0505787	0.0584801	-0.252279	-0.139026	0.0607802	-0.137459	0.0933523	0.0609075	-0.0352265	-0.0932449	-0.0160933	0.0433141	0.0225753	0.087873	0.0214762	0.0105774	-0.0979358	0.0264245	-0.0490285	-0.03206	0.0613847	0.0908969	0.0105364	-0.00735425	-0.008684	-0.0881121	-0.0274865	0.0658793	-0.0637799	-0.0524045	0.0250991	-0.0244716	-0.0234061	0.0233594	0.0257418	-0.032686	-0.0425284	0.0546676	-0.0253661	0.0509899	0.0321309	-0.0223332
KIAA0895	23366	-0.667624	-0.371112	-0.00085336	-0.110988	-0.0591701	-0.0401667	0.0826432	-0.0235059	-0.0959388	-0.0107637	-0.0422524	0.124786	-0.0426171	-0.113376	-0.0617136	0.0667965	0.0308607	0.0450394	-0.0790092	-0.0398316	-0.0233096	-0.0779637	-0.0519262	0.129974	-0.0858554	0.026231	0.00863539	0.0668732	-0.00023887	0.0290667	-0.0443323	0.000950415	-0.0145005	0.00440972	-0.0174962	0.000664951	0.00373913	0.0615701	-0.0161844	-0.010858	0.00494891	-0.0455875	0.0025837	0.00769655	-0.0855118	0.000997851	-0.0400678	-0.00449547
SPTLC1	10558	-0.667374	0.0409743	-0.265762	0.0475107	-0.0063609	-0.062625	0.230101	-0.0073644	0.216115	0.0987195	0.0948319	-0.169563	0.0672095	0.122634	-0.128563	-0.0119095	0.0523875	0.0281114	0.0651335	0.0231077	0.0832302	-0.029312	0.0998882	-0.0338191	0.0591746	0.0275828	-0.0617075	0.0279317	0.0242158	-0.0397845	0.096842	0.000807368	0.0324731	-0.0413704	0.0156298	-0.0192743	-0.010714	-0.0364378	0.00621048	-0.0541925	-0.0468093	-0.0123176	0.0203317	-0.0393389	0.00103749	0.0026498	-0.130794	0.0384709
GTF2F2	2963	-0.667124	0.0072463	-0.189211	-0.0442188	-0.271064	0.185254	0.00561006	0.197088	0.0062453	0.0324687	-0.116824	0.0767871	0.0962724	-0.0878033	0.0594134	-0.0498541	0.0128312	0.0341947	-0.106265	0.065633	0.00152806	-0.0395508	0.0643581	0.0393026	0.0826076	-0.0246576	0.0909274	0.0596363	0.00199951	-0.0472245	0.0395597	-0.0640304	0.0696974	-0.068785	-0.0428947	-0.0789612	0.0904044	-0.0173985	0.0148438	0.0251605	0.00293925	-0.0122817	-0.0256127	-0.0615349	-0.10613	-0.0495869	-0.0702685	0.000315891
F25965	55957	-0.666852	-0.119534	0.0218798	0.0971045	-0.124487	-0.0350187	0.00485415	0.0291793	0.116284	-0.0597173	-0.18028	0.281558	0.10928	-0.0515941	0.0137526	0.146157	-0.08529	0.0914202	0.00521204	0.0922144	0.0314682	0.0395854	-0.0454744	0.128336	-0.000996765	0.0269825	0.0326577	0.0445904	0.0442103	0.0297821	0.00283764	0.00124877	-0.0529251	-0.0332722	-0.161667	-0.0428214	0.10793	-0.0769273	-0.0329729	0.0141029	0.00253083	0.0179166	0.0522182	-0.0292997	0.0413856	-0.0361172	-0.0463093	0.0563538
TMF1	7110	-0.666838	0.129281	0.206891	-0.0407047	-0.154208	-0.236239	0.0804512	-0.071099	-0.0669609	-0.0779214	0.110068	0.0456	0.027753	0.0297338	-0.0569994	0.0546834	-0.0509252	0.0516032	0.115789	0.0248958	0.127604	0.063122	-0.0131125	0.105557	0.0295361	0.0902583	-0.0308282	0.0911499	-0.0218645	0.032847	-0.00281682	-0.0148224	0.063613	0.0894708	0.023345	-0.0373018	0.00165256	-0.0821824	-0.099717	-0.0192869	0.0834919	-0.0159329	0.0282522	0.00439508	0.00815444	0.0518251	0.0637287	-0.00413255
C7orf28A	51622	-0.666383	0.146984	-0.0562263	-0.153072	-0.122774	-0.0318926	-0.0231213	0.180251	-0.0347651	0.0580197	-0.00966028	-0.173498	-0.141142	0.159847	-0.0438167	0.169722	-0.00798172	-0.0225224	0.126497	0.0148255	0.0932974	0.106252	0.0201314	-0.0607128	0.0586568	-0.0163625	0.0291927	0.0886023	-0.0460153	-0.00684835	0.00971688	-0.0330993	0.0342019	-0.0267478	-0.0482502	-0.0340215	0.0156806	0.0306833	-0.0201445	-0.0207876	-0.00873652	-0.0348851	-0.00725876	0.054725	-0.016967	-0.00329991	-0.0192996	-0.0790391
TM2D1	83941	-0.666175	-0.151325	0.186646	0.121419	-0.215049	0.168774	0.0510296	-0.0645238	-0.0612724	0.127048	0.0830129	-0.0106782	0.180252	0.0989267	-0.0873085	0.01179	-0.116736	-0.0227727	-0.0576835	0.109233	0.0254005	-0.0120478	-0.0468437	0.0410674	0.0449889	-0.0256397	0.0597872	0.0861137	0.0408255	0.0517882	0.0351364	-0.054695	-0.0590919	0.0766234	0.0286619	-0.0589489	-0.00386337	-0.00951745	0.0149499	0.012051	0.00092487	-0.0220581	-0.0114721	0.0490831	-0.00522786	0.00122258	0.0208253	0.0402228
NEXN	91624	-0.665668	0.0638882	0.272169	0.11717	-0.0681385	-0.152416	-0.10246	-0.241804	-0.188013	-0.0786156	-0.0291371	-0.161114	0.072635	-0.164408	0.00303031	-0.0643918	-0.120518	0.115677	-0.0798978	0.102968	0.037471	-0.0185677	0.0557823	-0.00807565	-0.1489	-0.0388605	0.0323463	0.0805242	-0.0124411	-0.0187505	0.0233318	-0.00339886	-0.000929145	-0.00683712	-0.00396849	-0.0142144	0.0675485	-0.0341185	-0.0282643	0.0405886	0.0464898	-0.0888979	-0.0432827	0.0518427	0.0277812	0.0645005	0.0442155	0.0159402
NR2C1	7181	-0.665016	0.084851	0.067867	0.0919847	-0.286631	0.0311285	-0.131311	0.107802	-0.201932	-0.0670202	-0.0840597	-0.157512	0.0318438	0.043364	-0.0820254	-0.0377537	0.0503791	0.0966771	-0.0896261	-0.0740525	0.0356515	0.090428	0.0156408	0.0567342	-0.110908	-0.067632	-0.0341224	0.0503939	0.0274318	0.00847369	-0.0251642	-0.089424	-0.0261095	-0.0667388	-0.0638303	-0.0166643	0.0456622	-0.0166735	-0.02519	0.053492	-0.00969397	0.0114078	-0.0248681	-0.0437546	-0.0278682	0.0277591	0.0157537	0.0503049
USP6NL	9712	-0.664565	0.0676279	-0.192693	0.206869	-0.0696496	-0.0412709	0.177237	0.00603179	-0.0816899	0.0463891	0.0115085	0.0470605	0.0625418	-0.0571332	0.0344104	-0.0843855	0.11199	-0.0456601	-0.0881532	-0.0351871	-0.0343007	-0.0426636	-0.0594052	0.0185226	-0.0171534	0.0501304	0.0285619	-0.00935459	-0.0427076	0.0284297	0.00919951	0.0540291	-0.0218021	-0.100318	-0.10069	-0.0130189	0.119985	-0.0449731	0.0328471	0.0441381	0.0506447	0.0734423	-0.0345293	0.010528	-0.0704144	-0.10504	0.0158498	-0.0633116
CUL3	8452	-0.664388	0.204405	0.236088	-0.120724	-0.240312	0.0738366	-0.0830896	0.227666	-0.169984	0.0385421	-0.0594713	-0.15458	0.0845982	0.107135	-0.0532723	0.14667	0.0842179	-0.0634724	0.0426887	0.0572429	0.150651	0.122206	0.0130238	0.0295817	0.0363565	0.0399961	-0.076742	0.00216711	-0.0891689	0.0327315	-0.00271142	0.0188687	0.0228247	0.0638234	-0.0164343	-0.0101639	0.00520094	-0.0139001	-0.0171328	-0.0506128	-0.0117828	-0.00424278	0.0202975	-0.0372341	-0.0111706	0.0157886	-0.0482749	-0.0940503
LSM5	23658	-0.664287	0.230983	-0.371853	-0.181028	-0.20592	0.0696577	0.11899	0.0408406	-0.085658	0.000560394	-0.0402458	-0.125692	-0.0406769	-0.00836844	0.0783306	0.104391	-0.0643414	-0.00847069	-0.000432813	0.184039	-0.00228825	-0.00275442	-0.00156401	-0.100302	-0.0211893	0.0204426	0.122667	0.110092	0.0918758	0.00990322	0.0252717	-0.0447789	0.0173643	0.0209283	-0.0236719	0.0224209	-0.0114238	-0.0329426	-0.0512514	-0.00829817	-0.0226111	-0.061531	0.00532932	0.0194755	-0.0588042	0.0350661	0.0405203	-0.0109702
C1orf181	54680	-0.663387	0.0310182	-0.178189	0.0495492	-0.167478	-0.165231	-0.267229	-0.167416	0.0950281	0.0191498	0.0535196	-0.0306052	0.121629	0.0348423	0.104313	-0.0869757	-0.0325913	0.0876106	0.0100601	0.0752831	-0.0175439	-0.13535	0.0528056	0.00120103	0.0963245	-0.0328531	-0.0496924	0.0062778	0.0496717	-0.0602773	-0.0403853	-0.0339853	0.0302801	0.00635251	0.0304469	0.0513224	-0.0689438	-0.0159211	0.0828577	-0.00139936	0.0782847	-0.00533213	0.0888382	0.0135682	0.0818893	0.0397759	-0.0184585	-0.0132072
PIK3CB	5291	-0.663282	-0.0944154	0.151553	0.0553582	-0.140249	-0.0431107	-0.0376555	0.0593017	-0.0758736	0.225983	-0.144023	0.247285	-0.073106	0.0902453	-0.0999305	-0.159969	-0.021725	-0.0632729	0.0618336	-0.0442687	0.136114	0.000801699	0.0331001	-0.0228699	-0.0549321	0.0400509	-0.0189791	0.0781923	0.0754682	-0.0743046	0.00254657	0.0764157	-0.00185893	0.01633	0.0259835	-0.00757267	0.0236662	-0.0722505	-0.0275633	0.047448	0.102584	0.00700134	0.044932	0.0122977	0.00453773	-0.00441776	-0.0620346	0.0624804
NUDT13	25961	-0.662854	0.124171	0.127679	-0.129223	0.0759248	0.162061	-0.0505699	0.0210361	-0.0830817	0.0159348	-0.174601	0.071433	-0.0258904	0.0600905	-0.128611	0.0647163	-0.0578481	-0.00856782	-0.0923627	0.000834876	0.0343569	0.0198495	-0.0993009	0.0652037	0.0042179	-0.0291936	-0.00399468	-0.0295801	-0.0543874	-0.062212	0.0198334	-0.0549112	-0.0627139	-0.0564425	-0.000636437	-0.0211591	0.0382371	0.00614747	0.0029576	-0.00519893	0.0122359	0.0435449	-0.00340412	0.0156971	-0.0150893	-0.0396035	-0.0157871	0.019455
PGAP1	80055	-0.662693	-0.32202	0.195331	-0.00873175	-0.163451	-0.1485	-0.123994	0.0796905	-0.0404411	0.00797213	0.0908334	-0.0699166	-0.0570809	-0.0752543	0.0119578	0.0615876	-0.00359317	0.171941	-0.0528938	-0.0373532	0.0487571	-0.0031945	-0.0823721	0.0281892	-0.0052908	-0.0826484	0.0477614	0.0243967	0.0523763	0.0271423	0.074749	-0.0219666	0.121423	-0.0210625	-0.0762459	0.0211046	0.0104752	0.023932	-0.0872943	0.0368178	0.0433164	-0.00539665	-0.0704869	-0.000760029	-0.0583327	0.041144	-0.0256995	0.0331138
CETN3	1070	-0.662352	-0.119991	-0.35489	0.037118	-0.144934	0.0989716	0.0222186	-0.291802	-0.0978829	0.0423505	0.0284157	-0.0277396	0.000377021	0.099464	-0.0141929	0.0473693	-0.143948	0.0217772	-0.0107681	0.0723282	-0.0246653	-0.124521	-0.061013	-0.0362336	0.0696222	-0.0132897	-0.00468162	0.00844162	-0.0240045	0.0722776	-0.0390099	-0.0245937	-0.0578504	-0.0654916	-0.0377676	0.0224184	-0.0271762	-0.00355261	-0.0196046	-0.0931875	-0.027689	-0.0129179	-0.00757245	0.00632201	0.0712741	-0.0845339	-0.0616469	0.0676573
SMARCA5	8467	-0.662251	0.143623	-0.177051	0.264347	-0.343617	-0.033662	-0.0392119	-0.114907	0.0264203	0.0639095	0.0388883	-0.164266	0.096316	-0.0867645	0.0660373	-0.025629	0.0291418	-0.0815557	-0.11932	0.0439145	-0.0759987	-0.00504857	0.0612932	-0.10958	0.054334	-0.0422939	-0.0130955	0.0427093	-0.0106639	0.0460511	-0.0174142	-0.023434	-0.0361109	0.00305978	-0.0174963	0.0303573	-0.0233907	-0.0382501	0.0770596	-0.0464406	0.0122649	0.000853388	-0.036117	-0.0236796	0.0476974	-0.0265971	-0.048843	-0.0473728
MGC5297	79072	-0.660724	0.146814	-0.330757	0.0239355	-0.0312166	-0.0415936	-0.0974346	-0.2366	-0.0412302	0.157084	-0.113984	0.0212108	-0.0418069	0.0514665	0.0563738	0.0218389	-0.0244616	-0.00473558	0.0520427	0.0767984	-0.0656539	-0.0207129	-0.0697691	0.0313174	-0.0401008	-0.032215	-0.061822	-0.063872	-0.00501142	-0.0434522	-0.00503561	-0.0500161	0.00704919	0.0172731	-0.028866	0.0061724	0.0184589	-0.0452937	0.00165222	0.00235697	0.0191717	-0.107273	0.0687926	0.0273971	0.032032	0.0011623	-0.0149196	0.0169876
SMNDC1	10285	-0.660301	0.316993	-0.16499	0.216834	-0.11273	0.0588984	-0.160886	-0.0332745	-0.122206	0.0837852	0.0962098	-0.102912	0.138211	-0.176356	0.0475301	-0.0722003	0.0478454	-0.0484063	-0.0270623	0.0840762	-0.103429	0.0386175	-0.0380487	0.0469598	-0.0565689	0.097521	-0.0398951	0.0454697	0.0232363	0.00951048	0.0175991	0.0709523	-0.067822	0.0118389	-0.0411277	-0.0241393	0.0294934	-0.0162429	0.0263526	-0.0280981	0.0214216	-0.0165378	0.0772643	0.00848249	-0.00412942	-0.00594453	0.0410482	0.0329401
KIAA0701	23074	-0.659304	-0.0131097	0.193925	0.205168	-0.284287	-0.0255654	-0.18843	0.110138	0.0101967	0.105557	-0.0230871	0.165511	0.122976	0.0365178	-0.062863	-0.031774	0.11346	-0.134377	0.00165225	0.105401	0.0279745	0.0189691	-0.0420034	0.0337096	-0.0253617	-0.0294148	0.0341803	0.0573804	-0.0460403	0.0374213	0.0411843	-0.0543107	-0.00475729	0.0378996	-0.00422469	-0.0578898	0.0136882	0.0178948	-0.00718553	-0.0317814	-0.0297058	-0.0281714	-0.0310765	-0.0266073	0.0652471	0.0373134	0.0177458	-0.0312827
CAND1	55832	-0.65924	-0.0552412	-0.358473	0.00522653	-0.177663	-0.307353	-0.0598653	-0.251898	0.0694952	0.0498543	0.0921949	-0.106853	-0.00269315	-0.107555	-0.0605403	0.0288247	0.0170779	0.0131118	0.0239686	0.0666818	0.0056833	-0.0796499	0.0328879	-0.0743919	0.000513631	0.048529	-0.160577	0.00476507	-0.0792161	-0.00920723	-0.0184082	0.00650913	-0.0229829	-0.00320075	-0.0498236	-0.0386011	-0.000625978	-0.0280612	-0.0097376	0.012053	0.00407689	-0.0227264	-9.91E-05	-0.0122988	0.0343081	0.00251819	-0.0118168	0.0289513
SOCS6	9306	-0.659202	-0.165777	-0.114867	-0.209597	0.0836498	0.0520916	-0.124949	0.0686129	0.0438621	0.117592	0.0227202	0.0568961	0.118863	-0.108446	-0.0748117	-0.12886	0.105859	-0.128504	-0.15735	0.0718594	-0.0016645	0.0248554	-0.0605703	0.0251091	0.0376755	-0.0184162	0.014055	0.0398396	-0.0558609	-0.0187858	0.0581734	-0.0504554	0.0299053	-0.042373	-0.00647857	0.0488022	0.00968654	0.0239538	0.0218201	0.0309434	0.025828	0.0320375	-0.0104961	0.00151232	-0.032685	0.0155135	0.123513	-0.035207
FLJ11088	55297	-0.659153	-0.0904917	0.0966496	0.199345	-0.174098	0.197374	0.0301127	-0.279053	-0.0289189	0.168124	-0.0844347	-0.0263483	0.0579668	-0.00749608	0.054987	0.0535845	0.000188989	0.0222416	-0.00260534	0.030396	0.0637831	-0.0451616	0.00438214	0.0356278	0.044649	-0.0871811	0.0409536	0.077411	0.0769365	-0.0592652	-0.0175374	-0.00123794	-0.0241402	-0.0513058	0.0152615	-0.0798255	-0.0335937	0.084429	-0.0581973	-0.00570243	0.0170125	-0.00986164	0.0790586	-0.0335566	0.0530007	-0.0455741	-0.00770247	0.014373
ZNF302	55900	-0.659078	-0.297849	0.185837	0.198895	-0.148514	0.135015	0.0192077	-0.258428	-0.130432	-0.0655984	-0.0813339	0.00386086	0.067968	0.0100454	-0.010914	0.0918208	-0.107254	0.029895	-0.0690362	0.0752448	0.0403271	-0.0374741	0.0272435	0.0157583	0.0563876	-0.0714724	0.0147263	0.068022	-0.0105092	0.00237648	-0.0189485	-0.0282283	0.0534401	-0.0222561	-0.0784945	-0.0641211	0.0948161	0.0215997	-0.0519556	-0.0459633	-0.00244956	-0.0096944	0.0542297	0.0173321	0.0310568	0.042554	-0.00468351	0.0287112
HS2ST1	9653	-0.65878	0.091013	-0.254316	0.00578213	-0.24104	-0.0391739	0.127288	-0.213207	0.0943571	0.0988129	0.167115	-0.0506354	0.0109312	0.104524	0.0199121	-0.0853595	-0.0142004	-0.0903997	-0.0939634	-0.0263479	-0.00299959	-0.0403314	0.0515181	0.0460648	-0.00470921	0.038012	-0.00344283	-0.0565445	0.047342	-0.000309995	0.0507873	0.107841	-0.0534031	-0.0433395	-0.0675833	-0.0489335	-0.0865332	-0.0729187	-0.0283706	0.0127199	0.00743104	-0.00289329	0.0378455	0.00368881	-0.0203386	0.00328259	0.00968938	0.0176104
MBIP	51562	-0.658416	-0.0302923	-0.0420152	0.105554	-0.184166	-0.0620051	0.0103616	-0.0696476	-0.0272982	0.101457	0.105292	-0.0704602	0.084633	-0.124742	-0.00528704	-0.0764	0.0148106	0.0809894	-0.175121	0.0809853	-0.0779568	-0.0746906	-0.0479916	-0.0560918	-0.115513	0.0410719	0.0100962	-0.0229464	0.0744926	0.0403827	0.0206152	0.0554824	-0.0731237	-0.0603205	0.00226295	0.00576592	-0.0630513	-0.015666	0.0186684	0.0962752	0.0595098	-0.0508449	-0.0323339	-0.0048932	-0.0224517	0.0508186	0.0932844	0.0365857
PEX3	8504	-0.657981	-0.0720626	-0.190456	-0.125828	-0.133695	0.183123	-0.010827	-0.168625	0.000501267	0.163231	-0.0571158	-0.00154765	0.0492177	0.0823187	-0.0689255	-0.0158876	-0.090966	0.105884	0.013282	0.0170051	0.0204922	-0.180149	-0.0694696	-0.0679377	0.0450822	-0.0309741	-0.0779734	-0.0935452	-0.0663267	-0.0163713	-0.0140028	-0.0165728	0.0174851	0.0286581	-0.00489004	0.0294428	0.0110817	-0.0303697	0.00294501	0.0627994	-0.00273444	-0.00598109	-0.0465326	-0.0461195	-0.000861542	0.0133021	-0.0929943	0.0160822
RFXDC2	64864	-0.657979	0.206013	0.00423937	-0.0819855	-0.219817	-0.03424	-0.0296329	0.0512081	0.0677001	-0.0540847	-0.175712	-0.0616426	0.106899	-0.0948353	-0.0419416	-0.0985417	0.00798163	-0.0370196	-0.00755883	-0.00666128	0.0279028	-0.0214179	-0.011138	0.120178	0.0353214	-0.0480231	0.00594757	-0.106591	0.0408617	-0.0699897	-0.0391045	-0.00536605	0.0335114	0.0314524	-0.021602	-0.040204	0.0314804	0.0485116	0.0133575	0.0249425	0.0512245	0.0329691	-0.0792689	-0.0748798	-0.091107	-0.0440751	0.0149293	0.0390419
PKN2	5586	-0.657573	-0.058068	0.184066	0.119743	-0.0477412	-0.075492	0.0129862	0.218639	-0.0876175	-0.106674	0.00301251	-0.0669869	0.0633976	0.0608137	-0.22385	-0.197935	-0.0527733	0.0158066	0.083288	-0.0220188	-0.000890115	0.0126176	-0.0569624	0.103945	0.00226617	0.0311564	0.131725	-0.0709599	-0.0276693	0.12053	-0.0165165	0.0507686	0.100657	0.0763244	0.00665231	0.0287253	0.0578498	0.0302264	-0.00438066	-0.0415392	-0.0481848	0.0305288	0.0813879	0.0298526	0.0417808	0.000144383	0.0383368	0.00892267
HIP2	3093	-0.655766	0.133639	-0.361776	-0.00415851	-0.158168	-0.0729028	-0.0861026	-0.080339	0.0553934	0.159663	0.0413234	0.0988826	0.0970528	0.0218192	-0.0447777	-0.123274	0.0521227	-0.0947678	0.144223	0.0697257	0.0224725	0.00703359	-0.0348327	-0.0440104	0.0879337	-0.00297608	-0.06253	-0.0225276	-0.0201889	0.00118497	-0.0250233	0.0473386	-0.0129918	0.0883448	0.000160213	-0.022748	-0.0137722	-0.0452218	0.0146545	-0.0383532	-0.0518136	0.0355935	-0.0530551	0.00175411	0.0522962	-0.00719778	-0.00338666	0.0609146
UBE1C	9039	-0.655547	0.033597	0.0922152	0.400413	-0.110268	0.157945	-0.100426	-0.167019	-0.0040505	0.192058	-0.0143504	0.000397069	0.0549218	-7.24E-05	0.0676955	-0.0763954	-0.0964683	0.0354804	-0.0759835	-0.0219154	-0.0237602	0.0126496	-0.0565321	0.0565353	0.165844	-0.00166843	0.0594166	0.0963199	-0.0374701	-0.0303007	-0.00442181	0.0012899	-0.0510742	0.0394869	-0.0502453	-0.0263601	-0.0421409	-0.0167371	-0.00198071	-0.0410156	-0.0550692	-0.0140513	0.0769829	0.0615723	-0.0345038	0.0343557	0.0203329	-0.0245314
RNF170	81790	-0.654574	-0.0810956	-0.0579601	0.0631294	-0.0943764	0.127404	0.176332	-0.10624	0.126481	0.156777	-0.0948528	0.0555787	0.0381825	0.0104558	-0.0715146	-0.0783983	-0.0994421	0.0335783	-0.070388	0.10849	0.0891655	-0.0991965	0.0179714	0.0757502	0.121019	-0.0542406	0.00293106	0.0279731	-0.0590115	-0.0180511	0.02913	-0.00361877	-0.0296267	-0.0695829	0.0304701	-0.0570114	0.0225407	-0.0284521	-0.0591693	0.0147269	-0.0616156	0.0901309	0.0319979	0.00925332	-0.00667809	-0.0267901	0.0641651	0.0160268
FUBP3	8939	-0.65387	-0.107372	-0.194966	0.144742	-0.218478	-0.0025322	0.115757	-0.160105	0.0369674	0.12479	0.0607699	-0.0335757	0.216298	-0.10188	-0.0153966	-0.154699	-0.0241425	0.00116356	-0.100474	0.137113	-0.092568	-0.0468125	0.0192501	-0.0754283	-0.00709323	0.0252386	0.116863	-0.0157449	0.070512	0.00173027	0.101415	-0.00462668	-0.085374	-0.0597769	-0.0795276	-0.0131894	-0.0215644	0.025578	-0.0185447	0.0223367	0.0427298	-0.066905	-0.0205666	0.0760444	0.0143867	0.0706087	0.0430582	-0.0323147
C1orf41	51668	-0.653705	0.23631	-0.211933	0.0252679	-0.185335	-0.130676	0.0286509	-0.0366333	-0.0963375	-0.0262723	0.103572	0.0179486	0.0155074	0.257749	0.033526	0.134882	0.0292097	-0.0281651	-0.05383	-0.0168168	0.0411477	-0.109966	-0.0987698	-0.052802	0.0360332	-0.036783	0.0494591	0.148136	0.0637548	0.0922636	-0.0546787	-0.033532	-0.0751399	0.110792	0.0010982	0.0990255	-0.0668886	-0.0119307	-0.0666992	0.0020387	-0.0791972	-0.0703537	-0.0165398	-0.00675536	-0.00954424	-0.0131937	-0.0202635	0.0126992
KPNA5	3841	-0.653178	0.120337	0.149077	-0.0334131	-0.233311	0.0853	-0.0119662	0.0680422	0.0709019	-0.0511941	-0.13567	-0.135686	-0.0374839	-0.0809895	-0.0217825	0.109833	0.0265462	0.0231716	-0.00820158	-0.0731893	-0.0314787	-0.0370749	-0.0158029	0.135741	0.0240317	-0.0652689	-0.130548	0.0478338	0.0048718	-0.0436191	0.00082545	-0.031419	0.0531897	-0.0202316	-0.0470688	0.0173426	-0.0237219	0.0308866	0.0317148	0.00285427	0.00181576	0.0597429	-0.113866	0.013369	-0.0412266	-0.0194329	-0.048151	0.0146435
2007-09-15	9403	-0.6524	0.140278	-0.173885	0.331089	0.0286534	-0.00679964	0.181476	-0.0581222	0.087623	0.0929419	0.159807	-0.0821057	-0.00327524	-0.0507511	-0.0707136	-0.00111077	-0.0643003	-0.0160978	0.00388347	0.170612	-0.121659	-0.138276	-0.0302502	0.0967611	0.0788352	0.0515486	0.0433426	0.0614098	-0.0383146	0.000716466	0.00450073	-0.0187805	-0.056556	-0.0289001	0.0707159	-0.0935395	0.0200181	0.000493039	-0.0125219	0.0234946	0.00147321	-0.024251	-0.0130898	0.0145934	-0.00627615	0.0389967	0.0127114	-0.0465761
NHLRC2	374354	-0.652274	-0.274183	0.0944783	0.107317	-0.121776	0.242349	-0.0861659	-0.0994513	-0.104585	0.0262167	-0.029523	-0.0541735	0.0763035	-0.107303	-0.109785	-0.0651447	-0.210944	0.158183	-0.105853	-0.00853307	0.0351471	-0.0505332	0.0540576	-0.0291358	-0.027835	-0.0357526	0.0491808	0.0442551	0.0508412	0.0727081	0.0360866	0.0098967	-0.0255865	-0.0520083	0.00561261	-0.00142759	0.0930541	0.000119269	-0.0589031	-0.0182574	0.0112754	-0.000834282	0.0362202	-0.0326346	-0.00893177	0.0255125	0.0384708	-0.0283982
HSPC128	29080	-0.652172	0.367037	-0.17155	0.080307	-0.137574	-0.012114	-0.116956	0.0113505	-0.181476	-0.0113674	-0.0321554	-0.0284304	0.128392	-0.101788	0.120175	-0.0138428	0.13451	-0.00483017	-0.041072	0.150705	-0.138009	0.0510249	-0.0491322	-0.0428119	-0.0662047	-0.0147423	0.0952268	0.0593504	0.077075	0.0236973	-0.0305446	0.0175808	0.0304407	-0.0374148	-0.106276	0.00147953	-0.0565833	0.00943892	0.0241995	-0.0334374	0.0379954	-0.0925024	0.0104	0.0281718	0.0184428	-0.0257576	-0.0636915	0.00512862
ZBTB10	65986	-0.652024	0.0206503	-0.0236108	0.0334682	-0.0381504	-0.0354192	-0.11439	-0.0245562	-0.0413996	-0.0745812	-0.0703582	-0.157426	0.0368758	-0.115166	-0.108076	-0.0214271	0.188745	-0.191845	-0.131013	0.0134839	-0.12051	0.0475209	-0.044964	-0.0237547	-0.0765507	0.0065566	0.0396887	0.0554031	-0.00606509	0.100389	-0.0111514	0.0686407	-0.0136584	-0.00522749	-0.10093	-0.109857	-0.0241855	0.00610762	0.0265774	0.0597832	0.0468852	0.0249625	-5.48E-06	0.0941099	-0.0176816	-0.00719817	0.0343606	-0.0283747
CAPZA1	829	-0.65179	0.320379	0.134179	-0.0277728	-0.157696	-0.12856	0.140675	0.354151	0.00576772	0.0490279	0.096496	-0.118015	0.0263668	0.210208	-0.0402697	0.0840835	-0.119088	0.0334622	0.0720324	0.0518577	0.0923225	0.0685635	0.000907773	-0.156117	0.0449462	0.0664667	0.0548467	0.0760374	-0.0216048	-0.0115836	0.0102952	-0.0578383	-0.0846381	0.0983124	-0.0237956	0.0413897	-0.0128045	-0.0585199	0.01099	-0.0295766	0.0122553	-0.044243	0.0279389	-0.0157105	0.00646596	0.0314111	0.00823427	-0.0267939
ADAM10	102	-0.650943	0.275526	0.061276	0.11078	-0.0722111	-0.0676009	0.168306	0.0636376	0.200092	0.11074	0.143103	-0.1073	0.0872346	0.204342	-0.101059	-0.0440354	0.0144443	0.0173106	-0.00812308	-0.0272722	0.000873476	-0.0256254	0.108765	0.0421854	0.0561868	-0.0836338	0.00410743	0.0243633	-0.0126661	-0.0635265	-0.0120834	0.0465463	-0.046627	-0.00742533	0.0425041	-0.0592968	-0.0115518	-0.0691599	-0.0270964	-0.0428542	-0.035283	0.0230737	0.0520909	0.0412435	0.00456905	-0.010076	0.0308016	-0.0130198
BRWD2	55717	-0.650144	0.0617776	-0.0295042	0.325969	-0.00132028	-0.110112	0.0258722	-0.220385	0.0294431	0.159371	0.137182	0.0106634	0.119034	0.0682645	-0.0597819	-0.0806577	-0.140938	0.0921993	-0.0742914	0.0921306	0.00506968	-0.0605447	-0.05816	-0.0269968	-0.000650443	0.00684574	-0.0746281	-0.00994922	-0.00941539	-0.0133324	-0.0144964	-0.0162	-0.112949	-0.0906049	-0.0607556	-0.0773551	0.0099955	0.00544595	0.0863398	-0.0258339	0.00457297	-0.0465043	0.017932	0.106886	0.0233314	-0.0602648	0.0100045	-0.0341172
DDX26	26512	-0.648957	0.0231505	0.0114497	0.224741	-0.0345106	-0.10574	0.00659749	-0.0261871	-0.0958249	-0.00384408	0.000403677	0.0962567	0.0385504	-0.0224897	-0.0951025	-0.151631	-0.0909885	0.0715458	0.148641	0.0245558	0.00140165	0.0634189	-0.106925	0.0247509	0.158252	-0.0656263	0.0200219	-0.0628783	0.050333	0.0530038	-0.00362503	0.0469315	0.0211007	0.0815574	-0.116449	0.012471	-0.0248676	-0.120512	0.00489121	-0.0114888	0.0751182	-0.00774457	0.0213163	-0.0879816	0.052913	-0.0248187	-0.0299092	0.0225469
RCBTB1	55213	-0.648901	-0.0697433	0.19332	0.211459	-0.21144	-0.0759577	-0.10761	-0.170311	0.000393525	0.0330536	0.00995202	0.00242015	0.118721	-0.0183164	-0.00884667	-0.136105	0.00886281	-0.0444163	-0.224153	0.0459365	-0.0918411	-0.054842	-0.0331151	-0.029982	0.0790564	-0.0381171	0.0260045	0.0607271	-0.0561534	-0.0417454	-0.0296025	-0.0567596	-0.0832019	-0.0181614	-0.00301227	-0.0698334	0.0664121	-0.014384	-0.0153441	-0.0254596	0.0146225	0.0334552	0.0283273	0.0192333	0.040609	-0.0657172	0.00371499	-0.0677954
SH2BP1	9646	-0.648758	0.228169	-0.0548423	0.127289	-0.0519913	0.0667498	0.0105715	-0.272149	-0.0447866	0.0747301	0.0139236	-0.0850829	0.067938	-0.0305933	-0.0581801	-0.086105	-0.0578818	0.0757227	-0.0769197	0.111264	-0.0543522	-0.0653366	-0.0636905	-0.0031334	0.0934675	0.0138295	-0.00737107	-0.0152294	-0.0797219	0.0184548	-5.20E-05	-0.0530957	-0.0651736	0.0382523	-0.0139782	-0.00996667	0.0175587	-0.0382155	0.0269399	-0.0534143	0.0410683	-0.0662528	0.0105125	-0.0293201	0.0139918	-0.0229772	-0.018181	-0.028109
CLCC1	23155	-0.648733	-0.100071	-0.030554	-0.0253358	-0.17955	0.234836	0.3471	-0.0827283	-0.0389827	-0.00601451	-0.00561544	0.128952	0.125494	0.0179974	-0.0765557	0.0226506	-0.115067	-0.0213139	0.00264187	-0.0150045	0.0888757	-0.00331793	0.0974591	0.0340544	-0.0124965	-0.00709243	0.116522	-0.00199872	0.0311977	-0.0490418	0.0449925	-0.0220225	0.024796	-0.0887631	-0.0436307	0.0606735	0.0586841	-0.0542326	-0.00154111	0.0495932	-0.00520345	0.0324012	0.0117319	0.0461598	0.0569419	0.0517235	0.0111657	-0.01497
SMN1	#N/B	-0.648533	0.157847	-0.206608	0.0252987	-0.271406	-0.0183704	0.0732348	0.0185558	-0.0225358	-0.0144008	-0.00351851	-0.0263557	0.107014	-0.202158	0.0314647	-0.112962	-0.100563	0.0877056	-0.0632854	0.246403	-0.0676179	-0.0632246	-0.0312674	-0.0980879	-0.0812154	0.016125	0.0408248	0.0423074	-0.0452843	0.0621954	-0.0442578	-0.0441926	-0.00501385	-0.0514672	0.0141623	-0.000223568	-0.0498458	0.0283859	0.0737974	0.0188317	0.0436388	-0.0497648	-0.0179404	4.50E-06	0.000941488	-0.0243695	0.0280449	0.01938
NCOA2	10499	-0.648354	0.145471	0.316327	0.20216	-0.167791	0.0169256	0.215255	0.00305486	-0.0807122	0.110207	-0.133608	-0.110945	0.0156201	0.0257388	-0.128081	0.0431453	0.000629779	-0.0288877	0.0465644	-0.0810028	-0.022397	0.0241988	0.00535464	-0.0252368	-0.00400716	0.0799399	0.0541008	0.0616028	-0.0561335	-0.0160126	0.0725206	0.0971619	-0.025259	0.0965692	-0.041087	-0.04126	-0.0339406	-0.0552206	-0.0126259	-0.0133297	0.00790972	-0.0165378	0.0622897	-0.0179301	0.0469661	-0.0117805	-0.00116706	-0.044253
C15orf29	79768	-0.648136	-0.185031	0.298374	-0.0484026	-0.0522416	-0.122403	-0.0774885	-0.156832	0.0161806	0.0709203	0.00179316	0.134754	0.0592529	-0.00931617	-0.105119	-0.0159892	-0.141269	0.111985	-0.01788	0.0333519	0.0913584	-0.00597676	0.0131961	0.068691	0.0821325	0.0640266	0.0379017	0.0281893	-0.0336296	0.0144395	0.0374195	0.0150662	0.0210917	-0.0350316	-0.0679517	0.0237541	0.10378	-0.0810757	-0.0133149	-0.0485154	-0.0217281	-0.00986284	0.0261266	-0.0611656	-0.00461865	0.0550983	0.0222284	0.059818
CSPG6	9126	-0.647544	0.201597	-0.173706	0.0479965	-0.257156	-0.140716	-0.0832308	-0.0623249	-0.0266454	-0.0824773	0.0128647	-0.134754	0.0218612	-0.128073	-0.0558502	-0.161529	-0.115558	0.00509638	0.0472599	0.109176	0.0133066	-0.0718926	0.0183604	0.0138419	0.00384895	-0.0641336	0.13057	-0.121785	0.000209166	0.0598853	-0.0504522	-0.00239742	0.0529683	0.0751166	0.011005	0.00181397	0.0129688	0.0566861	0.0820935	-0.0232312	0.0550238	-0.02925	-0.00447558	-0.00641293	0.0564797	-0.109056	-0.03409	0.0474945
DSPP	1834	-0.64753	0.115743	0.180449	0.0200416	-0.0589557	0.138751	0.309782	0.165693	-0.0693833	-0.0733479	-0.00984494	0.191016	-0.0173104	-0.130287	0.104195	-0.0183796	-0.0391426	0.00137245	-0.0418997	-0.00803097	-0.166603	0.00129768	-0.0249591	-0.029994	0.0382556	0.0131913	-0.108917	0.120564	-0.0501005	-0.0538523	0.0236061	0.0299272	0.0379595	-0.0507865	0.0209641	0.00426537	-0.0147702	0.0121511	-0.0472765	-0.0214318	-0.00257445	0.0289446	-0.0273946	0.0210736	0.0209671	0.0249499	0.00740193	0.00356116
PPP2R5E	5529	-0.647006	0.0528854	-0.169455	0.0750085	-0.0998438	-0.0440274	-0.0846502	-0.119659	0.0114525	-0.0241772	-0.022997	-0.0709958	-0.0308211	-0.206299	-0.105398	-0.0287817	0.0606029	-0.0325857	0.197572	0.0511552	-0.0403318	0.0848486	-0.0369183	0.0705441	0.178415	-0.0121975	-0.093836	-0.0997097	0.0407081	-0.0535554	-0.0899211	0.108916	-0.0250693	0.0103398	-0.0495346	-0.00257574	-0.00672577	0.0266104	-0.0931506	-0.064955	-0.0225509	-0.009544	0.0264932	-0.0527771	-0.0627196	-0.0486041	-0.0239136	0.0220605
RSBN1	54665	-0.646651	-0.0869432	0.177936	0.247878	-0.118885	-0.153341	-0.170061	-0.195742	-0.0669738	0.0407894	-0.141257	-0.0884169	-0.0647327	-0.150606	-0.119291	0.0448103	-0.0417042	0.105058	0.0135592	0.0761486	-0.0244251	0.0278776	-0.0137861	-0.0231075	0.0775243	0.0470907	-0.0674168	-0.0228017	-0.0459096	0.0377039	0.0301265	0.0477677	0.0123962	-0.00550064	-0.0417399	-0.0567319	0.0439622	-0.0788921	-0.0479103	0.00751614	0.0303113	-0.0143199	0.0288145	-0.065625	0.00530416	0.0040629	-0.0784853	0.115798
ZNF254	#N/B	-0.646288	0.0327803	0.134672	-0.0553392	-0.0590068	-0.0438849	-0.0593413	0.0490669	-0.0250844	-0.0326307	-0.146362	-0.0274958	0.023888	-0.145505	-0.0681652	0.0168308	0.0923594	-0.0557288	-0.151642	-0.0777998	-0.0258717	-0.0081064	0.0101817	0.0357389	-0.0189447	-0.0054255	0.021934	-0.0245029	0.0828691	-0.00143403	0.00908223	-0.0419898	-0.0549715	-0.0176107	-0.0164223	-0.0447891	0.0384503	-0.0612915	0.0455401	0.0516254	-0.028656	-0.0153972	-0.0691839	-0.00669213	-0.0879595	-0.0197957	0.00672738	-0.0300544
YES1	7525	-0.646174	-0.336508	-0.289649	-0.140056	0.0416992	0.0686728	0.0932718	0.120299	-0.0997807	-0.0323631	0.1214	-0.112133	0.136073	-0.0185571	-0.0392602	-0.0456865	0.0930372	0.0449134	-0.0687021	0.00451281	-0.0559797	0.0296525	0.000123384	-0.0252777	-0.0961522	0.0647497	0.0780505	0.00459646	0.00120056	-0.0381125	-0.0748832	0.0172562	0.0555798	0.0308442	-0.00546086	0.0582061	0.0492724	-0.0499711	-0.0146299	0.00351249	0.00233273	0.0670906	-0.0192464	0.0542126	-0.0166212	0.0755005	-0.0826537	0.00772273
BBS7	55212	-0.645977	-0.150033	-0.0770914	0.00192259	-0.255287	-0.0275693	-0.00812727	0.0099944	0.136166	0.0848204	0.0238423	0.0497869	0.0721771	-0.0109673	0.0125869	0.00641722	0.0318074	0.137072	-0.0369669	0.00732668	0.00516236	-0.0278126	-0.0616503	0.030452	-0.00126954	-0.0318057	0.0198107	-0.0186283	0.0112023	0.0189129	0.0152067	-0.0342854	-0.0783465	0.0182617	-0.0162959	-0.0128847	0.0582132	0.00398525	0.0425866	0.0422847	-0.0272789	-0.0266071	-0.0686749	0.0122581	-0.01297	0.00971804	0.0351549	-0.0146597
NMT2	9397	-0.645777	-0.0150636	0.31186	-0.0734546	-0.232818	-0.034594	-0.135309	0.206623	0.0350859	-0.0620091	0.0538391	0.084513	0.113192	0.0487038	-0.0231456	0.0700247	0.0633792	0.210579	0.0382743	0.0783792	-0.145781	0.03023	-0.023143	0.0400492	0.0184393	0.00149369	0.0062989	-0.0604681	0.0431929	0.00635401	-0.00962374	0.00824571	-0.0940259	0.0649409	-0.00325311	-0.0128758	0.0624913	-0.0227179	-0.0101852	0.0361455	-0.0428786	0.0898648	-0.0291665	0.0576254	0.00164236	0.0766534	0.00784948	0.012381
KLHL23	151230	-0.644414	-0.297042	-0.130234	0.0238302	-0.311593	-0.0448941	-0.121782	0.159194	-0.177233	-0.110214	-0.000319559	-0.0215152	-0.177604	0.0240915	-0.02506	0.00315671	-0.0698963	0.0189696	-0.0739831	-0.0025922	-0.024091	0.00471996	0.0590756	0.0899542	0.00128142	0.104758	0.0492585	0.00640214	-0.0264345	0.0377505	0.0162109	-0.0144231	0.00616272	0.0169507	-0.0718894	-0.0468318	0.0236126	-0.0111199	0.00263451	-0.0247174	0.0939183	-0.0011235	-0.0384151	-0.0241425	-0.0347399	0.0254163	0.0306761	0.0405489
SR140	23350	-0.644204	0.294979	-0.157791	0.0780011	-0.170941	-0.172404	-0.0614735	-0.121599	-0.135808	-0.0462114	-0.0107602	-0.266113	0.0330581	0.0345692	0.0535407	-0.0768525	0.0461565	0.0189836	0.0616851	-0.0666409	0.0176547	-0.0308115	0.103545	0.0505435	-0.160393	-0.0724394	0.0175241	0.11399	-0.0291583	-0.0147262	0.0355576	-0.0192456	0.0389798	-0.0102748	-0.0369502	-0.00047905	-0.0396327	-0.0142222	0.016489	-0.0111681	0.0422199	-0.0742812	0.049582	0.0406534	0.0321351	0.0329165	-0.0338955	-0.0291153
CCDC14	64770	-0.643543	-0.120615	0.0719604	0.0113666	-0.0257648	-0.117638	-0.0124591	0.14303	-0.0918294	-0.189907	-0.0173497	0.0419126	-0.162262	-0.0437381	-0.0357152	-0.0584534	-0.0816487	0.0156731	0.0604674	-0.0403192	0.0146811	-0.0255893	-0.0884009	0.0645181	0.018917	-0.059273	0.105301	0.0372884	0.0541008	-0.0301928	0.011555	0.0359638	-0.0446132	-0.0595257	0.0636996	0.0876892	0.0113642	-0.0753628	-0.0234284	0.0941244	-0.00601635	0.0299235	-0.0373961	-0.046373	-0.0126053	0.0304797	0.0814474	0.023731
FIP1L1	81608	-0.642353	0.165258	-0.182768	0.247149	-0.231735	-0.178866	-0.0640543	0.0474652	0.00920784	-0.065028	-0.0618907	0.137029	0.144305	-0.032764	0.0851164	-0.0710875	-0.0288389	-0.00645816	0.0196092	0.115108	-0.08706	-0.0618796	0.00459782	0.0350538	0.0428416	0.0396219	-0.0458069	0.0499426	-0.104923	-0.0027923	-0.0229541	-0.00188201	-0.0203903	0.00861506	-6.11E-05	-0.0288626	-0.0130691	-0.013137	0.00791874	-0.0129984	0.0250416	0.00473522	0.000239031	-0.028515	0.106003	-0.0461313	-0.0884427	0.0163396
NBN	4683	-0.64201	0.208535	-0.0257706	0.0280863	0.071673	-0.0961429	0.0293916	-0.144566	0.0390714	0.0534102	-0.0769782	0.140761	0.0564403	-0.0423513	-0.0858631	-0.122187	-0.128485	-0.18381	0.149872	0.0729132	-0.0385421	0.034311	0.113649	-0.0818235	0.0570013	-0.0257607	0.0444449	-0.0340366	-0.00175449	0.0156762	-0.113878	0.0641609	0.0089366	0.0270686	-0.0446881	0.0201061	0.0272807	-0.0760186	0.0469779	0.00796897	0.0418696	-0.117992	0.0591984	-0.0290476	0.0297806	-0.0101433	-0.0565073	0.0203137
PRPF4B	8899	-0.641874	0.3651	0.0137822	0.142618	-0.119724	-0.0946994	-0.0883378	-0.194955	-0.0754478	0.0150883	-0.056962	-0.296171	0.108985	-0.0603608	-0.0353571	-0.0946689	0.0696465	-0.00275597	-0.038064	0.00958721	-0.0503186	-0.00620294	0.0113898	-0.0102315	-0.0362316	-0.0269187	-0.0398474	-0.00346742	-0.0968549	0.0126992	0.0103362	-0.0386022	-0.0302608	0.00952568	-0.033957	-0.0230471	-0.0361813	-0.0420519	-0.00458005	0.0301093	-0.00169915	0.00689893	0.0144874	0.0328863	-0.0435439	-0.00719482	0.0100196	-0.0169189
JRKL	8690	-0.641672	-0.13716	-0.0581547	0.160094	-0.103657	0.12045	0.13727	-0.0608473	0.0148485	0.0581104	0.0469568	-0.0692008	0.0398418	-0.0377803	0.0603927	-0.130931	-0.222157	0.160003	-0.0774983	0.0271448	-0.052612	-0.03219	0.0494517	0.0102865	0.0887844	-0.0286283	-0.0177214	0.109475	0.091535	0.0225527	-0.0442769	0.0821081	-0.00981381	-0.037004	-0.0795524	0.0152263	0.0423096	-0.0884178	-0.0478074	0.010442	0.0317426	-0.00486334	0.0417276	-0.0596042	0.0173842	-0.076378	-0.0568237	0.0400258
PANK3	79646	-0.641018	-0.127195	-0.041076	-0.0111909	-0.149039	-0.153169	-0.151479	-0.242871	-0.0586202	0.104707	0.0517755	-0.100228	0.0232489	-0.0754533	-0.130121	-0.088908	0.0796372	0.04192	-0.0196719	0.0655585	0.0620223	0.0612113	-0.00671558	-0.112169	0.0471189	-0.0504681	-0.0844393	-0.0356205	-0.0826107	-0.0717687	0.128071	-0.13805	0.0221528	0.0953396	-0.0834588	-0.00990665	0.018749	-0.0672835	-0.0259964	-0.0789437	-0.0205842	-0.0231485	0.039159	0.0340287	0.0210964	-0.0216106	-0.0132086	0.0570696
ACSL4	2182	-0.641016	0.069866	0.0897655	0.0845944	-0.170057	0.188157	0.0323569	0.0323883	0.217508	0.179923	0.214225	-0.00259026	0.062942	-0.0581039	0.0729272	-0.19048	-0.11488	0.112747	-0.150191	0.152083	0.0182457	-0.0476828	0.0216702	-0.00994795	-0.0793333	-0.0894129	0.0673929	0.0753132	0.00336105	0.0151274	-0.0227317	0.0390723	-0.113481	0.0178505	0.0324971	-0.0666441	-0.0186411	-0.0712115	0.0546688	-0.0207505	0.0436247	-0.0402438	0.000349233	-0.0558635	-0.0317063	-0.0147376	0.0359967	-0.0290983
UBE2D1	7321	-0.640758	0.1165	0.200628	0.082049	-0.139207	0.311013	-0.158411	0.280111	-0.0243937	0.254483	-0.123339	-0.0190331	0.0782283	-0.160609	-0.0158234	0.0644242	-0.0766716	-0.0441712	-0.0318113	0.0559576	0.010603	0.12106	-1.23E-05	0.0771579	-0.00135773	0.0458089	0.0761224	0.0732228	-0.00873761	0.0616729	-0.0240946	0.0188457	-0.0220851	0.0252246	-0.0820217	-0.0372279	0.0279653	-0.0258066	0.0375953	-0.0553437	0.0215711	-0.0110157	0.0176005	-0.0184497	-0.0303047	-0.0254936	0.0501565	-0.0355686
RAB28	9364	-0.640453	-0.0100959	0.0108452	0.0685304	-0.353974	0.0888201	0.0426643	-0.0369677	0.159385	0.0547548	-0.0868383	-0.0280365	0.0840194	0.0507753	0.0249283	-0.04137	-0.00107578	0.0255812	-0.0728302	-0.044349	-0.0642011	-0.177944	0.0972979	-0.0530689	0.0271831	-0.0399488	0.0368946	0.0791267	-0.0159181	0.0878582	0.0605132	-0.0595564	-0.0257551	-0.026699	0.0709236	0.0109945	0.0164623	-0.0347904	-0.0625456	0.0548809	-0.0281514	-0.0203611	-0.0709925	-0.0514859	0.00841388	-0.0272023	-0.0487618	-0.0141373
STK3	6788	-0.639586	-0.256808	-0.314083	0.0975453	0.0670049	0.122382	-0.025598	0.188528	-0.0659051	-0.0125569	-0.0483191	0.0862205	0.123568	0.141068	-0.0682587	-0.0225338	-0.0952507	-0.176258	0.0269033	-0.0824683	0.0404423	-0.00258046	0.0421196	-0.0427816	-0.0367951	0.0459806	0.0484636	0.0630847	0.00395525	0.0185315	0.0153686	0.0180095	-0.0251172	0.0296844	-0.027726	-0.00735535	0.0407135	-0.0981493	0.04302	0.0333514	-0.0141022	-0.000135636	0.0781699	-0.0426426	0.0375428	-0.0303376	-0.041962	0.00220868
WBP4	11193	-0.639025	-0.194661	0.215135	-0.0477628	-0.238513	0.171021	-0.352759	0.0775812	-0.0386163	0.0619022	-0.0907218	0.108737	0.146255	-0.000109915	0.0444939	-0.0750265	-0.0146629	-0.0187081	-0.0120055	0.0806111	0.00892024	-0.00337234	0.0268838	-0.0132105	0.0737679	-0.0640193	-0.0412032	-0.0174652	-0.0698835	0.0328793	0.0462665	-0.0257835	-0.00843387	-0.0687707	-0.0420941	-0.0426756	0.0460713	-0.0882462	-0.00562682	0.00606763	0.0235071	-0.0439569	-0.0405312	-0.0337181	0.00238131	-0.00180687	-0.0428411	0.0360683
C20orf172	79980	-0.638944	0.177559	-0.27756	0.00241229	-0.137402	-0.0415955	0.0748146	0.0437465	-0.0582626	-0.051421	-0.0266631	0.159063	0.00333813	-0.0418869	0.0620348	-0.11432	-0.144	0.00803488	0.0172267	0.00566312	-0.0959058	-0.0543266	0.0293831	0.0128757	-0.0357858	0.04058	0.10682	0.0838017	-0.0894585	0.033065	0.0449414	-0.019366	-0.0366281	0.00615044	0.0626016	-0.00901501	0.123592	0.0518633	-0.136443	0.054154	-0.0250809	0.0510128	0.00499653	-0.0473871	-0.000781911	0.0098249	-0.0247312	0.00138341
CHD9	80205	-0.638867	-0.216744	0.34483	0.148533	-0.189576	0.0189413	0.0323314	0.000385456	-0.0607887	-0.1321	-0.0212047	-0.105758	0.0514819	0.194112	-0.0584862	-0.0943835	-0.0277715	0.0257976	-0.0585772	0.00644118	0.171434	0.0433465	-0.074625	-0.0209225	0.0405387	-0.0274752	-0.0367944	-0.0148751	-0.0412807	-0.0275919	-0.0204183	-0.0151855	0.0382863	-0.0242372	-0.0815945	0.0824581	0.073118	-0.0570571	-0.106879	-0.00144021	-0.0341007	-0.0418933	0.0579405	-0.0295861	-0.0771935	-0.0261277	0.0486704	0.0191088
HDAC2	3066	-0.63868	0.0233458	-0.368614	-0.0875503	-0.115243	-0.107295	-0.161482	-0.151618	-0.0441878	-0.0284352	0.126163	-0.0789324	-0.0131302	-0.143679	0.00373835	-0.100692	-0.10291	0.0140254	-0.0698024	0.052192	0.0879574	0.0273896	0.0459003	-0.0256264	0.0738847	0.0592756	-0.00560542	0.0692813	-0.0124646	0.0130981	-0.0203738	0.0162596	0.0320859	0.0205007	-0.106964	-0.0787415	-0.0132463	-0.0871214	0.0543478	-0.0446682	0.033409	-0.0171094	-0.0125378	0.0205317	0.0337645	-0.0670584	-0.0750982	-0.050423
PLA2G12A	81579	-0.638607	-0.182877	-0.164145	-0.0189788	-0.00836356	0.17633	0.0452918	-0.112104	-0.180773	0.116447	-0.160883	0.153107	0.0657162	-0.0553696	-0.0218771	-0.0249304	-0.110796	-0.0140304	0.0128463	0.0986044	-0.0257875	0.0238099	-0.018417	0.0654393	0.0231766	0.0562725	0.0958395	-0.00202748	0.0293007	-0.0714728	-0.0499972	0.0418352	-0.0186428	0.0398735	-0.0599845	-0.0204437	-0.0102021	0.00136984	0.0869613	0.0809108	-0.0115794	-0.0242665	-0.0742178	0.114873	0.0267982	-0.0361829	0.00278169	0.0430958
ECT2	1894	-0.638522	-0.0461718	-0.544793	-0.168445	0.00033727	-0.148077	-0.0475053	-0.0521873	-0.0424169	0.155506	0.119238	0.0222277	-0.0698588	-0.12803	0.0244128	-0.0542035	-0.071333	-0.000747571	-0.0148128	-0.0479911	0.0045329	0.0794042	0.0239519	0.0439135	-0.00761343	-0.00919356	0.0831918	0.0376217	-0.053983	0.0236282	-0.0357283	0.0307684	-0.0575265	0.0171269	-0.0417607	0.0210709	0.0325108	0.021965	-0.0548191	0.0451665	-0.0519876	-0.0163777	-0.00859208	0.0259674	0.000651365	0.0465804	0.0406413	0.0217316
DDX52	11056	-0.638167	0.250003	-0.0278468	-0.100835	-0.0685827	-0.171321	-0.227208	-0.0249338	-0.0763514	-0.0185656	0.0904876	0.0386898	0.100259	-0.0293251	0.0225001	-0.152628	0.0861642	0.0367279	-0.114937	0.0979518	0.0173353	0.036514	-0.0880068	0.111059	-0.0301781	0.0174889	-0.0989696	0.0149888	0.0179776	0.0102984	-0.0192069	-0.0229264	0.0485047	0.0438782	-0.0538164	0.0257793	0.0284926	0.0124427	-0.00301919	-0.0490232	0.0550303	-0.0442804	0.0575835	0.0270825	-0.0378019	0.0325865	0.0526103	-0.0083843
PGGT1B	5229	-0.638128	0.206887	0.131099	0.123398	-0.0881407	0.0870395	0.00830356	-0.122377	0.027801	0.226871	-0.111844	0.00297307	0.0645556	0.0526539	-0.0963266	0.112917	0.00273053	0.00177769	-0.0822789	-0.00491063	0.010239	0.0566207	0.0516013	0.0927234	0.0432835	0.0447276	-0.0537756	-0.0025232	0.0159961	-0.0325995	0.0958162	-0.0416165	0.0306133	-0.0334809	0.00531063	0.0325527	0.0582011	0.0221336	-0.0144609	-0.0480694	0.041264	-0.0533504	0.0401027	0.00597349	-0.0250173	0.00557348	-0.030927	0.0101719
GALK2	2585	-0.637792	0.197715	-0.135918	-0.135455	-0.108301	0.130232	0.202373	-0.0453032	0.09809	0.116809	-0.122894	0.0412716	-0.0118589	0.151274	-0.116686	0.00041013	-0.0290304	0.0306044	-0.0225089	-0.00339506	0.0596726	-0.114919	0.0855192	0.0347367	0.0621282	-0.0382151	0.021336	-0.061555	-0.0332462	0.00989766	0.0392401	0.049763	-0.0472939	-0.100977	0.0405206	0.0235113	0.0288438	0.00440101	-0.0419112	0.037437	-0.0138956	0.0307817	-0.0388694	0.0355784	-0.0189487	0.0136658	0.00449543	0.00949077
LOC339448	339448	-0.637645	0.280778	-0.0406908	0.167728	0.0135929	-0.0771132	-0.184292	-0.0359855	-0.101646	0.052044	0.0404155	0.115398	0.0444072	-0.0224723	0.0445596	-0.0532351	-0.154513	0.0921599	-0.000752771	0.101394	-0.0698369	0.0140665	-0.0235666	-0.00315295	-0.0135692	0.0638766	-0.000571965	0.143304	0.074672	-0.01122	-0.00654795	0.0750777	0.0276203	0.0305588	0.0307048	-0.00362322	0.00364158	-0.0338286	-0.00721038	0.0177405	-0.0252398	0.0700781	0.0267361	-0.00712646	0.0756789	0.053934	-0.00111792	-0.00269082
ATG5	9474	-0.637427	0.322467	-0.16429	-0.0984186	-0.0576482	0.143482	0.15126	0.00719926	0.027941	0.136447	-0.0292342	-0.104262	0.0155192	0.0605394	-0.00270165	0.057778	0.210765	-0.00424451	0.0853681	0.0299781	0.0230946	0.068361	0.019579	0.0222051	0.018024	-0.0513903	-0.0466764	0.109915	-0.0122589	0.080868	-0.00746012	-0.0124203	0.0887639	-0.00826826	-0.024301	-0.0254703	-0.0164487	-0.0928518	0.0169416	0.0734687	-0.0352623	-0.00720319	-0.0637038	-0.0148203	0.0340697	0.0410168	-0.0546907	0.0102596
CCNJ	54619	-0.63699	0.212882	-0.0917715	-0.108913	-0.0845423	-0.102577	-0.213417	0.0392883	0.0172286	-0.0639475	-0.047654	0.0019788	0.0739787	-0.162557	-0.0619547	-0.109953	0.0334474	-0.00465122	-0.126821	0.0221105	0.00940185	0.0686801	0.0666718	0.0251997	-0.0951442	0.055205	-0.0591949	0.0100206	-0.0499265	0.042409	-0.0311812	-0.0399648	0.0726464	-0.0030561	-0.150345	-0.00346085	0.0302524	-0.0632245	0.0798967	-0.00107116	0.0563729	0.02966	-0.0185547	0.0218079	-0.060069	0.0132134	0.0218092	0.00218107
CEBPZ	10153	-0.636973	0.153413	-0.219684	0.163172	-0.157268	-0.0660048	-0.153063	-0.00244862	-0.226835	-0.0639098	-0.0144103	-0.0124088	0.0833409	-0.0150082	0.0283195	-0.0397799	0.0186669	-0.0136421	-0.0139931	0.145436	0.0202534	0.0321119	0.0250495	0.0371596	-0.0731618	-0.120923	0.0974046	0.00195342	-0.0312848	0.00211813	-0.00501943	0.0222302	0.143343	0.012303	-0.0321373	-0.0272286	-0.0401914	0.0637911	0.0532176	-0.062046	0.0671649	-0.0162024	0.0648621	-0.0212921	0.0057863	-0.0248248	-0.0936295	-0.00418856
TDRD3	81550	-0.636934	0.0137156	0.0497247	0.202199	-0.0516816	0.0799399	-0.136715	0.00565916	-0.0666356	-0.0204736	-0.141171	0.0708606	-0.00626608	0.0115014	0.044894	0.0927352	-0.0967254	0.0726926	-0.0695744	0.112928	-0.00181014	-0.0400023	0.0258452	0.0633418	0.0340639	-0.0910816	-0.0875601	0.0690071	-0.0154687	-0.0322688	0.0943901	-0.089875	0.0366769	-0.0817337	-0.00398174	-0.00408782	0.0253342	-0.0368317	-0.0128675	0.089118	0.0577214	0.0423438	0.0710066	0.0523282	-0.0785651	-0.109594	-0.0370366	-0.0879041
NAB1	4664	-0.6369	-0.0757951	0.160433	-0.0282088	-0.0604934	-0.00946079	0.0153024	0.108294	0.00265294	0.0423973	0.16693	-0.130362	0.0332839	0.0359444	0.0295111	-0.0684044	-0.00868841	0.0911701	-0.117397	-0.144965	0.16023	-0.105168	0.0152659	0.0594625	0.0270397	-0.0318679	0.0150775	0.0750446	-0.0337493	0.04068	0.0861419	0.0900338	0.0360985	0.0205411	-0.0743959	-0.0130708	-0.0269418	-0.0222691	-0.0737785	-0.0248919	0.0382068	-0.0368745	0.0863988	-0.0407823	-0.117591	0.0601895	-0.0433913	0.125684
EIF3S1	8669	-0.636777	0.174173	-0.149073	-0.167728	-0.316313	0.336902	0.129081	0.0224448	-0.117446	0.102547	-0.0317988	-0.0644901	0.048713	-0.0138363	0.101236	0.0019431	-0.0223471	-0.0963953	0.0573486	0.101666	0.146348	0.0443779	0.0625314	0.0319413	0.0346439	-0.00898481	-0.0180587	0.000773423	0.0200179	-0.082633	0.0014413	-0.00657071	0.0406131	0.00560118	0.0100052	0.022898	-0.000451984	-0.0575439	0.0376034	-0.0900056	0.0156605	0.0138811	0.00653503	-0.0132073	-0.0260352	0.119542	-0.00757013	-0.0054411
FLJ23861	151050	-0.636575	-0.166891	0.29255	0.0563803	-0.00308827	0.157191	0.0131573	0.0786588	0.0319869	-0.0815569	-0.118559	-0.0520789	-0.0220251	-0.00665204	-0.158803	-0.035066	-0.0307116	-0.0541145	-0.142539	-0.0710034	0.0119061	-0.0654644	-0.0759002	0.061894	0.0046879	-0.0201173	-0.0492665	-0.044593	0.049425	0.0981299	-0.0350471	0.127707	0.00761703	-0.0708922	0.0106851	0.0586668	0.0969242	-0.0372101	0.000820796	0.0286572	-0.0387592	-0.0324706	-0.0214471	-0.0421716	-0.00328512	-0.0304484	-0.0589374	-0.0784214
ZNF267	10308	-0.636339	0.203375	-0.0481162	0.234564	0.0750008	-0.110126	-0.110749	-0.102209	0.0278244	0.242085	0.0263959	0.0656031	0.0536815	-0.0830802	0.066251	-0.068772	-0.0913476	-0.0756793	0.0445037	0.0584998	-0.0893362	0.0358091	-0.00394279	-0.0922492	-0.025982	-0.0394338	-0.0489484	0.014267	-0.0274997	0.0786065	0.00156464	0.043862	0.00331301	0.0398842	-0.0782366	-0.00677721	-0.0305396	-0.0512116	0.0329112	-0.0787118	0.0769302	-0.0453401	-0.000263171	-0.0193127	-0.0280032	0.00229738	-0.0896205	0.0497082
TMED7	51014	-0.636305	-0.0940398	-0.172436	0.220118	-0.180831	0.236798	0.283055	0.03629	0.0594841	0.123741	0.110631	0.0189351	0.144701	-0.0811708	-0.142093	-0.0799776	0.068878	-0.0222037	-0.138949	0.169576	-0.0253844	0.00715503	-0.00594214	0.0130457	0.0500553	-0.0897533	0.138559	0.045398	-0.0082389	-0.0611756	0.0107591	-0.00737799	0.00619627	-0.00730043	-0.0185032	-0.0610313	0.022185	0.0382696	0.0235122	0.0133889	-0.0271964	0.0116466	-0.0203726	-0.0508986	-0.0379246	0.0271721	-0.0199075	-0.00956833
CRSP9	9443	-0.636108	0.110817	-0.0956737	0.0380899	-0.22066	0.197226	0.120549	-0.0898951	-0.0240764	0.212899	-0.0169613	0.065276	0.129304	-0.0611677	-0.0877004	0.0685926	-0.0821665	0.0646001	-0.0487693	0.173895	-0.0337808	-0.0680889	0.0373829	-0.0460705	0.0407248	-0.039031	-0.0622773	0.0851658	0.0333159	0.0582317	-0.000989896	0.0244282	-0.0175107	-0.0486187	-0.0148911	0.0426668	0.0873832	-0.0280058	-0.0021492	0.0546945	0.0193479	-0.0274833	-0.00294849	-0.0369013	0.0470567	-0.0297797	0.0297319	0.0714503
BAG4	9530	-0.636108	0.349056	0.0703316	-0.056067	0.0452047	-0.0660234	-0.0997964	0.0247602	0.0817908	0.0754231	-0.0447316	0.0490085	0.119556	-0.0265749	0.0577706	-0.0556348	0.159208	-0.0684004	-0.0434346	-0.0139688	-0.0550223	0.00641965	-0.0793037	0.0299116	-0.0443571	0.0285588	0.016173	0.0568004	0.0408068	-0.0227046	0.0431423	-0.0156058	0.0102701	0.0301002	0.00955293	-0.109459	-0.0270005	0.0382447	0.0157093	0.0364138	-0.0399492	0.00777739	-0.0684466	0.0163882	-0.0554987	-0.0753391	0.0277504	0.0243755
SBNO1	55206	-0.635814	0.288206	0.130354	-0.206828	-0.0851703	-0.0984999	-0.0633332	0.152885	-0.0171803	-0.0471532	-0.0756504	0.122645	0.043583	-0.176155	-0.0860989	-0.033633	0.0877065	-0.059685	0.000328743	-0.0752788	-0.0541093	-0.00717614	-0.0325828	0.0453782	-0.0430579	-0.0279046	0.00859464	0.0104298	0.100895	0.0663245	0.0344325	0.00323641	-0.100577	-0.00731185	0.034168	0.0694643	0.013505	-0.0919816	-0.0256486	0.064903	0.0635748	-0.0306072	0.0414196	-0.082293	0.00544535	0.0390238	0.0820187	0.0147896
NRBF2	29982	-0.63552	0.336727	-0.0196644	0.128835	0.00465494	0.0494666	-0.0573899	0.0919233	0.178326	0.281671	0.00284575	0.0582968	0.123599	-0.0911603	-0.0173926	0.0584156	0.00936697	-0.00577564	0.0689241	0.113435	-0.0414163	0.0508419	-0.117038	0.169155	-0.00270045	0.117027	-0.00764435	-0.0295889	-0.0903444	-0.00404661	0.0308651	0.034644	-0.0477065	-0.0202276	0.00412894	-0.0677403	0.0104781	-0.0740414	0.0323117	-0.0112683	-0.0154049	-0.0124624	0.0285287	-0.068918	0.0118492	-0.00214894	0.00961734	-0.0114293
DMXL1	1657	-0.635179	-0.171722	0.156903	0.353293	-0.100258	-0.000951322	0.00710175	-0.301943	-0.0195554	0.0797112	-0.115296	0.0851028	0.0649794	0.142697	-0.0230879	-0.0576427	-0.0142369	-0.0362667	-0.00784731	0.0621452	0.0218033	-0.0982318	-0.0487798	-0.0442838	0.0236159	-0.0866532	-0.0551225	-0.05388	0.0165149	-0.0178478	0.045241	-0.0149218	-0.083546	-0.0400598	-0.0547934	-0.0409802	0.027667	-0.0273557	0.0188412	0.00242006	-0.0589573	-0.0707086	0.0292065	0.0475599	0.0511672	-0.088021	-0.0368259	-0.00427064
SP2	6668	-0.634933	0.236346	0.287648	-0.0285396	-0.226429	0.0576826	0.196263	0.14959	-0.0183496	0.0933077	-0.10739	-0.112226	0.107407	0.0418289	-0.00687892	0.00514308	-0.0319927	-0.0173203	-0.0287672	0.0552035	0.00929884	0.121514	-0.0429906	-0.0161327	-0.0181494	0.105577	0.0408863	-0.0311037	0.0182303	0.0532293	0.0614962	-0.0512618	-0.039808	0.0633092	-0.0781791	0.0271112	0.00254033	0.0334935	-0.00499274	0.000794535	-0.0187202	-0.0253171	0.0253933	0.0558256	-0.0101313	0.0495617	0.0239302	-0.00522792
RALA	5898	-0.634785	0.00490516	-0.348098	-0.0458414	0.0618641	-0.0480866	0.0331119	0.0522362	0.0865532	0.0385829	0.15829	0.0909711	0.116806	-0.136417	0.12846	-0.161347	-0.0458288	0.00757744	0.0121751	0.183653	-0.0252729	0.103671	-0.0803778	-0.0452804	0.0760566	-0.0874959	0.011554	-0.000534831	0.034237	0.0493063	-0.0458976	0.0239302	0.0313117	0.0856207	-0.11584	0.0261413	0.00933743	-0.0793051	0.0433138	-0.0027892	0.0499761	0.0892243	-0.0288114	0.116604	0.0141703	-0.021391	0.00827992	0.0342952
AKAP9	10142	-0.63464	-0.0192702	0.307232	0.180324	-0.0913646	0.064755	0.0989794	0.0305164	-0.242125	-0.0605252	-0.230821	-0.16721	0.0824144	0.117215	-0.125836	0.0205734	0.0465043	0.0249164	0.0122208	0.00859058	0.152559	0.0730138	-0.00408429	0.0347239	-0.0390017	-0.0505398	-0.0102875	0.0556206	-0.0602639	0.0171509	0.00563834	-0.060104	0.0119185	0.00866235	-0.0158095	0.0238374	0.0247288	0.0173296	-0.0794207	0.0357613	-0.0605324	0.031097	-1.49E-05	0.0152882	-0.00979349	0.010273	0.0266241	0.00549227
KCTD3	51133	-0.633981	-0.417629	-0.269358	-0.0203666	-0.00596735	-0.00243697	0.0109127	-0.171944	-0.000926887	-0.0141794	-0.0463922	0.0322189	0.0459605	-0.168024	-0.169097	-0.0313732	0.0109899	-0.0706483	-0.0753279	0.0942704	0.0603236	-0.0535052	0.0552199	-0.0211213	-0.0268928	0.0146742	0.0681058	-0.0126282	-0.0417456	-0.100588	0.0375289	-0.0605062	-0.040128	-0.0111767	-0.0534411	0.0384451	0.0478416	-0.00523937	-0.00449793	0.00445418	-0.0381791	-0.0301828	0.0249039	0.0630913	0.0251925	0.0504674	0.00894769	0.00743993
ARMC8	25852	-0.633594	0.189079	0.38554	-0.0449261	-0.163947	0.15277	-0.158509	-0.0961391	-0.0925351	0.149435	-0.13118	-0.0500006	0.136622	0.00819503	-0.0418052	0.00862367	-0.0614193	0.00476808	-0.000772533	-1.48E-05	0.109994	0.0621056	0.0345197	0.0185545	-0.0321711	0.0238115	-0.0640947	-0.00506219	-0.0254537	-0.0109353	0.00465571	0.0963057	0.0314909	-0.0204536	-0.0232506	-0.0266262	0.023577	-0.0635787	-0.0859246	0.00494349	0.00809911	-0.0579952	-0.0350715	0.00757207	-0.0433371	0.0792787	0.0021189	0.1143
NUDT15	55270	-0.633518	-0.0275743	-0.367211	-0.129153	-0.0517892	-0.0557294	-0.140259	0.118538	-0.18857	0.0336397	0.0723389	0.0700859	0.0285831	-0.165042	0.0707152	-0.0940364	0.0210559	0.105854	-0.0638816	0.196535	0.0086478	-0.00782254	0.00271966	-0.0177144	-0.0571184	0.0252004	0.00447077	0.072235	-0.0201714	0.0448152	-0.0204047	0.0461001	-0.00523196	0.00962523	0.017752	-0.00394215	0.0264901	-0.0212008	0.0169787	0.0460079	0.023689	-0.00992623	-0.00565384	0.0219813	0.0229528	-0.0143709	-0.034246	-0.0129847
HHLA2	11148	-0.633379	-0.137094	0.229801	0.142663	-0.108127	-0.0615151	0.167118	0.255515	-0.123132	-0.136026	-0.0733523	0.111447	-0.142468	-0.0358522	-0.100055	-0.127574	-0.117596	0.037511	0.0148393	0.0887755	-0.0179461	-0.0354671	-0.0105434	0.0483326	0.0840906	-0.0445281	0.0534669	0.0531762	0.00127645	0.00961828	0.0232579	0.00532419	-0.0259396	-0.0390105	-0.0295219	0.039372	0.11941	-0.0118598	-0.0209446	0.0305328	0.0489411	-0.012823	-0.0328043	-0.0228522	0.076985	-0.0011135	-0.0107495	0.018183
ZNF268	10795	-0.632823	-0.0782829	-0.0164844	0.163946	-0.00836524	-0.109557	-0.0849145	-0.119042	-0.0441568	-0.0314753	-0.0417491	0.0624128	0.0765413	0.0365273	-0.0650369	0.0345226	-0.0199264	0.0333901	-0.0967236	0.051292	-0.0337728	-0.0727463	0.0328618	-0.0243106	-0.020538	-0.0839499	0.0154187	-0.018651	-0.0467928	0.0467171	0.0350628	-0.0460053	-0.0147933	-0.0229861	-0.0440706	-0.0740428	0.0253351	-0.0425813	0.0127203	-0.0352262	0.00684769	-0.0445248	-0.0277036	0.0261101	0.00937836	-0.000153002	-0.0343293	-0.0352067
FAM18B	51030	-0.632081	-0.137193	-0.261126	0.294998	-0.0238502	0.142107	0.255741	-0.0999333	-0.0536389	0.135508	0.101871	0.0254859	0.20567	-0.0177339	-0.0906231	-0.0366356	0.0406729	0.0631201	0.0194945	0.0764438	0.0283347	-0.0295365	-0.0473354	0.00391724	-0.0232488	-0.0833104	0.0513291	0.0769141	0.0500103	0.00212486	0.0118737	0.00845649	-0.0224831	-0.0337061	-0.0615936	0.0151928	-0.0182312	0.0342039	-0.00885531	-0.0195911	0.0377823	-0.0465618	-0.0474639	-0.0105935	0.0353972	0.0067086	0.0327545	0.00757211
PSMC6	5706	-0.632064	-0.00599269	-0.364046	0.25062	-0.198085	0.116787	-0.155625	-0.10417	-0.123868	0.0725893	-0.013836	-0.0594053	0.0743085	-0.114719	0.0403687	0.046605	0.0554904	-0.0413261	0.106317	0.12682	-0.000710798	0.0389643	-0.061894	-0.0782464	-0.0300038	-0.0142016	-0.0203975	0.0581864	-0.0440915	-0.0155112	-0.0257617	-0.00240981	-0.0604148	-0.0380651	0.0270157	-0.0487401	0.0376957	-0.00843314	0.00793438	-0.105418	-0.0576686	0.00972448	-0.0186027	-0.0436512	0.0664021	-0.0045144	-0.0434562	0.0251046
POLH	5429	-0.631831	-0.0299283	-0.0526499	0.267648	-0.16303	0.0451417	0.248868	0.181783	-0.0420918	-0.16034	-0.0375592	0.219507	-0.00426621	-0.171706	-0.00643776	-0.0246697	-0.128477	0.0037529	-0.00408786	0.0131916	-0.12433	-0.0236473	-0.0473161	0.0299167	0.0726156	-0.00527125	-0.0525989	0.0706784	-0.0148427	-0.0435693	-0.0362654	-0.00674667	0.0397438	-0.00985544	-0.0284174	0.00610551	0.0260899	0.00606734	-0.0719502	0.0161094	-0.0215221	0.00290718	0.0054192	-0.0226004	-0.0485294	-0.0289419	-0.0315493	0.000702117
FAIM	55179	-0.63178	-0.118369	-0.281471	0.146733	-0.143292	-0.0704784	0.15728	-0.108064	-0.0952449	-0.00672916	0.00696401	0.0533195	0.0461558	0.0399192	-0.00408414	0.018287	-0.000100371	-0.0748809	-0.0641534	0.0491629	0.0178946	-0.115913	-0.0318532	-0.043655	0.0246022	-0.0134677	-0.0104577	-0.00591623	-0.100474	0.0750011	-0.0542609	0.0721328	-0.054534	-0.0663723	-0.0421116	0.0281033	0.0558839	0.0779503	0.0856253	0.0194446	-0.0756272	0.0646738	0.0118663	0.0262505	0.00678226	0.00811758	0.0468569	-0.0578253
LINS1	55180	-0.631171	0.332443	0.0416852	0.0735261	-0.0664039	-0.0463695	0.0366165	0.0574591	0.0829954	0.0783197	-0.125446	-0.012585	0.0724284	-0.0179289	0.0194031	0.096375	-0.0386026	0.0850678	0.0323591	-0.0743783	-0.0602955	-0.0330878	0.0371265	-0.00313194	-0.0370177	-0.0828822	0.00390565	-0.00321124	0.038229	-0.0285653	0.105622	-0.00122552	0.0542444	-0.00283092	0.0151518	-0.0177169	0.0394965	0.0784035	-0.0303615	0.0262531	0.0435663	0.000528015	-0.069888	-0.0097846	-0.0167774	0.01231	-0.0446568	-0.0474073
USP8	9101	-0.630939	-0.0300628	-0.0509366	0.20691	-0.0520157	-0.0447371	0.0958236	-0.106819	0.131783	0.182795	-0.135865	-0.0688976	0.0929229	-0.0678859	-0.240336	-0.139663	-0.0216884	-0.0308765	0.123414	0.0207713	-0.0928466	0.0201355	-0.0305584	-0.117927	-0.00476903	-0.0237682	0.0474686	0.00521557	0.057204	0.0576989	0.0516834	0.0402571	0.0571145	-0.0577051	-0.095352	0.100519	-0.00380923	-0.0219545	-0.00915796	0.0128701	0.00457936	0.00627164	0.0299613	-0.0415242	0.0372063	-0.0107762	-0.0441766	-0.0504233
SUHW4	54816	-0.630838	-0.207279	0.178472	0.353024	-0.0712587	0.0656101	-0.0615609	-0.243286	-0.0567098	-0.0314442	-0.130065	-0.0358953	0.103709	0.0388954	-0.0217018	0.0117303	-0.0629623	0.0612866	-0.0358623	0.0495959	0.0672931	0.0116983	0.0021353	0.0560087	0.0591298	-0.00643234	0.00300945	-0.00271034	-0.010422	-0.0545174	0.0127291	-0.0308817	-0.0650082	-0.0774326	-0.0191872	-0.0593191	0.0895501	-0.00319313	-0.00850784	0.00400171	-0.0119377	-0.0327305	-0.020121	0.00584158	-0.019337	-0.0168354	0.0155116	0.00236979
C1GALT1	56913	-0.63081	0.15601	-0.0345074	0.0901566	-0.0997773	-0.0335257	0.167093	0.075499	0.0119907	0.198942	0.121941	0.129179	0.00167087	0.0153049	0.0756201	-0.153637	-0.0395358	0.0736116	-0.145147	0.0769057	-0.100718	-0.0101547	-0.0237256	0.0730855	0.0237064	-0.142743	0.07794	0.0230712	-0.0441998	-0.0246585	-0.0870603	0.0595642	-0.0117237	-0.0153443	-0.0454521	0.045835	-0.00053148	-0.0724569	-0.0227937	0.0287486	0.00935134	0.00967208	0.0218088	-0.00966227	0.0855012	-0.00960902	0.0312269	-0.0166585
DHX40	79665	-0.629767	-0.0448419	-0.177985	0.00151317	0.0242256	-0.153369	-0.125577	-0.177769	-0.0670857	-0.053022	-0.0540557	-0.111476	0.092185	-0.114094	-0.238897	0.107023	0.0545507	-0.0915501	-0.148931	0.0737497	-0.0636877	0.0273941	-0.10541	-0.0801292	-0.0250732	0.0468843	0.000289648	0.0225512	-0.0242443	-0.0115026	-0.064248	0.0869088	0.0966748	-0.0725591	-0.10749	0.0478519	-0.00522506	0.0953226	-0.0698051	0.00214438	-0.00968175	-0.0175042	0.063287	0.0617141	0.011797	-0.0698384	-0.0519841	-0.046613
KIAA1240	54454	-0.629549	0.213247	0.0444655	0.140213	0.103922	-0.254628	-0.290382	-0.116487	-0.108686	0.0825846	-0.0550748	-0.0471365	0.125006	-0.10419	-0.0510647	-0.0551855	-0.0773301	0.0328034	-0.00830347	-0.00909806	-0.0220593	-0.0521199	0.0660762	-0.112839	-0.0574152	0.00682234	-0.110318	0.0153851	-0.0604316	0.00218852	0.0706747	0.0064319	0.0198423	-0.0375865	-0.0745828	0.0218947	0.00853204	-0.0753446	-0.0475374	-0.025664	0.0116639	-0.00254434	-0.0380208	0.00242939	0.0496546	-0.00992235	0.0331664	0.0516659
C1orf48	25936	-0.629389	0.0883207	0.224978	-0.045535	-0.312946	0.0207661	-0.0648533	0.02095	-0.0850771	0.0985637	0.0786506	0.0175468	-0.0288747	0.161857	-0.026754	0.122204	-0.284214	-0.0816098	-0.0657883	0.0888154	-0.0130454	0.00241321	-0.00195638	0.00460376	0.0802829	0.0515359	0.0519577	-0.029308	0.0212636	0.0562887	-0.0373974	-0.00203108	0.00494052	0.169267	-0.0659865	0.0355865	-0.0523665	-0.0387653	-0.0626089	-0.100928	0.00731742	0.0266525	0.0847128	-0.0509028	-0.00572933	-0.00819342	0.0366003	0.042997
MED4	29079	-0.628731	0.102035	-0.0313815	0.323831	-0.153786	0.101551	-0.131774	-0.0308693	-0.173187	0.13386	-0.01884	-0.032134	0.0806108	-0.103105	0.0283989	-0.0931757	0.00229641	0.0492742	-0.101134	0.155684	-0.00524031	0.0305234	-0.119316	-0.0285338	0.0721314	-0.0085706	0.104302	0.0165989	-0.00132189	-0.0010958	0.0554978	0.0200239	0.00418647	-0.0360895	-0.024679	-0.118226	0.00282631	-0.0395904	-0.0242676	0.0158066	0.0242533	-0.0238593	-0.0612962	0.0134235	-0.0326369	0.0545166	0.0133365	-0.0327735
FBXO11	80204	-0.628561	0.0198707	0.291522	0.306477	-0.305589	-0.152544	-0.0462725	0.151891	-0.15946	-0.061556	0.0530651	-0.0579901	0.135632	-0.0115129	-0.03856	-0.0449589	-0.017263	-0.00872912	0.0473691	0.0388003	-0.0132436	0.0742274	-0.0537815	0.00340626	-0.052098	0.0615276	0.0405036	0.122545	0.00112161	0.0500833	0.0205311	0.0278516	0.0179097	0.0181116	-0.0709003	0.0623714	0.031747	-0.0618291	-0.0323629	0.0025328	0.0232942	-0.007257	0.0758472	-0.0363667	-0.00869885	0.02958	0.0748144	-0.0506285
FBXO5	26271	-0.628337	0.297529	-0.390912	-0.135452	-0.214016	-0.11814	-0.0957252	-0.0632698	-0.0719645	0.04867	0.160008	-0.0583572	-0.0444165	-0.129339	0.0916256	0.0165386	-0.0695703	-0.0145027	-0.108562	-0.0147382	-0.0405446	0.0348639	-0.0446128	0.0156044	-0.00681717	0.0392964	0.0702563	-0.0883894	-0.0236043	0.0256251	0.00898857	-0.0208252	-0.0537719	0.016399	-0.0284085	0.0144662	0.0172827	-0.0265369	-0.0540846	0.0561627	-0.0467196	-0.0528401	-0.0310758	-6.36E-05	-0.0219244	0.00180166	0.00433417	0.046709
DJ122O8.2	57226	-0.628159	-0.120767	-0.223446	-0.0539387	-0.191057	0.0950639	0.101054	0.0102834	0.232768	-0.0292656	-0.262112	-0.00399526	-0.0560291	-0.114343	-0.0533646	-0.0610401	-0.0627741	-0.065995	0.0750704	0.144399	-0.0828666	-0.0893418	-0.0518593	-0.0276513	0.0696273	-0.0761515	0.00625462	0.0457176	0.072625	0.0250197	0.0135645	-0.0504013	0.0534391	0.0144284	-0.017593	0.0348741	-0.0699025	0.0159457	0.0355451	-0.0037415	-0.01727	0.0173559	-0.0073016	0.0626006	0.0320534	-0.0523484	-0.078193	-0.0170757
DHX29	54505	-0.627986	-0.0793454	-0.180378	0.217289	-0.084	0.204856	-0.0480973	-0.255522	-0.0936167	0.102322	0.0160766	0.0260344	0.249137	0.00752323	-0.066323	0.00559446	-0.00571269	0.0104585	0.0511859	0.110508	0.0441173	0.00847722	-0.024331	-0.0161288	-0.0286957	0.0297754	-0.0328359	0.00656113	-0.0171883	-0.0500056	0.00275842	-0.0541402	-0.0252296	-0.0170193	-0.0253281	-0.00654153	0.0778389	0.0352303	0.00106106	-0.0415531	-0.0147899	-0.0418715	-0.0173233	0.0244217	0.0710595	0.0264414	-0.0188764	-0.0148288
MRS2L	57380	-0.627533	0.0594836	-0.169151	-0.0388637	-0.119227	0.305859	-0.0465501	-0.156951	-0.183096	0.185663	-0.220719	0.0665965	0.00860577	0.00351312	0.00653938	-0.0557871	-0.092254	0.0310552	-0.0352293	-0.0455865	-0.0195504	-0.0373228	0.0467715	0.0508536	-0.0716854	-0.016135	0.0137752	0.0269446	-0.0866024	0.0148765	0.0328876	0.0468156	-0.0369068	0.00965209	-0.0407631	-0.0773657	-0.0367102	-0.0500274	-0.0217356	0.00713073	0.000948246	0.0349634	0.082889	0.06367	-0.00995584	0.00581536	0.0303699	-0.00570947
VPS13A	23230	-0.627032	-0.0607715	0.145656	0.0751553	-0.25907	0.034075	0.0872085	-0.0159926	-0.168914	0.0659947	-0.0667061	-0.136738	-0.0479663	-0.0805746	-0.0504302	-0.17463	-0.0702208	0.200971	0.0100136	0.00804984	0.0268993	0.039416	-0.0634162	0.0574707	-0.0572272	-0.0373777	-0.0565764	-0.0253506	0.0486904	-0.00285045	-0.0675616	-0.0371465	-0.0521611	0.0360151	0.00346221	0.0362576	0.012312	-0.00306683	-0.0509025	0.0464786	0.0145962	-0.124071	-0.0789005	0.0190274	-0.0499666	-0.0240122	0.0108466	0.0420159
VHL	7428	-0.626832	0.0870522	0.206747	-0.0895581	-0.0541849	0.0125198	0.0993971	0.19253	-0.0690919	-0.087624	0.0208743	0.236059	-0.0411036	-0.131287	0.041567	0.0468763	-0.0194341	0.0218259	-0.0685331	-0.0965136	-0.0327141	-0.00196704	0.0810019	0.00768302	-0.0167511	-0.00427843	-0.0658146	-0.0126516	0.0104074	-0.056419	0.0217288	-0.00925849	0.0126388	-0.0290839	0.057635	0.0255817	-0.0917959	0.00506958	0.0252356	0.0168244	-0.0247789	0.0213089	0.0279499	-0.0137578	-0.0262756	-0.0394983	-0.00694545	0.0509591
C1orf22	80267	-0.626798	0.047616	-0.0474732	0.0554377	-0.0232436	0.0874122	0.3682	-0.21388	0.212771	0.0243271	-0.0753708	-0.0340918	0.0246604	-0.0842053	-0.191901	-0.158396	-0.0545703	-0.00218296	0.110531	0.0499062	0.0674893	-0.0262871	0.118618	0.0982815	0.0591047	-0.0482761	0.0951508	0.0232986	0.0407191	-0.00904042	0.0461545	-0.0659233	0.029918	0.0532395	0.051998	0.0137032	0.0123758	-0.0273748	-0.0709379	-0.00496858	-0.0374213	0.00573988	-0.0314627	0.0227421	0.0300959	0.0652985	0.0063618	0.000625612
METTL5	29081	-0.626279	0.099637	-0.242297	-0.153361	-0.307319	0.19973	0.0953414	0.135196	-0.146202	0.0299432	-0.0646053	-0.105606	-0.0250425	0.265517	0.11512	0.0627282	-0.0311686	0.00211458	0.117015	0.0818846	0.0248264	0.022714	-0.00471258	-0.0661996	0.0206707	-0.037626	0.00894939	0.0694118	0.0663419	-0.050352	-0.0292775	-0.00406525	0.0301431	0.0084705	0.0298905	-0.0285689	-0.0545675	-0.0190563	0.0488675	-0.0537227	-0.02481	0.00648702	-0.00504556	-0.000273248	-0.0111469	0.00308379	0.00612487	0.029686
FLJ13096	80067	-0.625908	0.256962	-0.174811	-0.182181	-0.0704964	-0.0409545	0.00585842	-0.132718	0.0749323	0.0956724	-0.0198213	-0.00731973	0.109439	0.00947824	-0.00750153	-0.0109679	0.0297148	-0.0302451	-0.0993654	-0.129535	-0.0190928	-0.0315572	0.0352173	0.0323179	0.0106985	-0.0578387	-0.00362264	-0.0593739	0.0223736	0.0146495	0.0495801	-0.02699	-0.0546349	0.0205704	0.00968687	-0.0452949	-0.00699684	0.0289426	0.0488026	0.0289847	-0.00300883	0.0403756	-0.0582248	-0.000483088	-0.0148038	0.0169918	0.0279355	0.0223281
SLC38A6	145389	-0.62578	-0.0739145	-0.19077	0.00344076	0.142724	0.0335114	-0.0743316	-0.170405	0.201782	0.20561	0.0863761	0.173055	0.109691	0.0899084	-0.0782347	0.0174181	-0.0718605	-0.118234	-0.0290337	0.00222423	-0.0176196	-0.0040877	-0.0267298	-0.0362859	-0.0776247	-0.0781399	-0.0980777	0.044422	0.0201551	0.0487233	0.00683494	-0.0188663	-0.0487691	-0.0600991	-0.0612692	0.0603893	-0.0797493	0.0691624	-0.0741909	0.132619	0.0527071	0.0164573	-0.0248283	0.0423439	-0.0491217	-0.00786065	0.070515	0.0315224
TAF4	6874	-0.625539	0.157093	-0.0528343	0.0404889	-0.237139	-0.131117	-0.0541631	0.17023	-0.129995	0.162326	-0.145524	-0.165325	-0.0220268	0.111743	-0.0845871	0.0391107	-0.170043	0.036702	0.012525	-0.0814246	-0.0458105	0.137709	0.136414	-0.0367945	-0.0395465	0.0479334	-0.0356021	-0.0009672	0.00729317	-0.000266073	0.0857644	-0.00296911	-0.0704361	0.0235103	-0.130076	-0.00772118	-0.0341006	-0.0557192	-0.0707213	-0.00257527	-0.0486663	0.0334187	0.107538	0.0308475	-0.0227899	0.0289725	-0.0314641	0.0177086
PSPH	5723	-0.625532	-0.0177731	-0.21706	-0.139806	-0.187596	0.0219554	0.069983	0.0501671	0.0788892	0.0881427	0.0343416	0.0672027	0.056762	-0.0200383	0.0656335	-0.0205614	-0.0545484	0.0208943	-0.176288	0.0256182	-0.0522793	-0.0772758	0.00602879	0.073864	0.0113868	-0.0153538	0.0487087	0.0562345	0.0135285	-0.013918	0.0314893	0.00285728	-0.0469829	0.0130741	-0.0393885	0.018715	-0.0385865	0.0223934	-0.0101827	0.0248897	-0.0149889	0.00121605	-0.0292118	0.0220667	-0.0226717	0.00654098	0.0463089	-0.00792816
UBA2	10054	-0.625324	0.0482735	-0.318078	0.0824446	-0.255883	-0.00771664	-0.140418	-0.142553	-0.0840156	0.0416845	0.0579758	-0.204706	-0.0306864	-0.178224	0.0791056	-0.0128196	-0.0905461	0.0171931	0.0294524	0.226861	0.0388124	0.016537	-0.0297576	0.0137644	-0.0357283	-0.00852877	-0.0111438	0.0227965	0.0187655	-0.0298542	-0.0436524	-0.0132536	-0.0323836	-0.111097	-0.0230034	-0.106395	-0.0592002	0.00243295	-0.0526275	-0.0591739	0.0627769	-0.0382318	0.0198529	0.0435147	-0.0150625	-0.0590846	-0.0717381	-0.0167502
BXDC2	55299	-0.624634	0.121774	-0.384307	-0.0382047	-0.192394	-0.0575459	-0.00123414	-0.0357085	-0.115982	0.0545708	0.0517747	0.0766562	0.104073	-0.0170405	0.0983107	-0.0706753	-0.00356206	0.0396403	0.0180049	0.0821562	-0.0902292	-0.0717382	-0.0099445	0.00825556	-0.108539	0.0284164	0.0646223	0.0634951	-0.0398833	0.0132496	-0.0324977	-0.0798207	-0.00691459	-0.034266	0.0482914	-0.0256312	0.0362931	0.0159918	-0.000264303	0.0899321	0.0688579	-0.0142073	0.0482389	-0.0874487	-0.0415342	0.00859112	-0.0374132	0.063698
DERA	51071	-0.624123	0.022201	-0.28697	0.087328	0.106738	0.0809266	-0.100689	0.0387871	-0.102769	0.140731	0.116515	0.0652124	0.00597235	0.164001	0.0548381	-0.114649	-0.102077	-0.0194266	-0.185065	0.136952	0.055236	-0.0623203	-0.0759583	0.0494648	0.00510485	-0.0499494	-0.00259181	-0.065348	-0.014388	-0.0519816	-0.0120834	0.120072	0.0577353	-0.0574899	-0.095647	-0.000473644	0.0480187	0.0210298	-0.012785	0.0105418	-0.0458141	-0.00932013	0.0285744	0.0652155	-0.00754746	-0.0446611	0.0270231	-0.0617345
ACN9	57001	-0.624074	0.0427414	-0.131192	0.0939605	-0.225555	0.174442	0.00822826	-0.0216998	-0.0260823	0.12474	0.0467375	-0.0682177	-0.0758747	-0.0103198	0.163947	-0.10489	-0.137731	0.116396	-0.19214	0.110634	-0.0132148	-0.140241	-0.0961041	0.164582	-0.000108233	0.0166496	0.0852029	0.0532016	-0.00114739	0.0293383	0.0233201	-0.0214473	-0.0298712	0.071736	0.046206	-0.0662529	-0.0460661	0.00779541	0.0180196	-0.00436609	0.0130387	-0.0310446	0.0143179	0.0127515	-0.0519963	-0.0740907	0.0413861	-0.013626
C6orf211	79624	-0.623778	-0.108137	-0.317422	0.0936387	0.0229228	0.080869	-0.0817696	-0.220913	0.015562	0.233438	-0.117046	0.112067	0.0363842	-0.156447	-0.21963	0.0820691	-0.077272	-0.0514278	0.0348438	0.101658	-0.0656501	0.0335814	0.0570175	-0.106134	-0.021115	-0.00974053	-0.0476728	-0.0248086	-0.028859	-0.0344463	-0.00578324	0.00200442	-0.112409	0.007561	-0.0552272	-0.0390889	0.0136511	-0.0482731	0.00480264	0.00813714	-0.051773	-0.026612	-0.0213308	0.0186832	0.0322042	0.0284563	-0.0123974	-0.0284886
VPS13B	157680	-0.623248	0.105463	0.222267	0.245973	-0.0157537	-0.101334	-0.0395217	-0.050717	0.0197345	-0.00070226	-0.154529	-0.0913145	0.217981	0.189054	-0.0989125	0.0304511	-0.0118054	-0.0279572	0.0173556	-0.086931	0.0186387	0.00743683	0.0592415	-0.0127948	0.0282213	0.0363432	-0.0682265	0.0371776	0.0192519	-0.0327686	0.0518036	-0.0430141	-0.0474582	-0.00277791	-0.0623175	0.0160696	-0.0569041	-0.0318735	-0.00723585	0.0704156	-0.0259358	-0.0469762	-0.020306	-0.046612	-0.013077	-0.000504273	0.0163183	-0.0184905
TERF1	7013	-0.623216	-0.113432	-0.00350243	0.181817	-0.234613	-0.129915	-0.0190148	-0.24556	-0.00174314	-0.0858293	-0.00244849	0.0101523	-0.0317149	-0.0709748	-0.0292808	-0.100762	-0.0134283	0.00903028	0.0465427	0.0349958	-0.117353	0.0171418	-0.034292	0.0281161	0.0279309	0.0443469	0.0262962	0.0282712	0.0300148	-0.0232927	-0.0191434	0.0254442	0.00923849	0.0627973	-0.107048	0.00470759	-0.0624637	0.0265719	-0.0441121	-0.029245	0.0134549	-0.0580942	0.119172	0.0338638	0.0556814	-0.0111871	-0.00909961	-0.00746687
MAK10	60560	-0.622552	-0.0899068	-0.2305	-0.0628649	-0.204471	0.000568601	0.0525759	-0.174705	-0.00556664	-0.000229647	-0.155216	0.0557001	0.117969	0.0170264	-0.0504196	-0.186781	-0.00999259	0.0231588	0.109379	0.091962	0.0548833	-0.018596	-0.0714868	0.0874618	0.043508	-0.0773348	0.0475442	-0.1146	-0.0607454	0.07212	-0.0570499	-0.0811273	0.0552417	0.0365492	0.023808	-0.00168241	0.0128638	0.0110461	0.0761148	-0.00949063	0.0484331	0.00398453	-0.0404338	-0.0408652	0.0475473	-0.0267288	-0.0230733	0.0717397
PRKDC	5591	-0.622328	0.131832	-0.272236	-0.254736	-0.14439	-0.122589	-0.0468506	0.0780341	0.184512	-0.0809505	-0.134912	-0.180004	-0.0694313	-0.0304107	-0.00265112	-0.0444225	-0.167461	0.0732897	0.0763849	-0.0717222	0.0463536	-0.0834025	0.149	0.0353598	-0.040813	0.0512009	0.0595719	0.10139	-0.0482611	-0.0508525	0.0448064	-0.0870376	-0.0303522	0.0267471	-0.0196783	-0.00248189	-0.0136234	-0.008692	-0.00624497	0.00260904	-0.021479	-0.0454982	0.0733712	-0.0108766	-0.0306078	0.0422251	0.00388304	-0.0919896
GLCE	26035	-0.622089	-0.35054	-0.1233	0.0387012	0.0203402	0.0300592	-0.0309317	-0.0941643	0.0856469	0.0868162	0.0469258	0.139284	0.0351408	-0.0096901	-0.105173	-0.0612291	0.0258167	0.103476	-0.0376929	0.0181418	0.0672931	0.0485002	0.0777627	0.0442949	0.0164902	0.0397889	-0.0417607	0.00641933	0.05738	0.027815	0.0687212	0.0152609	-0.0499463	-0.00665958	-0.000482651	0.0205036	0.137361	0.00159477	-0.0340069	-0.0208576	0.00585715	0.0511883	0.00733725	0.0835139	-0.115062	-0.014448	0.0642875	0.0128703
RTCD1	8634	-0.622038	0.274098	-0.203623	-0.0399082	-0.256115	0.238392	0.0316109	0.109487	0.0568338	0.10888	0.00474229	-0.0910922	0.0268159	0.191813	0.0780683	0.0295404	0.0581615	-0.0496451	-0.00503723	-0.029799	0.0790999	0.0849606	-0.0648575	0.011999	-0.0046991	-0.0848165	-0.0332104	0.0261816	0.0196918	-0.0146451	-0.0134276	-0.079135	-0.0245872	0.132735	0.0619417	-0.0612321	-0.0321536	-0.0239668	0.0608873	-0.018061	-0.0751268	-0.0279443	-0.017151	0.0219153	0.0100774	0.00823504	-0.00733889	0.00529372
KIAA1659	85373	-0.62135	-0.0100633	0.380232	-0.120277	0.0693812	-0.070573	0.0645121	0.241785	-0.0355062	-0.26202	-0.0752104	-0.0253012	-0.0681065	-0.0648871	-0.0695176	-0.101189	-0.0821814	-0.00443113	0.12621	-0.0487653	0.0286199	0.0298598	-0.0566521	0.0149984	-0.0360758	-0.0683893	0.00061688	0.00879921	0.0552622	0.0209415	-0.025514	-0.0181671	-0.0143118	-0.0199893	0.00545806	0.0749487	0.00729488	-0.0214576	-0.0345749	0.0210472	-0.0249297	-0.0136513	0.0379555	-0.0853323	-0.0305896	0.000303863	0.056198	0.0172886
LOC115648	115648	-0.621327	0.017263	0.271169	0.183094	-0.0896987	-0.0174629	-0.045754	-0.0230289	-0.120277	-0.0691186	-0.0608478	0.0114953	-0.00295874	-0.0758162	0.0225756	-0.00491089	-0.0733453	0.0502527	-0.0795024	-0.0705048	-0.0139399	-0.00510697	0.0129887	0.0228759	-0.0776416	0.00977064	-0.0110895	0.0497501	0.0994094	-0.0308134	0.0322172	-0.0320063	0.0129587	-0.00679941	0.0541314	-0.042718	0.051375	-0.00981697	0.0174238	0.0946072	0.0085875	0.0542505	-0.0311427	0.0107276	-0.0430367	-0.0251751	0.0500128	0.0648174
CYSLTR1	10800	-0.621128	0.148838	0.33414	-0.0388671	0.0112249	0.0299624	0.208062	0.130444	-0.0407339	-0.143532	-0.0620315	0.215714	-0.0719086	-0.0878302	0.0477462	0.0402803	-0.0475782	0.0276802	0.0122157	-0.0992209	-0.0521009	0.00796207	-0.0217535	0.0204578	0.0512323	-0.0462409	-0.000997578	-0.0100498	-0.037408	-0.0505508	0.0199725	0.00539058	0.00226906	-0.0270598	-0.011653	0.0431977	-0.0304043	-0.0562401	0.00924003	-0.0142722	-0.010706	-0.032414	0.00495945	-0.000909051	-0.0236573	0.0183729	0.0379298	-0.00829716
TCF12	6938	-0.621077	-0.213835	0.225062	-0.035197	-0.1386	-0.00224413	0.0196598	-0.0545914	-0.0594619	-0.175794	0.126396	-0.191566	0.108086	0.185711	0.0490113	-0.0639831	-0.180796	-0.0450363	-0.111145	0.0880413	0.0370038	0.0019403	0.0241241	0.0204189	0.106698	0.00791591	0.0507748	0.0548149	-0.0191846	-0.00583535	0.0700394	-0.0810075	0.0509643	0.0356577	-0.0352564	0.0204148	0.080008	-0.113265	-0.0445229	-0.066439	-0.0412952	0.0158472	0.032555	-0.0633898	-0.0155381	0.0391357	0.0306917	-0.0447287
MRPL19	9801	-0.620707	-0.160042	-0.479326	0.0195304	-0.218612	0.160641	-0.0680352	-0.0518233	-0.0314707	0.159151	-0.0822723	0.0295531	0.0175001	-0.0184402	0.0384042	-0.0785839	-0.125631	-0.0272012	0.0475882	0.131987	-0.0477816	-0.0470868	-0.0170674	-0.0128928	0.00777538	-0.0413824	0.0235004	-0.0250516	-0.00652761	-0.0163033	-0.0534425	0.0171885	-0.0484255	0.0174619	-0.0175163	-0.029811	0.00517117	-0.0325464	0.0554209	-0.0100909	-0.0283759	0.0225339	-0.0251056	-4.33E-05	-0.00496666	0.0168541	0.02217	-0.0369599
PTPN12	5782	-0.620646	0.0412486	-0.0274535	0.0792244	0.030905	-0.0445489	-0.250376	0.360756	0.270199	0.165332	0.0445372	-0.175373	-0.0234332	0.0304378	-0.157068	0.0905145	0.0249582	-0.0713176	-0.000693187	-0.0688322	0.0369923	0.0911884	0.00920804	-0.0205811	-0.0506504	-0.0436614	0.0231659	0.0934153	-0.0361933	-0.0733169	0.0243448	-0.0106239	0.0207013	-0.0389585	-0.0728082	-0.0367086	0.00202985	-0.0541155	-0.00489844	-0.083639	0.0307078	-0.034608	0.0585099	0.0524604	-0.000983088	-0.0145323	-0.0088928	0.016958
LOC388545	388545	-0.620392	-0.006299	0.283347	0.15733	-0.00216801	0.0275261	0.133591	0.134095	-0.0422306	-0.134218	0.0135647	0.00277305	-0.0386501	-0.0715989	-0.0862063	-0.106258	-0.0302575	-0.0806358	0.0287971	-0.0189465	0.0221219	0.05305	-0.106436	0.0591846	-0.0491945	-0.0868964	0.00854416	-0.00161337	0.110431	0.000344037	0.00615339	0.0272621	0.0250129	-0.0169652	-0.0370394	-0.0247216	0.0503472	0.102563	0.028413	0.00219025	0.0766596	0.0177175	-0.055573	-0.0680979	-0.0185773	-0.065317	-0.00352308	0.0253838
C14orf104	55172	-0.620375	-0.00559594	-0.32374	0.0146124	-0.167393	-0.0134739	0.126586	-0.0867671	0.0779322	0.0134876	-0.195412	-0.123328	0.0452168	-0.111145	-0.0721782	0.0193908	0.0147661	0.0473772	-0.0646153	0.0861982	0.0107763	-0.0602185	0.0567297	0.0105158	0.00939808	-0.0209254	0.0734288	0.00394629	-0.0427506	0.0935904	-0.0588124	0.00262266	-0.00489708	-0.00778064	-0.0170758	-0.00589253	0.0409655	-0.0412624	0.0583224	-0.0297333	-0.0474235	0.0171998	0.0364814	-0.0473201	-0.0613409	0.00202179	0.0329861	-0.0490762
DKFZp547G183	55525	-0.619367	-0.119634	0.155771	-0.0385676	-0.0104919	-0.120363	-0.0298526	0.130935	-0.0772861	-0.195376	-0.135894	0.133661	-0.0290833	-0.00934263	-0.0963513	-0.0788645	-0.0742569	-0.0722631	0.103079	-0.0528388	-0.0851478	-0.0719538	0.00707354	0.0930046	-0.0429131	-0.0986941	0.0599786	-0.0284754	0.0803928	0.0852547	0.0761531	0.0685438	-0.0372988	-0.0285448	0.0464723	-0.00979369	5.78E-05	0.0226108	-0.0118785	-0.0159716	0.0105897	0.00545379	0.00193393	0.0321612	-0.0133148	0.0236342	0.0479323	0.0124529
AFAP	60312	-0.619112	-0.355312	-0.0567906	-0.0269963	0.0476839	-0.0101888	-0.0871254	0.148516	0.147707	-0.0305456	0.121216	0.0715051	0.0411826	-0.0754156	0.0142191	0.0654217	0.0481177	0.114608	-0.0840604	-0.0333521	-0.114689	0.0755123	0.0389179	0.0882368	0.00430834	0.0209404	0.0586924	-0.0202888	0.0752191	-0.00728436	0.035831	-0.00911211	-0.0451626	-0.056078	0.0177006	-0.0442929	-0.00445241	0.00134347	0.0133588	0.0498286	0.00305999	-0.0494373	-0.0475739	0.0371121	-0.0891329	0.0420652	0.0571388	-0.00129067
BCAP29	55973	-0.618804	0.0293676	0.053803	-0.169898	-0.210103	0.0504023	-0.0898915	0.269269	0.0463803	0.0200034	0.092163	0.0850017	0.0117049	-0.124183	-0.202995	0.109398	0.00361295	-0.00939593	-0.0291369	-0.0130206	0.0877781	-0.0203025	-0.0172791	0.0643772	0.0511394	-0.0944892	0.10933	-0.0288259	0.0385824	-0.013318	0.086359	0.0222585	-0.113581	-0.00792034	0.147894	0.0826839	-0.0426244	-0.0503162	0.00596776	0.0597963	0.0285352	0.0218404	0.0118599	0.0573743	-0.0653578	0.00819228	-0.0163162	0.0487903
FMR1	2332	-0.618358	-0.147737	0.0587071	0.209286	-0.0578206	-0.208843	-0.0892925	-0.156931	0.0899796	0.204699	0.0118899	-0.110015	-0.0616152	-0.0611782	-0.0962369	0.00380623	0.00656986	0.117831	0.0459569	-0.0447229	-0.200349	-0.0720189	0.0639125	-0.0270314	-0.0729303	-0.0242958	0.0193874	0.0561641	-0.0300119	0.0721655	0.0291991	0.102783	-0.0269106	0.00896075	-0.0517916	-0.0307984	0.0308529	-0.0750857	0.00538217	0.0432026	-0.0809438	-0.0221065	0.133311	0.0220572	-0.0139385	0.00680449	-0.0475681	-0.0180832
MAK3	80218	-0.61794	0.0935669	-0.342504	0.0742281	-0.0667443	0.222128	-0.00945065	-0.0668088	-0.140053	0.16849	-0.0471442	-0.110858	0.064281	-0.207195	0.0946888	-0.0972758	-0.0509656	-0.0353872	0.0944047	0.163188	0.0650042	0.00821709	-0.0215765	0.0103574	-0.0306392	0.0275104	-0.0467711	0.0389994	0.0140304	-0.0463792	-0.0426932	0.0253507	-0.0338037	-0.0534722	-0.0326862	-0.0521562	-0.0364896	-0.0298489	-0.0113086	0.029223	0.0261072	-0.0925286	-0.00671971	0.0119235	-0.0396706	0.0776501	0.0223231	-0.00649429
ZNF227	7770	-0.617575	0.0676298	-0.161368	-0.0210948	-0.122118	-0.0570958	-0.0412794	-0.113715	0.23494	-0.10998	-0.218617	-0.124532	-0.0341323	-0.0155533	-0.000276619	0.0800148	0.0367176	0.0254787	-0.0460774	-0.0538165	-0.0140521	-0.14373	0.0363848	0.0999885	0.0344629	-0.0366799	-0.068102	-0.0628732	-0.0428957	0.0627396	0.061647	-0.0712294	0.0568176	0.00302479	-0.0149948	-0.0130921	0.0936046	0.023102	0.00859595	-0.048523	-0.00617202	0.022307	0.035934	-0.0657042	-0.0186575	-0.0157975	-0.0326798	0.0656077
SMURF2	64750	-0.617492	0.0158878	-0.0854042	0.0318034	0.0335705	-0.219405	-0.0644488	0.0646186	0.0797424	-0.0759747	0.228829	0.00491464	0.269026	-0.0745482	-0.0677157	-0.0766401	0.0142997	0.0397947	0.0302303	0.153817	-0.122197	0.122139	-0.0456311	0.02709	0.053815	-0.0457181	0.00654877	-0.00967854	0.0826648	0.036589	-0.133232	0.067408	-0.0288882	0.0160541	-0.100829	0.0762113	-0.0094692	-0.0313178	0.0400021	-0.029772	0.0163319	-0.00984478	-0.00589455	0.0914158	0.0542485	-0.0137915	-0.0069458	0.00605864
BIRC4	331	-0.617202	0.22229	0.0571871	-0.29859	-0.0524877	0.0370787	0.213158	0.014003	0.0588824	0.093195	-0.00856815	0.0382855	0.0484024	-0.0895314	-0.0418199	-0.0671761	0.00758724	-0.0461215	0.0496377	-0.0248736	-0.0615181	0.111681	-0.0483533	0.0223687	0.051375	-0.0731386	-0.0173009	-0.140843	-0.0165467	0.104942	-0.00500084	0.0233876	0.0360548	-0.0272405	0.0138149	0.000896742	-0.0369796	0.0204585	0.0784984	0.0267308	-0.0123789	0.00666915	-0.0481428	-0.0030815	-0.00518298	-0.0153811	0.0331614	0.0690686
CUL2	8453	-0.616822	0.110794	-0.0515185	0.072405	-0.31536	0.071297	-0.154948	0.065777	0.00560176	0.0263934	-0.120789	-0.052759	0.123304	0.00225005	-0.0172894	0.0452496	0.0906647	0.0290382	0.045908	0.122491	0.144321	0.146611	0.0102492	-0.00877636	-0.00714637	-0.0850373	-0.00508227	0.0567321	-0.0751257	0.0445433	-0.0717759	-0.0698431	0.086904	0.0751178	0.00776312	-0.00308267	0.0463819	-0.0457547	0.0970834	0.0347445	-0.043473	0.0754463	0.0447403	-0.016034	-0.00479381	0.0831677	0.0055217	-0.0092627
TANK	10010	-0.616263	0.253951	0.213003	0.123587	0.0304593	0.119863	0.126965	0.134879	0.219872	0.195244	-0.0668596	-0.14449	0.0875395	0.053561	-0.0535565	0.0165306	-0.0347088	-0.0206734	0.0902069	0.0951082	0.0206816	-0.0314096	0.012425	0.0161912	0.0512278	-0.0802027	-0.0730637	0.0197249	-0.0384462	0.0104988	-0.050671	0.00327783	0.05861	-0.0081194	-0.0545879	-0.024386	-0.0136443	-0.14678	0.0152184	-0.054525	0.0319058	-0.0168826	-0.0493395	0.00749463	-0.0588339	0.0795011	-0.00536812	-0.0107324
OSRF	23548	-0.616135	-0.062876	0.00484481	0.0654371	-0.249277	0.298269	-0.0941647	-0.164265	0.0319452	0.163868	-0.0962257	-0.106812	0.0115097	-0.020433	0.0769401	0.0204308	-0.0785713	0.0878671	-0.0351806	0.0573608	-0.0117476	-0.0937753	0.0520264	0.0737177	0.0211136	-0.00390482	-0.10386	0.0409876	-0.027262	0.100772	-0.013059	0.0208979	0.0123833	0.0379715	-0.0340698	0.0136013	0.0216982	-0.0550245	-0.0264827	-0.0642908	-0.0194161	-0.0301453	0.00329924	-0.0140352	0.000658696	-0.0672976	-0.0500373	0.0902436
VPS54	51542	-0.616077	0.179958	-0.088415	0.1417	0.153606	0.0318694	0.106685	-0.240205	-0.0997917	0.0428457	0.0531671	-0.0502553	0.105332	0.171067	-0.0522635	-0.0682661	0.0709034	0.0214891	-0.035156	-0.013941	0.0291027	0.0110477	-0.0552334	0.0855827	-0.0863636	-0.0708568	0.0362903	-0.00598119	-0.158002	0.0187682	0.0284062	-0.00637063	0.0517769	-0.0812456	-0.114042	-0.068424	-0.072606	-0.0245871	-0.0499323	-0.0483071	-0.036902	0.0352314	-0.0498074	0.0548972	0.00335069	-0.00411275	0.00242784	0.027399
SEH1L	81929	-0.61562	-0.00288172	-0.249573	0.0200929	-0.298002	-0.0494464	-0.100137	-0.229174	-0.160467	0.0984836	0.1291	0.0740762	-0.0533622	-0.0161183	0.0803375	-0.146797	-0.0619039	-0.0500998	0.0480884	0.0437066	0.0895505	-0.0256524	0.0486511	0.02296	0.0111145	0.0988367	-0.0832434	0.0079696	0.0760829	-0.072626	0.0162935	0.110072	-0.0740027	-0.00610259	-0.00246481	-0.0486793	0.0147579	-0.00852463	-0.0381781	0.0221227	0.0885409	-0.0570067	0.110124	-0.0210475	-0.00788316	0.0431018	0.0151679	-0.00792435
FLJ13195	64940	-0.615496	0.0236855	0.311852	-0.188948	-0.0581124	0.0153775	-0.0155982	0.00609774	-0.10329	-0.00780704	0.0265786	0.0815843	-0.047312	0.0631134	-0.0444126	-0.0459753	0.0328135	-0.0759582	0.00865935	-0.0292165	-0.0851452	0.0759799	-0.108088	0.0379661	-0.0164344	-0.00231943	0.00780211	0.0434863	0.0688858	-0.0343171	0.0491769	-0.00363852	0.00201596	-0.0138237	0.0646369	0.0162369	0.0571205	0.0408624	0.0550753	0.0555704	0.0758644	-0.0184802	-0.0111638	0.0566257	0.0578804	-0.0433407	0.107748	0.00419101
C20orf23	55614	-0.61499	-0.226045	-0.00529799	0.111007	0.189458	0.144662	-0.110988	-0.0791602	-0.0805605	0.169428	-0.125042	0.173875	0.0735525	-0.0604352	-0.00913599	-0.0285676	0.0819753	-0.0201265	-0.052409	-0.0140735	-0.0152935	0.0434717	0.0532781	0.00619566	0.00589334	-0.0191895	-0.0463195	-0.0233011	-0.00858786	-0.0515542	0.0435655	-0.0531225	-0.010514	-0.0480175	-0.00500087	0.00378682	0.0283928	0.042939	-0.0742313	0.0739241	0.0816007	0.083297	0.0882471	-0.0246449	-0.0870402	-0.0815555	0.0637018	0.0093095
ATRX	546	-0.614918	-0.0500782	0.471673	0.0770841	-0.293146	-0.00722087	0.0370534	-0.0534021	-0.0655483	-0.0332955	-0.0432195	-0.0887452	0.113579	0.0876189	-0.115757	0.0174086	-0.0913423	0.0986351	0.0504318	0.0207729	0.0572312	0.0701346	0.118881	-0.0425924	0.059442	-0.0294663	0.0262605	-0.0138072	-0.0280226	0.00503142	-0.0499743	0.0656539	-0.0111366	0.0666684	-0.00427087	-0.0322344	0.0582176	-0.0225757	-0.0368665	-0.0526195	0.022269	-0.0375733	0.0530605	-0.0239894	-0.0507629	-0.0531202	0.0563415	0.0126143
ATP2C1	27032	-0.614893	-0.20943	0.0388765	0.0842552	-0.221836	-0.0609875	-0.0487439	-0.0741173	-0.0189959	0.123881	0.172827	0.138768	0.168853	0.0289622	0.0129578	-0.197531	0.0264316	-0.0250681	-0.0878676	-0.0406317	0.126437	0.00888498	-0.0489783	-0.0718752	0.0901133	-0.0787999	0.0536523	0.115837	0.0456251	-0.0240071	-0.0385166	0.0492465	-0.0173203	0.0610211	0.0043742	-0.0546077	-0.0358944	-0.00644257	0.0201957	0.0633281	0.0454947	-0.016612	-0.0614571	0.066749	0.0541584	0.0635097	0.0695549	-0.00886388
PAPOLG	64895	-0.614812	0.158444	0.384466	0.0658085	-0.156271	-0.0842907	-0.187671	-0.0762929	-0.0433878	0.11709	-0.0707627	0.0988489	0.0796399	0.0219754	0.0783273	6.60E-05	-0.0753897	0.1572	-0.105647	-0.0690043	0.0207619	0.0165474	0.0155458	0.0529615	-0.00325379	0.021244	-0.00600287	-0.0499886	0.119786	0.0367484	0.00291499	0.0157188	0.0287003	0.0268726	-0.0936347	-0.0202081	0.0365922	-0.0546753	-0.0386757	0.0202328	0.0392289	0.0128151	0.0537303	-0.0599224	-0.0778689	-0.0151155	0.00895353	0.0574903
NARG2	79664	-0.614732	0.292946	-0.0955067	0.120345	-0.122193	0.0630154	0.013881	-0.217484	-0.14862	0.0226545	-0.0199934	-0.0222457	0.103806	0.0414874	-0.00942148	0.05125	-0.172034	0.0477698	-0.075217	0.143763	0.0465502	-0.100116	-0.0003934	0.128544	0.073155	-0.00586299	0.0303797	-0.072589	-0.000209589	-0.0473712	-0.0492184	-0.0557439	-0.0315429	-0.0814661	-0.00331174	-0.0543988	0.0122542	0.027777	0.00295456	-0.0698439	0.00959404	0.00388621	0.0224768	0.016281	-0.0314045	-0.0129099	-0.0430768	0.0716031
CNOT4	4850	-0.614628	0.0784508	0.231225	-0.103545	-0.325432	0.0822209	0.068709	0.135352	-0.0652822	-0.0129225	-0.0962353	0.0494185	0.189185	-0.0232671	-0.0985902	0.0875715	-0.0496687	-0.0483964	0.0562561	-0.086483	0.0245557	0.0932233	0.0752989	0.0636031	-0.00990745	-0.023332	-0.0584356	-0.0657338	0.0270054	0.0721099	0.0583765	0.0612455	0.0646223	0.0463098	0.0121058	0.00979894	0.0115073	-0.0857762	0.0358519	0.0385227	0.0824691	0.00675257	0.0101898	-0.0459266	-0.058261	-0.000983975	-0.047438	0.00681924
FEM1B	10116	-0.614539	0.0117511	0.0989666	0.107169	-0.364191	0.0302874	-0.0222912	-0.044917	0.00747873	0.0667601	0.00487169	-0.0642126	0.182542	-0.142892	-0.0161903	0.0360223	0.179073	-0.0255097	-0.0303444	-0.0612312	0.164852	-0.02503	-0.0811874	-0.0889723	-0.0412187	0.0032256	-0.0148966	-0.0284541	-0.044523	-0.0151388	0.148509	0.0354242	0.0110667	0.0072132	-0.0115447	-0.0357706	0.0198013	-0.00514238	0.0415163	0.0460642	0.053143	0.00792385	0.0522073	-0.0287752	0.0121304	-0.00213697	-0.0227092	-0.0175192
SSBP1	6742	-0.613643	0.27441	-0.356371	-0.165738	-0.151236	0.0877806	0.0627542	0.0847588	0.054506	-0.0417539	-0.0994793	-0.147831	-0.0711599	0.163056	0.0577159	0.110817	-0.0172833	0.0334259	0.0819286	0.0516891	-0.0159931	-0.0256316	-0.0494676	-0.0718785	-0.072934	0.0361363	0.0354643	0.12185	0.0537121	-0.0402634	-0.0171505	-0.0824617	0.0546537	-0.0194606	0.0472593	0.01759	0.0267194	-0.00603822	0.0301086	-0.0108906	0.0336004	-0.0232335	0.0377246	0.0161768	-0.0208924	0.0204121	0.0468768	-0.0158612
LARP4	113251	-0.613573	-0.0535883	-0.269455	-0.10587	-0.208155	0.235543	0.0970168	-0.0716845	-0.100308	0.181769	0.00576082	-0.057143	0.0356521	0.0856665	-0.0754356	-0.0349878	-0.179904	-0.0132101	0.0625735	0.0147152	0.0407269	0.00109187	0.157573	-0.0221394	-0.101576	-0.0306469	-0.0912167	-0.0321295	-0.102231	0.0395555	0.0507495	-0.00605669	-0.00303906	0.0542766	0.0539645	0.049984	0.0487497	-0.0175109	-0.050842	-0.0466331	0.0707047	0.0128825	0.03194	0.0052527	0.0138927	0.0415828	0.00491587	-0.00479193
NSBP1	79366	-0.613287	-0.0417397	-0.0447722	-0.0610095	-0.17915	0.0208206	0.0153591	-0.162992	-0.1115	-0.0186791	0.0256545	0.00813352	-0.0612108	0.0216179	-0.0101987	-0.0694305	-0.0275289	-0.0920025	-0.143437	0.00301693	0.0134092	-0.108831	-0.0629403	0.0125051	0.0231983	0.0787117	0.102338	0.0254199	0.0525811	0.0593678	0.00416914	-0.136524	-0.00789972	0.0415565	0.0802094	0.0465318	0.0482426	-0.0064842	-0.0120859	0.0614134	0.0216951	-0.0695576	-0.0605467	0.0104462	-0.018004	0.0278795	-0.053289	0.0184554
LOC641522	641522	-0.613219	-0.0709427	0.124858	0.158557	-0.102676	0.0135173	-0.0693778	-0.0425642	-0.044834	-0.133183	-0.0661613	0.117386	-0.0694349	0.0122919	-0.161494	0.061813	-0.180034	0.146475	-0.137866	-0.0258994	-0.0135513	-0.0502855	0.0621875	0.0277427	0.0896808	-0.0673562	-0.0399841	0.0602757	0.025951	-0.125129	-0.0141644	-0.0501164	0.0012991	-0.0466164	0.00197383	-0.00873439	0.0502831	0.0149431	-0.00212758	-0.0913543	0.0111959	0.0677239	0.0588817	-0.00694247	0.0101305	-0.0431617	-0.0208172	0.0548851
ZNF228	7771	-0.612986	-0.446026	-0.0453888	-0.0379797	0.0420352	0.0114235	-0.141484	-0.0955549	-0.0278234	0.0242659	0.0860026	0.0724097	0.0752381	0.0104859	-0.0498784	-0.0142933	-0.0126334	-0.0190889	-0.114801	-0.0487257	0.0234417	0.034833	-0.113875	0.0907185	0.0142848	0.0372925	-0.0596399	-0.0258446	-0.0565811	0.0705665	0.0403045	-0.00428276	0.0457731	-0.0522435	0.00455384	-0.00614239	0.0278599	0.00339196	-0.0108932	0.0105759	0.0367773	-0.0045338	0.00403128	0.0424649	-0.0480615	0.0319506	0.110405	0.0504455
SETMAR	6419	-0.612768	-0.154238	-0.0800227	0.0612495	-0.025343	0.0627266	-0.296866	-0.140568	-0.157123	-0.138138	-0.117725	0.107283	0.0590577	-0.0147809	-0.0298599	0.0243729	0.0665567	-0.111589	-0.0823997	0.0189823	0.0722853	0.00120349	-0.0461064	-0.0410436	0.101103	0.0598739	-0.071968	0.0581729	0.0512612	-0.0676281	0.0347318	-0.0488457	0.0154299	0.030897	-0.047072	-0.0463108	-0.0184833	-0.0275447	0.0230141	0.0689088	0.0660426	0.00933903	-0.0184864	-0.00963059	-0.0129019	0.0673076	-0.0125915	0.0316984
ZNF225	7768	-0.612697	0.0373045	0.0588601	0.022919	-0.12487	0.0731435	0.0190917	-0.0246591	0.0826684	0.0243376	-0.0472274	0.0593676	0.117414	0.0246834	-0.000823967	0.0138263	-0.000715285	-0.00838597	-0.0711961	-0.149329	-0.0395706	-0.0649446	-0.000698771	0.109905	-0.00136383	-0.0122131	-0.0256764	-0.0553642	0.040797	0.04648	0.0472751	-0.0671524	-0.0389631	-0.00897282	-0.0234134	-0.0370098	0.0604512	0.0153555	-0.0125709	0.0170158	0.0104454	0.0110339	-0.0224817	-0.0215897	-0.057446	-0.0295774	0.0630844	0.0428215
SSB	6741	-0.612473	0.000145239	-0.401295	0.11648	-0.240136	-0.0871576	-0.151511	0.000815787	0.0547462	-0.0101569	0.0281887	-0.00859978	-0.102519	-0.0799832	-0.0552803	-0.107157	-0.0162688	-0.00528022	0.0733189	0.0858221	-0.137615	-0.123242	0.0308767	-0.0258156	0.00888174	-0.034021	0.0394516	0.0921218	0.0699782	0.0107398	-0.103753	-0.0428375	-0.016527	-0.00810548	-0.0227186	-0.0173307	-0.0707929	-0.0574488	0.0841077	-0.0315358	0.0588923	-0.00036656	0.0332597	-0.00813693	0.0128307	-0.0377895	-0.000309607	0.027257
PAK2	5062	-0.612365	0.45459	0.0591762	-0.0928861	-0.0664365	-0.0958907	-0.0752358	0.12114	0.160899	0.158732	-0.13347	-0.078373	0.0765839	-0.0746543	-0.0985333	0.0072389	-0.155326	-0.0943114	0.0213997	-0.0168242	-0.016581	0.0490678	0.140624	-0.111627	0.0896933	-0.00227561	-0.0125856	-0.00729114	0.0253379	-0.0269311	0.0154953	0.0769257	-0.0524946	-0.0154512	0.00831446	-0.000768634	-0.00841337	-0.0497238	-0.0693605	-0.0388253	0.0119253	-0.0033217	0.0221252	0.0123986	0.0255205	0.0505702	-0.0413391	-0.010019
FLJ20160	54842	-0.612138	-0.100682	0.0738257	0.0660788	-0.094568	-0.0559438	0.305525	0.00489802	0.180132	0.0976693	-0.165048	0.0148817	-0.0695939	-0.0961242	-0.00954161	-0.0669696	0.0951394	0.0750959	-0.0350148	-0.0383843	0.0927276	-0.114186	-0.0305598	0.0560031	0.179041	-0.0957946	0.0138356	0.0191789	-0.0858106	0.0112549	0.0461127	-0.0217764	-0.0362132	0.00888709	0.035879	0.00916211	-0.000523354	0.0765514	0.0389487	0.0145091	0.0195009	0.0620612	0.00705042	0.0494036	-0.0161304	-0.0118398	0.00251541	0.00517056
ZA20D3	54469	-0.611399	0.209877	0.247502	0.0607073	-0.116125	0.18385	0.134632	0.0768417	-0.221006	0.0165964	0.00844848	-0.139609	0.2006	0.0642969	-0.0786694	0.0381149	-0.0619201	-0.0629003	-0.00135304	0.113817	0.104158	0.0904329	-0.0299171	-0.0718592	-0.0784807	0.00652066	0.0141822	0.0607333	0.0555248	0.0247599	-0.00100484	0.00276094	-0.00838151	0.0539638	-0.0282306	0.10299	-0.0337823	0.00225309	0.010031	-0.0291171	0.0392417	-0.029992	0.0110145	0.0189616	-0.0628382	-0.0397211	0.0391089	0.0262609
UTX	7403	-0.61129	0.301758	0.163067	0.0630509	0.037195	-0.106127	-0.0598365	0.0251471	-0.011644	-0.0326362	-0.168243	-0.122002	0.128907	-0.124482	-0.0861452	-0.0142705	0.180916	-0.00105026	-0.0410973	-0.0316951	-0.0100224	-0.0501208	-0.017729	0.069236	-0.019363	0.034362	-0.0244529	-0.0306847	-0.0796094	0.0472971	0.00894236	-0.0194561	0.0688059	0.0571358	-0.0715557	0.0118543	0.0167578	-0.0751855	0.126725	0.0417241	0.00487945	0.0276271	0.00411342	-0.0316973	0.0522478	-0.0397099	0.0587103	0.0630756
COX11	1353	-0.610807	0.0266403	-0.0623995	-0.122422	-0.468629	0.217313	-0.0223195	0.038433	-0.156495	0.0656064	-0.0918908	-0.0747877	-0.0355175	0.180688	-0.0467384	0.0752181	0.0439996	0.0567431	0.0113926	0.13558	-0.00315429	0.0730298	0.00636022	-0.0308707	-0.00720842	-0.0280905	0.0527294	-0.0496117	0.066978	-0.0443082	-0.0219464	0.0454371	0.0385428	0.0293499	-0.0555823	0.0123095	-0.00808428	0.0750335	-0.02851	0.0141698	0.0010299	0.00945715	0.0163972	-0.000217611	-0.0279299	0.0414309	0.0342885	-0.0199377
TASP1	55617	-0.610718	-0.0104249	-0.0865224	0.128631	0.0437965	-0.185024	-0.137538	-0.18892	-0.257096	0.147201	0.021613	0.0347126	0.100888	0.0532675	-0.0389609	-0.0888598	0.0530332	0.0657966	-0.0121511	0.0138809	-0.0588084	0.00705771	-0.0379366	-0.0491942	0.019503	0.0699819	-0.0819946	0.0278863	-0.0149526	-0.0224983	-0.0725388	0.0199493	-0.0641192	-0.047332	0.000749701	-0.0993119	-0.0242419	0.0640665	-0.115696	0.0827185	0.0789318	0.0558331	-0.0112752	-0.0240102	0.0167597	0.0372511	0.0231312	-0.0226099
NUP205	23165	-0.610503	0.28828	-0.364334	-0.206479	-0.185348	-0.135913	-0.0725306	-0.00886761	-0.0223779	0.0729906	0.0301397	-0.136356	-0.06076	-0.00175953	0.0504593	0.0343033	-0.180183	0.0814167	-0.0559922	-0.0167382	0.0765729	0.0207906	-0.0152828	-0.0113943	-0.0748235	-0.021236	-0.0306307	0.000940579	-0.102625	-0.00186542	-0.00698897	-0.0751899	0.0397462	-0.0222672	0.0272922	0.0332536	0.0407942	0.015783	-0.0345607	0.0811025	0.0440808	0.00255076	0.0220419	0.0280745	-0.0229682	-0.0154087	-0.0413471	0.042621
TSC22D2	9819	-0.610425	-0.00943913	0.165087	-0.0108193	-0.229696	0.0117825	0.111658	0.250797	0.0448566	-0.071233	-0.0474179	-0.129429	0.224764	-0.0967911	-0.0519554	-0.0729177	0.128035	-0.0388634	0.109717	0.0222181	-0.0457977	0.120805	-0.0287247	-0.145404	-0.111842	0.00719701	0.0324685	0.0359587	0.0902239	0.0243387	0.0225227	0.0243005	-0.0334837	0.0986687	-0.0761597	0.086205	0.00709207	-0.0618126	0.0346812	0.0457389	0.0427218	-0.0129155	0.0144794	-0.00856028	0.00123634	-0.00759558	0.0368804	0.0257921
NACAL	342538	-0.609898	0.148076	0.025857	-0.0366877	-0.0980234	0.0690449	0.0918927	0.188017	-0.0128648	-0.0542253	-0.0381431	0.150562	0.0194256	-0.0898459	0.0167696	0.0348477	0.00826432	0.0602175	-0.0828126	0.0157831	-0.0879022	-0.101635	0.0439018	-0.040725	0.0158864	0.00994403	0.0216813	0.059598	0.0474161	-0.0199075	0.0452129	-0.0231889	-0.000785324	-0.058017	0.0136094	-0.0549704	0.00916868	-0.0412114	0.0209369	0.0226622	0.0405136	-0.00460005	-0.057073	0.0153135	0.00899684	-0.0317667	0.0157282	-0.0266348
WDR52	55779	-0.609827	0.0983744	0.190604	-0.153118	0.176693	-0.0649411	0.152197	-0.124584	-0.151797	-0.0732924	-0.130951	0.0804596	0.0614824	0.0183191	-0.0697729	0.0676995	0.0414509	0.011954	-0.0632918	-0.144044	0.015383	-0.0475324	0.0160602	0.130699	0.0546152	0.0165171	0.0182007	0.106828	-0.01973	0.0794389	0.0108228	-0.0762071	-0.134434	-0.0360717	-0.0185939	0.0905836	-0.0270277	0.0319907	-0.042834	0.0205524	-0.0196267	-0.00235368	-0.0255546	-0.0215644	-0.0196449	0.0780663	-0.0227163	-0.0951134
TIMM17A	10440	-0.609121	0.0415657	-0.113308	-0.195383	-0.399865	0.213411	0.0410897	0.206531	-0.0876428	0.0324928	0.0257823	-0.0262553	0.0355752	0.184708	0.0470213	0.117789	0.123931	-0.120471	0.0848467	0.0834866	0.106218	0.119294	-0.0110554	-0.0438913	-0.00929393	-0.0136756	0.0384004	0.137736	-0.0663113	0.0402443	-0.0226707	-0.0652474	-0.0322665	0.149138	0.00244068	-0.0477855	0.0108078	-0.0492068	-0.0187196	-0.0291587	-0.00108052	-0.00670267	0.0412545	0.0256678	-0.00960954	0.0565007	0.0450517	-0.027102
CXorf45	79868	-0.608861	0.0273393	0.222187	0.340997	-0.0579161	-0.0344551	-0.119208	-0.161877	-0.190019	-0.0508771	-0.0237007	-0.00498824	0.11098	0.114434	0.0185424	-0.0163931	-0.106424	0.114389	-0.0904646	-0.100666	-0.0248076	0.0395124	0.0392241	0.00598632	0.0218835	-0.0477435	-0.0196595	0.0416435	0.0562287	-0.0145406	0.0480227	-0.0837246	-0.112501	-0.0967481	-0.056666	-0.00158252	0.00198996	0.0710116	0.00335461	0.0323962	0.00262673	-0.0667206	0.0250658	0.0126804	-0.0245746	-0.0495685	-0.00930365	-0.0175178
ZNF435	80345	-0.608765	0.154924	-0.0238462	0.178555	0.0418374	-0.145511	0.11977	-0.157392	-0.232687	0.0857484	-0.0465895	0.140233	0.0582112	-0.0128441	-0.0434542	0.0950245	-0.0640407	0.0409727	-0.128324	0.00924794	-0.0271999	0.122098	-0.0367618	-0.0225115	0.111088	0.00125246	0.0345466	0.00134222	-0.051994	0.0432487	0.017894	0.0915594	0.0338575	-0.00280307	-0.0813759	-0.0429361	0.0766421	0.015443	0.0588565	-0.0633002	-0.0227902	0.0782534	0.0118237	0.0557112	-0.0554044	0.0175916	0.0488471	0.0115196
NF1	4763	-0.608527	-0.10246	0.164537	-0.224301	-0.254549	-0.0454233	0.0977945	0.0351812	0.0939266	-0.0853965	-0.0293784	-0.128086	0.0078171	0.0109429	-0.178263	-0.0488699	-0.0116175	-0.0304961	-0.0267617	-0.139639	0.0874167	-0.035731	0.0745732	-0.000878099	0.00138167	-0.114236	-0.027387	0.0265652	0.00979766	-0.00829666	0.0407618	-0.0725302	0.038421	0.00574891	-0.0298087	0.00158336	0.0381403	0.0426212	-0.0372348	0.0104832	0.0162861	-0.0223017	0.0715665	-0.0853518	0.0431062	-0.00271891	0.0439698	0.0468697
C9orf40	55071	-0.608368	0.144686	-0.0744602	-0.224743	-0.198515	-0.044329	-0.119643	-0.044723	0.0460027	0.0910472	0.0303479	0.118182	0.0166729	0.0495773	0.172906	-0.0489411	-0.0672364	0.0381979	0.0599027	-0.0299557	-0.119188	-0.0471881	0.0765261	0.0632221	-0.0111898	0.147083	-0.0767484	-0.0299362	-0.0464927	0.0413333	0.0335261	-0.0615694	-0.0503671	0.0297686	0.0531497	-0.0110471	0.0927115	-0.00492903	-0.0286738	0.0395812	-0.0338202	-0.0341439	-0.0418585	-0.0916799	-0.00707937	-0.0757499	-0.0763438	0.0886803
WDR50	51096	-0.607919	0.367427	-0.162822	-0.218728	-0.251978	-0.188728	-0.0769458	0.0256399	-0.11488	0.105659	0.0404882	-0.0535676	-0.0187617	0.179297	0.00257728	0.13286	0.0478468	-0.102017	0.0383429	0.0857733	0.0441098	0.0921678	-0.0892237	-0.0564911	-0.0466597	0.0464912	-0.0549978	-0.0142879	-0.0777577	0.00192623	-0.0206605	-0.0813015	-0.00888043	-0.0150181	-0.0290983	-0.0149291	0.000874946	0.0318889	-0.0286289	-0.0235866	0.0696061	0.0176472	0.0615757	-0.055653	-0.0398437	-0.0102439	0.0052571	-0.011679
PTK9	5756	-0.607896	-0.135669	-0.33196	-0.136675	-0.0446824	-0.12479	0.289746	0.14755	0.13545	0.115568	0.114862	-0.132219	0.104734	0.0963326	-0.0979015	0.00841459	0.217147	-0.00310003	0.0853673	0.104048	-0.055932	0.0260657	-0.0298472	-0.0456407	0.0340848	-0.0140101	0.0579285	0.00697408	-0.0155778	0.0159057	0.0104149	-0.0139509	0.0829344	-0.0169829	-0.0280546	0.0233782	-0.0264424	0.00344815	0.100996	0.0133827	-0.053655	0.0188615	0.0145457	0.0296004	0.051485	-0.00841064	0.00353001	-0.0483788
RAD23B	5887	-0.607792	-0.0260022	-0.232483	-0.0726521	-0.234171	0.251762	0.0985894	0.18396	0.0571951	0.133718	-0.11281	-0.11319	0.0737182	-1.11E-05	-0.104286	0.0870318	-0.0652651	-0.0101414	0.194931	0.0665517	0.101558	0.046843	0.0776084	-0.0481319	-0.0272831	0.064683	0.0118239	0.0762963	-0.034839	-0.0142874	0.0532807	0.00192682	-0.0426463	0.0503008	-0.0390334	-0.0103996	0.0110766	-0.0307722	0.0411051	-0.0164158	-0.000517294	-0.0378222	-0.0264822	-0.0313518	-0.0524673	-0.00703384	0.013862	-0.0196398
ROCK1	6093	-0.60736	0.358374	0.249652	0.139343	-0.115184	-0.0546598	-0.0363792	0.317357	-0.0181716	-0.0729059	0.0575136	-0.179034	0.108615	0.168586	-0.110045	0.0328922	0.0254915	-0.0940211	0.0365837	-0.0626981	-0.0263765	0.0416053	0.0158186	-0.190637	0.040939	0.000828147	0.00790841	0.0376201	0.00595672	0.00516694	-0.00584661	-0.0552813	-0.0400961	0.0708744	0.0295298	-0.0146803	-0.00766533	-0.0348266	-0.0483535	-0.0794486	-0.0417116	-0.0309329	0.0513119	-0.0340043	0.0249352	0.0232229	-0.0151503	0.0126027
SNX4	8723	-0.607329	-0.0108061	-0.115844	-0.0227218	-0.137038	-0.0219614	-0.127469	-0.199139	-0.116396	0.110926	0.0740899	-0.0934294	-0.0240582	-0.0794581	-0.0892988	-0.0211474	-0.0170136	-0.151503	-0.16989	0.18582	0.0712495	-0.036761	0.0559771	-0.111415	-0.0306117	-0.0847622	-0.195543	0.0247436	-0.106949	0.0437704	-0.00680854	0.0369265	0.0934567	0.085361	-0.0180286	-0.00789087	-0.0329131	-0.0504508	-0.0247947	0.0679423	0.00346389	-0.0375673	-0.0670906	0.0216118	0.0223977	-0.0317478	-0.0815332	0.0466994
ARTS-1	51752	-0.607049	0.397487	0.260038	0.11841	0.0658647	0.20048	0.272269	0.0649284	-0.00307691	0.0456302	-0.0488003	0.00628386	0.112555	0.0379197	0.0202891	-0.0763387	-0.0237714	-0.000558112	-0.0266434	0.0610466	0.0721577	-0.0263391	0.0276439	0.0549286	0.0875525	-0.0325864	0.0466457	-0.0257732	0.086601	0.0300558	-0.0118608	-0.0112821	-0.027896	0.0344614	-0.0254044	-0.0145703	0.0473996	0.0589733	-0.0149762	0.0585739	0.025973	0.0590184	-0.0102246	-0.0361525	-0.0252653	0.0396596	0.0113674	0.0340844
ITGB1	3688	-0.606323	-0.083552	0.0937331	-0.10062	0.00859869	0.15349	-0.0292711	0.477386	0.0241656	-0.046493	0.0532896	-0.197394	0.0726293	0.278317	-0.10356	0.114359	-0.0613018	0.0734059	0.0455539	0.0377278	0.0449096	0.110458	0.0485242	-0.130419	0.017707	-0.0440353	0.0653736	0.0543937	-0.0382453	-0.0314549	-0.0465034	-0.05989	-0.0207986	0.123275	-0.0258034	-0.00612851	-0.0139985	-0.00447278	0.00306903	-0.0212142	0.0400534	0.0186455	0.027162	0.0130573	0.0093662	-0.00619373	0.0389962	-0.000425909
REV1L	51455	-0.606147	-0.0359809	0.186075	0.178906	-0.0682747	0.0729916	-0.263475	-0.158612	-0.246171	-0.00760323	-0.0976631	-0.0955965	0.101903	0.0234326	-0.00320928	-0.0988949	-0.0922605	0.120132	-0.0139537	-0.0175939	0.0488344	-0.0882617	-0.040582	-0.0687154	0.0196935	-0.089599	-0.0184362	0.0155752	-0.0932029	0.0525754	0.009144	0.029643	-0.0354053	-0.0938975	-0.0369442	-0.0932173	-0.0396732	-0.00923484	-0.017851	-0.0817928	-0.0319196	-0.0385638	-0.0736834	0.0162898	-0.00781059	-0.0138025	0.00292215	0.0295449
C6orf96	55005	-0.606046	-0.0491549	-0.313464	-0.0644141	-0.052144	0.0722466	0.0105335	-0.0744685	0.0830886	0.0191261	-0.19316	0.0984945	-0.0641823	-0.0666169	-0.192908	0.0357468	-0.121734	-0.0399883	0.0153898	0.12108	-0.116435	-0.00664282	0.0502369	-0.0852421	-0.00995168	0.0359428	-0.11942	0.0431998	-0.0539126	-0.134438	0.0120387	0.00537227	-0.0123885	-0.0119131	-0.0116927	-0.0586371	-0.00938015	0.00127318	0.0363948	0.00859465	-0.00749189	0.00924725	-0.00747268	0.0171471	0.0280124	0.0020216	-0.0454002	-0.0194378
MRE11A	4361	-0.605434	0.327887	-0.333787	0.0648152	-0.095182	-0.130752	-0.0511497	0.0463985	-0.0864498	0.0187056	0.0390561	0.0816691	0.0759882	0.113008	0.0043771	-0.0645966	-0.131677	-0.0217317	-0.035613	-0.108194	-0.0254811	-0.0235018	0.0150163	-0.0597802	0.0272168	0.00588406	0.0410705	0.00803676	0.00854012	-0.000373663	-0.0309938	-0.051904	-0.0553024	-0.00237514	0.0295835	-0.026246	0.00193127	-0.000385934	0.0449578	0.00113403	-0.045091	0.00224932	0.0116891	-0.0484982	-0.0368286	-0.0110818	-0.0207719	0.00857162
THUMPD1	55623	-0.60519	0.0671284	0.0329058	0.392713	-0.0712333	-0.143897	-0.0286462	-0.209556	-0.196754	-0.102177	-0.023384	-0.03671	0.0993515	-0.114188	-0.11055	-0.0896348	0.00300342	0.0221733	0.0483892	0.264068	-0.0685197	0.0163981	-0.0808381	-0.0542978	0.002501	-0.0525345	-0.0109127	-0.014173	0.0659776	0.00669485	-0.0129095	0.0154321	-0.0234338	0.039649	0.0185951	-0.0273798	-0.0491094	0.00639779	0.00503933	5.27E-05	0.0540968	-0.0351555	-0.0190288	-0.0265944	-0.0045426	-0.0450464	0.00499542	-0.0300951
ARFIP1	27236	-0.604754	-0.0882005	-0.289422	0.14129	0.120738	0.0445448	0.0570924	-0.10932	0.0940028	0.265427	0.00113495	0.0362171	0.0425333	0.0934853	-0.227451	0.00214551	-0.0911871	0.00790161	0.0228711	-0.0206246	-0.0144705	-0.0241798	0.131874	0.0677574	0.129992	0.0680364	-0.0628009	-0.0385498	0.0179996	0.0704787	0.051824	8.49E-05	-0.00245123	-0.0367111	0.0202568	-0.0387677	0.0204564	-0.0361329	-0.0101175	-0.00264048	-0.0255514	-0.0063836	0.0124735	-0.0556145	-0.0228379	-0.0479405	-0.102719	0.0516491
LOC161527	161527	-0.604324	-0.301904	0.0841858	0.228585	-0.000721854	0.00526774	-0.0422533	-0.0596172	-0.203377	-0.101599	-0.11113	-0.130301	0.107377	-0.0521964	-0.0302169	-0.167253	-0.00691681	0.136697	-0.0271969	-0.0544867	-0.0134988	-0.016793	-0.126	0.052984	-0.140221	-0.0267415	0.0605312	0.145103	0.00496589	-0.0281543	-0.0262898	-0.0517511	-0.0551596	-0.068707	-0.0800208	-0.0147078	0.0179999	-0.0254365	0.0143328	0.0789055	-0.0202693	-0.0221056	-0.0713967	0.0387788	-0.0652262	0.00441746	0.0281899	-0.067783
CNIH4	29097	-0.603726	0.0937168	-0.445638	-0.0574414	0.165138	0.0892236	-0.117395	0.129154	-0.0354628	0.113028	0.119083	0.112927	0.0904356	-0.0865743	0.0203416	0.060052	-0.0267833	-0.00401993	0.0216129	0.0957641	-0.0514185	0.0267841	-0.088315	0.014605	-0.111236	-0.00411707	0.0434275	0.0866437	-0.0260572	0.0551757	0.00870614	-0.0329843	0.120144	0.0326051	-0.0173963	-0.0183962	-0.00720136	-0.0440743	-0.0407566	-0.0185462	-0.0891082	-0.00247001	0.0267071	0.0553062	0.0254608	0.0150981	0.0174604	0.0517163
POT1	25913	-0.603721	0.160512	-0.226163	-0.00548763	-0.0641075	-0.106593	-0.117826	-0.36184	0.0119313	0.102255	0.0899591	-0.0704619	-0.0361208	0.124572	-0.0538102	0.0588069	-0.108823	-0.076084	-0.0912321	-0.107357	-0.0326831	-0.0952283	0.0373976	0.028088	0.0473022	-0.0360216	-0.0379886	0.0122164	-0.00286108	-0.0491786	0.0301183	0.00694708	0.0382863	0.00153629	0.0469441	-0.00494634	-0.0566736	0.0171153	-0.0780886	-0.0233203	0.0157291	-0.0372498	0.0330169	0.0665069	0.0276138	-0.0410142	-0.0705757	0.1303
PPARA	5465	-0.603251	0.100723	0.214058	-0.24721	-0.0885097	0.20149	0.26333	0.225749	0.0360816	-0.0514259	-0.0872444	0.0287635	-0.0563644	-0.0386952	-0.00254211	-0.0902577	-0.0244059	0.0161705	-0.0534468	-0.0540018	-0.0181761	-0.0215372	-0.00321879	0.0495292	0.0392387	-0.0885525	-0.0203668	-0.111171	0.0319316	-0.014144	0.071414	0.0681765	-0.000904972	0.039585	0.0313488	0.0196582	-0.0117875	-0.0381045	0.0309591	0.0220358	-0.0159479	0.025315	-0.0241333	0.0244161	0.0290449	-0.0116649	0.0553784	-0.00878548
MAP3K8	1326	-0.603062	0.18155	0.199751	0.33012	0.209693	-0.0324129	-0.124955	0.203143	0.0124576	0.0862329	-0.0141387	0.0405149	0.0359004	-0.0637873	0.0280381	-0.0439967	0.111775	-0.11031	-0.071117	0.019806	0.0305531	-0.000542104	-0.0588696	-0.0246575	-0.0394004	-0.0357396	0.0131534	0.0347921	-0.035275	0.0627768	-0.0293196	-0.0051713	-0.0614836	-0.0880725	-0.0553007	-0.054475	0.00319378	-0.00205461	0.0175556	0.0146816	0.0556855	-0.031701	-0.0444071	-0.0553853	-0.0615516	0.0292213	0.00644378	0.0287274
FANCL	55120	-0.603042	-0.299005	-0.214393	0.0953885	-0.191589	-0.181281	-0.0811513	-0.223228	-0.150153	-0.0190344	0.0749374	0.0303319	-0.0528934	-0.0146878	0.0229266	-0.0981041	-0.220292	0.0233837	-0.0690173	0.0829914	0.112464	-0.0566207	0.00983506	-0.0184786	-0.0713885	-0.0540753	0.0765803	0.0566784	-0.0560175	0.0208728	-0.0507779	-0.067812	-0.0168898	-0.0746503	-0.0559134	0.0407459	0.0397733	-0.0174935	0.0142767	0.0307875	0.0737449	-0.0187961	-0.00881921	0.00117504	0.0302249	-0.0827556	-0.014049	0.0213465
RPGR	6103	-0.603042	0.0999947	0.197916	0.075325	0.00073677	0.0246602	-0.15786	0.0547938	-0.049531	0.0410859	-0.0501554	0.106347	0.0406223	0.00781674	-0.00701592	-0.102536	0.118912	0.0146266	-0.188984	-0.138736	-0.0509083	-0.0588015	0.0459141	0.0611375	0.0110166	-0.00738447	0.0433561	0.0952715	-0.00091085	0.141336	-0.114819	-0.10875	-0.035042	-0.0759458	-0.0465423	0.0418067	-0.0190254	-0.034421	-0.0454671	-0.0292814	0.0192897	0.0093524	0.0476415	-0.0224155	-0.0814842	0.06296	-0.0318974	-0.0586342
BCLAF1	9774	-0.602375	0.256831	0.120369	0.02051	-0.305705	-0.142658	0.0448403	0.0449785	-0.09204	-0.155674	-0.0330709	-0.272979	0.0841938	0.0764932	-0.102667	-0.0982646	0.150719	-0.0734833	0.11233	0.144338	0.0849784	0.044653	0.0344003	-0.0478029	0.0088093	0.00537326	0.0460529	-0.0582125	-0.074903	0.0335465	-0.0638775	-0.0195725	0.0822315	0.066299	0.00387747	-0.05962	-0.0269571	0.057212	0.0394546	-0.0248786	0.00844683	-0.0471813	-0.0347659	0.00786611	-0.00624027	-0.00655191	-0.00679805	-0.0448093
PAXIP1	22976	-0.601918	0.23206	-0.221788	-0.16735	0.0209806	-0.201238	-0.153938	-0.28837	-0.103668	0.00795938	-0.0632193	-0.0343654	-0.0948709	-0.0926724	-0.00172421	-0.00156791	-0.0561665	0.0328185	-0.000482662	-0.0812724	-0.0310259	-0.000912015	0.0029883	0.042175	-0.0541737	0.0460986	-0.0974125	-0.0371128	-0.103268	-0.0108124	0.0612666	-0.0310462	-0.040806	0.00749516	-0.00754361	0.0164641	-0.0463938	0.00911041	-0.0638916	-0.0330584	-0.0278822	-0.0720716	0.0523365	0.0904833	0.00942288	0.00854505	-0.0279947	0.046561
ZNF140	7699	-0.601828	-0.0867215	-0.144264	0.20548	0.0934027	-0.0410227	0.0672989	-0.24856	0.0424484	0.0084221	-0.0377557	-0.0769507	0.0984433	-0.053405	-0.0677523	9.23E-05	-0.0873656	0.0255066	-0.0646613	-0.0170441	-0.060092	-0.0473258	0.0422288	-0.0314752	0.0411373	-0.0117704	-0.0836774	0.0363462	0.0599093	0.0526397	0.0934619	-0.0140329	-0.0365528	0.0241867	-0.0775935	-0.0213515	0.013903	-0.0872636	0.0494829	-0.0582202	0.00872808	-0.0305606	0.0252433	0.0100028	-0.00200446	0.0283533	3.92E-05	-0.0233987
C14orf109	26175	-0.601463	-0.0422323	-0.339865	0.0247131	-0.0216184	0.196366	0.0129793	-0.0940015	0.0736738	0.229449	-0.248778	0.0514236	-0.0440101	0.0097927	-0.112932	0.0369116	-0.1093	-0.081479	-0.0337033	-0.000147211	-0.0655825	0.0176881	-0.0845753	-0.111966	0.0265611	-0.00237028	-0.0231527	-0.00661451	-0.0788174	0.0713751	0.0145449	0.0277552	-0.0165227	-0.0659817	-0.0720057	-0.00822654	0.0387383	-0.014646	-0.0126225	0.0381359	0.00526082	0.0418879	0.0333026	0.0447454	-0.0375705	-0.0207668	0.087716	-0.00949281
MIS12	79003	-0.601369	0.229022	-0.211081	0.221636	-0.193158	0.0774872	0.146692	-0.231985	-0.104603	0.143553	0.00957228	-0.0986176	0.158896	-0.00524734	-0.0086603	0.0545911	-0.106754	0.0411746	-0.0582348	0.0404091	-0.0569323	0.0440909	-0.0702445	0.0301151	-0.0470529	0.0296641	0.0157871	-0.0706397	-0.0167425	0.0363472	-0.0385814	0.0184537	0.00997706	-0.054597	-0.022793	0.0586028	0.0544014	0.0794114	-0.00871507	0.0115066	0.0439104	0.023242	-0.023023	-0.0317523	-1.47E-05	0.0326701	0.00700171	0.0273519
BPGM	669	-0.600696	0.0654261	0.181197	-0.0241924	-0.0250011	0.0569133	-0.077745	0.0322752	0.0450011	0.146704	0.070704	0.0707373	0.191203	-0.144909	0.0270948	0.0862248	0.0319042	0.0345164	-0.156911	0.109148	0.0942332	-0.0361578	-0.121298	0.127376	-0.0151579	0.044447	0.0386344	0.0375992	-0.0600647	-0.0697592	-0.0929604	0.0142377	0.0385674	0.0494633	-0.0335409	0.0484888	0.129914	-0.0153169	-0.0632387	0.108928	0.0627339	-0.0464035	-0.0878562	0.0825204	0.00625626	-0.00102482	-0.0233286	0.031267
MPP5	64398	-0.600385	-0.174975	-0.317079	-0.19357	-0.0989526	0.0884362	0.0948165	-0.00346953	0.171841	0.12654	-0.0834788	0.00237625	0.067906	-0.0283397	-0.0732722	-0.0825206	0.116794	-0.0241086	-0.0231395	-0.0506829	-0.126645	-0.0673429	0.0191049	0.0672216	0.0289046	-0.0112218	-0.0747844	-0.026071	-0.00378361	-0.0200839	-0.0120837	0.00553629	0.00743955	-0.030864	-0.013148	0.0547272	0.0462569	-0.0202871	0.05303	0.0356529	-0.0472437	0.0285784	-0.00879426	0.00435623	0.0135649	0.0328818	-0.00326336	0.0677797
ATP11B	23200	-0.600237	0.254791	0.172813	0.291918	-0.0567721	0.0868737	0.141207	0.0038411	-0.154871	0.0903977	0.105023	0.0444702	0.118464	-0.000904968	0.0479273	-0.0955432	-0.0603279	0.178656	-0.0694118	-0.00848024	0.0567585	-0.0635917	-0.0843154	0.00402941	0.0787971	0.00526729	0.129685	-0.0348452	-0.00313003	0.038519	0.0868668	0.035538	0.0128199	0.00207002	0.00367402	-0.112187	0.0829707	-0.0141222	-0.0971954	0.0672815	-0.0362128	-0.0379563	-0.0429874	-0.0353496	-0.00202905	0.00500302	-0.0478365	0.0300741
IKBKAP	8518	-0.60015	0.0776121	0.0981236	-0.13133	-0.425279	0.00270211	0.0556684	-0.0279717	-0.0627332	0.021843	-0.0559683	-0.0768732	0.0555832	0.215869	-0.104896	0.143012	-0.0380589	0.134246	0.0058885	-0.0175052	0.112167	0.0364441	0.0195644	-0.00543193	-0.0837426	-0.031538	0.077712	-0.0528508	-0.0652344	-0.02031	0.00135102	-0.0656202	-0.0475141	0.0615028	-0.0344576	-0.00156539	-0.0579286	0.0484937	-0.0346006	-0.0960133	-0.00814648	0.0653675	0.00629609	-0.102946	-0.0344794	0.0340327	-0.02024	0.00149946
MGC11332	84804	-0.599909	0.264751	0.0244134	-0.00379893	0.00750157	-0.106061	0.160095	-0.00275594	-0.215317	0.0989131	-0.00119173	0.11961	0.0122176	-0.00496793	-0.0703996	-0.023407	0.0168859	0.152836	-0.124347	0.0110366	0.0796651	0.0868248	0.0601569	0.0121878	-0.0306506	-0.0317434	-0.0387755	-0.0372613	-0.00471416	0.0780989	0.135032	0.112024	0.0347506	0.00518219	0.00478749	-0.024842	0.0607968	-0.0130399	-0.087122	0.015857	-0.0155964	0.0306288	-0.0354494	-0.026597	-0.0127869	0.0053258	0.052951	0.000489672
ADAMTS20	80070	-0.599904	0.0918958	0.320493	-0.303247	0.0878586	0.0197904	0.0899536	0.09012	-0.0716091	-0.0773992	0.0685486	0.118203	-0.0867353	-0.0880737	0.0130527	0.0341267	-0.0233961	-0.0198537	0.0352656	-0.0975747	-0.0672206	-0.0220315	0.00135806	0.0120234	-0.0207765	0.0135239	-0.0510563	0.0125463	0.0432542	0.00986963	0.0189351	-0.00717472	0.00318996	-0.0863273	0.105316	-0.0380958	0.00174584	0.00429526	-0.00665059	-0.00694236	-0.0262166	0.0478973	-0.0108128	-0.00186039	0.0357725	-0.00884484	0.0167209	0.00155542
C6orf75	60487	-0.599509	-0.0156161	-0.211237	0.0843982	-0.274882	-0.0587213	-0.0624294	-0.207996	-0.0633105	0.0383288	-0.0485094	-0.162158	-0.00307908	0.0979266	0.0586806	-0.0605376	0.0634101	0.179836	-0.0520143	0.0114681	-0.0138354	-0.0533715	0.0232031	-0.0207872	-0.115356	-0.155436	0.0307514	-0.0136833	-0.0250601	0.0150478	-0.010912	-0.060087	0.0549674	-0.0547752	-0.0509599	-0.0961093	-0.0579484	0.0135989	0.0508633	0.0244451	0.00617133	-0.0891319	-0.0424547	-0.0540066	0.0261419	0.01741	-0.055864	0.0635582
USP24	23358	-0.599451	0.0993167	0.228058	0.201454	-0.195005	0.168775	-0.246317	0.0622984	-0.0977913	0.0248518	-0.235592	-0.0551299	0.0332597	-0.10441	0.0290401	-0.0992151	-0.0717484	0.0823101	-0.0696035	0.00865618	-0.0143719	-0.030069	-0.0179038	0.12741	-0.0304773	-0.105887	-0.0217779	0.0531031	-0.120808	-0.0744776	-0.0335685	-0.0622989	0.0409351	-0.0116858	0.00172938	-0.0290146	0.0886905	0.00404045	0.0238171	0.0370308	-0.0386406	0.0150626	0.0156191	-0.0196857	-0.0130123	0.0431639	-0.00883708	0.0068429
SCAMP1	9522	-0.599442	-0.302102	0.134249	-0.0910505	-0.358184	-0.0506092	0.15986	-0.0609382	0.0387823	0.0105133	-0.0119067	0.053634	0.0378499	0.0517698	-0.201651	-0.00537818	0.00927297	0.0337556	0.0734546	0.0586599	0.175576	0.00294176	0.0810625	-0.0859615	0.0847693	-0.0140665	-0.0115834	0.0129623	0.0133965	-0.0546545	-0.0553306	0.0559724	0.114968	0.0650907	0.0123989	-0.0302882	0.0148184	0.0539923	0.0512394	-0.0332469	0.0169495	0.013902	0.0304574	-0.0587217	0.0185506	-0.0843912	0.00016474	0.0777027
ZBTB1	22890	-0.599412	0.449127	0.19701	0.10182	-0.0910597	-0.0571935	-0.0116708	0.0459262	0.001284	0.00756526	-0.116445	-0.207496	0.217575	0.0709067	0.00719607	0.078635	0.165089	-0.0161171	-0.032251	0.0197779	-0.0218805	0.0298468	0.0226385	-0.128341	0.0221871	-0.0453308	-0.0116326	-0.00797142	-0.0565545	0.0154621	-0.0343607	-0.0288503	0.0158625	-0.00547989	-0.00518127	-0.0101839	-0.0268804	-0.0055222	0.0375043	0.0639037	-0.053921	0.0285187	0.0316089	-0.0135074	0.0134034	0.027518	0.0497483	-0.00632894
AGGF1	55109	-0.599312	0.170886	0.0090165	-0.114442	-0.281952	0.0497836	0.100674	-0.174135	0.0981958	0.217025	-0.00431063	-0.0693791	0.0184057	0.0927077	-0.107904	0.080535	-0.0664414	-0.147109	0.0608463	-0.0586764	-0.0222549	0.0550626	-0.0206401	0.0668101	0.0828394	-0.0394393	-0.101044	-0.0915243	0.106589	-0.0309819	0.0471453	-0.0309357	-0.0420679	0.0157364	-0.00972232	-0.0306753	-0.042534	0.0211751	0.0280127	0.00435962	-0.0214394	-0.00444277	-0.00761234	-0.0378897	-0.0436065	-0.0696593	-0.0385561	0.0509627
CRSP3	9439	-0.599077	0.073353	0.0137434	0.383544	0.0559524	-0.126221	-0.00367957	-0.257477	-0.0744399	0.0234364	0.016743	-0.0760902	0.147132	-0.104838	-0.0942868	-0.0216453	-0.0570624	0.103353	-0.010719	0.0939595	-0.0150667	0.0229381	0.0511691	0.050047	-0.0270311	0.0119728	-0.0913497	0.0696731	0.0137558	0.0281634	0.0606603	-0.0096118	0.000921129	0.0270153	0.014232	-0.0243985	-0.0160835	-0.11238	-0.0166143	-0.0193389	-0.0484063	-0.0449691	0.0124899	0.0197324	0.054061	-0.00549593	0.000411032	-0.0179071
C10orf88	80007	-0.599044	0.0618298	0.0899768	-0.108488	-0.246167	0.0509114	-0.0902326	-0.208768	0.0205522	0.121756	0.0797304	0.077072	0.190649	-0.0255814	0.0193862	0.0487438	-0.0234638	0.117219	-0.0679009	-0.035328	-0.00807217	-0.0461816	0.0316683	0.0647392	0.00391879	-0.0365358	-0.0797583	0.0477959	0.0415018	-0.000756206	0.0804664	0.0177507	-0.0649333	0.0378557	-0.0455857	0.0397098	0.059126	-0.014283	0.0182786	0.0346253	0.0441219	0.00310203	-0.00644241	0.00375649	0.0477643	-0.0163704	0.035408	-0.0221428
NDUFA5	4698	-0.598728	-0.235113	0.179661	0.109809	-0.434383	0.253609	0.0769687	0.0303953	-0.124254	0.0814775	-0.146897	-0.142374	-0.0503114	0.0353468	-0.0303107	-0.00377251	0.0625928	-0.0270071	-0.0526157	0.101994	0.0306913	0.0454805	-0.056174	-0.0740459	-0.0184794	-0.0371733	0.0700542	0.150363	0.0412136	-0.0202494	0.0278812	0.00391161	-0.0256504	0.0904683	0.0168209	-0.0508222	0.0220438	0.0153675	-0.0569765	0.0440429	0.00294556	-0.0416255	0.0213767	0.0415326	-0.0111432	0.0146209	0.00397628	-0.0066222
RBM3	5935	-0.597921	0.320751	-0.189862	0.0800575	0.0227179	-0.00741767	0.0430915	0.0793065	0.128725	-0.099043	0.00800221	-0.0898976	0.113673	-0.134673	-8.31E-05	-0.0229623	0.0789693	0.0148494	-0.0426966	0.255612	-0.0603587	-0.0772832	-0.0054663	-0.126405	0.0309912	0.0754413	0.0373779	0.0414692	0.0564535	-0.0398806	0.0908875	-0.0857954	-0.0366583	-0.0176332	0.0470501	0.00250249	-0.00508252	0.0433492	-0.024676	-0.0256509	0.0607519	-0.0614268	0.0390838	0.100055	-0.0172427	0.0564871	0.0860711	-0.081965
ZNF83	55769	-0.597671	-0.211258	0.141246	0.397255	0.0824379	-0.186524	-0.0858862	-0.140672	-0.0479742	-0.116437	-0.0980689	-0.000349191	0.0671239	0.0411777	-0.0984468	0.00525624	-0.0569706	0.0433585	-0.0589572	-0.0315295	-0.0608547	-0.0319081	-0.0384404	-0.0287501	0.0115448	-0.0897862	0.00511514	0.0668323	-0.0300239	-0.0434624	0.0212973	-0.0451277	-0.0595248	-0.0313218	0.0140659	-0.0662562	0.0363627	-0.0347277	0.0175525	0.0813066	-0.0424055	-0.0572196	-0.0456241	0.0986394	0.026858	0.0380624	-0.0506075	0.0626854
PLA2G4A	5321	-0.597598	-0.00811705	-0.0353277	0.0363918	0.0810022	0.129239	0.0916374	0.0987539	0.170351	0.0356039	0.161979	0.074307	0.0171593	0.148126	0.0382482	-0.11733	-0.015774	0.0141764	-0.0532827	-0.0315617	0.16858	-0.0918852	-0.0803626	0.042411	-0.00315715	0.0481208	0.076901	0.0436754	-0.000277868	0.0405795	-0.0498896	0.00835142	0.0348524	-0.113816	0.0269239	0.0438	0.0256882	-0.0111632	0.0420407	-0.0157924	0.0393921	0.00943639	0.0534905	0.04071	-0.116287	-0.0164695	0.0151302	-0.00227785
RABL2B	#N/B	-0.597286	-0.0650378	0.172957	0.0725234	-0.132676	-0.268202	0.0479445	-0.0454119	0.12273	-0.0927231	-0.128784	0.0205083	0.0240357	-0.0910919	-0.124009	0.0963386	0.0127165	0.149155	-0.196853	0.0683501	0.0835144	-0.181192	0.0257296	0.00738483	0.0629019	-0.0894159	-0.0452017	0.189165	0.00639692	0.0846795	-0.0469196	-0.0309738	-0.0903783	-0.0689616	0.0151936	0.0315346	-0.01772	0.0609217	-0.0480695	0.0486136	0.024199	0.00315106	-0.0247711	-0.0381738	-0.0221037	0.0167345	-0.00450609	-0.121745
RCOR1	23186	-0.596549	0.282365	-0.113734	0.0256566	0.140727	-0.0773419	-0.291675	0.0645767	-0.0225566	0.156818	-0.0585281	-0.0208245	0.164963	-0.205225	-0.0608872	-0.151559	0.00674491	-0.00383254	-0.0396473	-0.0272	0.0365418	0.000599447	-0.0853923	-0.0140993	-0.0516561	0.158585	-0.0609992	0.0312124	-0.0866259	-0.0119406	0.0360931	-0.018028	-0.0517307	-0.0559201	-0.0179981	-0.0214686	0.0289729	-0.0890215	-0.0373475	-0.0248328	-0.0459809	-0.0656153	-0.00814951	-0.00782247	0.0353551	0.0279811	0.0445668	0.0282387
MTR	4548	-0.596502	0.0922786	-0.0731144	0.218524	0.00656973	0.253474	-0.14147	-0.168983	-0.124523	-0.115951	-0.0754231	0.0386351	0.0542752	0.164595	-0.0270274	-0.039783	-0.0424978	-0.0293706	0.0117271	-0.0551914	-0.0812045	-0.0229382	0.00385496	0.0364575	0.00360596	-0.136777	0.0870399	0.0131498	0.0209395	-0.0520472	-0.00208776	-0.0601486	0.00556236	0.00156802	-0.0545223	-0.0932615	-0.0640454	0.00908718	0.0162233	0.0197372	0.0496997	0.0143335	0.0556843	0.0778763	-0.0169276	-0.0228003	-0.07489	-0.0260221
SCARF1	8578	-0.596393	0.0435278	0.36582	0.159451	0.0916117	0.0796919	-0.0838751	0.188217	-0.00237084	-0.0770607	0.0544841	0.11317	-0.00774947	-0.152411	0.00387579	-0.08449	-0.0363431	-0.0917754	-0.154565	0.0577098	0.0200462	0.0186596	0.0518819	-0.0677919	-0.00516292	0.0458757	-0.0384063	0.0054536	0.00689038	0.0312706	-0.01174	0.0278592	-0.0825142	0.000360835	0.00173231	-0.0291215	0.15568	-0.0323107	0.053512	-0.0398708	0.0393392	0.035634	-0.0496805	0.0800034	-0.0739287	0.00153857	-0.00347348	0.0398652
ARFRP2	54622	-0.596298	-0.0447131	0.132298	-0.118939	0.122485	0.0964898	-0.0857516	-0.0229639	0.0381652	0.0729671	0.0375254	0.176941	-0.0381375	-0.0684493	-0.0394249	0.00128791	0.0707474	0.00682295	-0.0851593	-0.161645	-0.0060627	0.0198642	0.0257703	0.0105139	0.0150437	0.0213118	-0.0148924	-0.0592331	0.0788194	0.019087	0.139537	0.0603811	-0.0205723	0.0195724	-0.0576252	0.0364909	0.0171968	-0.0297581	0.0463528	0.0263089	0.0683854	-0.0575044	-0.0270081	0.0232688	-0.0244896	-0.0736271	0.0325565	0.031305
API5	8539	-0.596277	0.345624	-0.162417	-0.0863237	-0.328455	0.0148875	0.144592	0.0442467	0.0726397	0.152451	-0.013278	-0.152604	-0.0224388	0.0347908	-0.000582348	-0.0629574	0.0107969	0.0090133	0.105588	-0.00837224	-0.0171036	-0.0633603	0.0671153	-0.0147951	0.0563473	-0.0113112	-0.0832661	-0.00425852	-0.013681	-0.0422482	0.0328112	-0.0464251	-0.0589834	0.00242235	0.0510453	-0.0116747	-0.0160674	-0.0247743	0.0721884	0.0399563	0.0336514	-0.068581	-0.00741628	0.0155262	-0.0215123	0.00837883	-0.0331987	-0.0300997
WDR67	93594	-0.595956	0.193	-0.0898244	-0.0808223	-0.0882673	-0.167652	-0.301532	-0.0971097	-0.0456531	0.194682	-0.0792873	0.140103	-0.0259796	0.0956528	0.0569062	0.0173518	-0.0743579	0.0774627	0.0185702	-0.127532	-0.0167743	-0.0180399	0.0486571	0.0444002	0.00908475	-0.0610739	0.0623705	0.00878669	-0.035762	0.0235511	-0.0207977	-0.0118806	-0.0393578	0.013885	-0.0605591	0.00562777	0.019	0.0305203	-0.0908413	0.0778974	-0.00184174	-0.0182889	-0.00884873	0.0314037	0.0154512	0.0372559	0.0294869	0.0121507
MGC16943	112479	-0.595578	-0.169958	-0.285226	-0.141597	0.0634035	0.00231823	-0.16221	-0.23233	-0.242728	0.134924	-0.0185375	0.189078	-0.00937575	0.0416573	-0.1085	-0.0922169	-0.152817	-0.122679	-0.0663913	-0.00880673	0.143324	-0.0337597	0.0208516	-0.078283	0.0132646	0.00598244	0.0110199	0.0265417	-0.00903422	-0.0471438	0.0520042	-0.0564993	-0.0111358	-0.00134801	-0.0175687	0.0238702	0.0201343	0.0119154	-0.0274551	-0.0185154	-0.0265721	-0.0281134	-0.0431141	0.0105064	0.0524306	-0.00185883	-0.0363452	0.0418143
HPS5	11234	-0.595429	0.179447	-0.149368	0.0295438	0.0285526	-0.0383734	0.000251687	-0.120331	0.235391	0.0841163	0.0247983	0.0616404	0.115275	0.0196407	-0.0183283	-0.0852684	-0.197919	-0.0793255	0.00245408	0.0829851	0.0276858	-0.150393	-0.0400811	-0.0233736	0.0465429	-0.189777	0.0156897	-0.102805	-0.104552	0.0366639	0.0468648	-0.0449651	-0.0625468	-0.0578788	-0.000378199	0.0185806	-0.0334058	0.0300879	-0.0294817	0.0191107	0.0763425	-0.00200375	0.0974047	0.0147641	0.0234173	-0.0989346	-0.0302697	-0.00809627
PIG8	9702	-0.594712	0.498174	-0.120329	0.0647101	-0.19764	-0.0415342	-0.0580102	-0.132724	-0.089363	-0.0324017	0.00981493	-0.119716	0.0374258	0.0751611	0.0466701	-0.0510244	-0.00163234	0.0697768	-0.101439	-0.0397582	-0.0015215	-0.128154	0.0502756	0.0551676	0.0495463	0.00385855	-0.0334383	-0.00197244	-0.0124142	-0.0234007	0.000128037	0.0316273	-0.0236002	-0.0144628	0.0345736	-0.0361233	-0.0990507	-0.0245121	0.00201844	-0.0171062	-0.023844	-0.0670504	-0.0126355	-0.0143416	0.007529	-0.0303688	-0.0804204	0.0813546
C1RL	51279	-0.594396	-0.0395583	0.121075	0.304089	0.395865	0.0123771	0.0167509	0.0470864	0.137159	0.00342549	-0.00201273	0.0782633	0.0556561	0.0211809	-0.0256734	-0.0849689	-0.097532	0.0944769	-0.148652	0.00870516	0.0103016	-0.0575566	0.00869392	0.156009	-0.0298282	0.0367253	0.0181766	0.0361169	-0.00832904	-0.0750575	-0.051476	0.0253936	-0.0965821	0.0170741	-0.0120863	-0.036056	-0.0902421	-0.00269768	0.00979623	-0.0457616	-0.0118085	0.0357707	0.0413372	-0.0276276	-0.0486838	0.0261117	0.0783229	-0.00729725
SMC5L1	23137	-0.594377	0.134616	-0.00491153	0.265858	-0.0597857	-0.0280267	-0.101	-0.0298314	-0.121168	-0.0871651	0.00235725	-0.0680796	0.104044	-0.0686432	0.00210028	-0.246917	-0.111379	0.054982	-0.0273084	0.107563	0.0213876	-0.026353	0.00854226	0.0670937	0.0476375	-0.102581	0.128792	0.00765581	0.17816	0.0931072	-0.0439858	0.00152541	0.0971069	0.0365344	0.00397145	0.0304357	-0.0101839	0.00356794	0.00668119	0.0528617	0.0588948	-0.089991	-0.0326167	-0.0548149	-0.0132978	-0.0149571	-0.017253	0.0651396
SLC25A13	10165	-0.59425	-0.0902218	-0.348052	-0.0929459	0.00541815	-0.154534	-0.163866	0.0532759	-0.0804387	0.160694	0.10413	0.119106	-0.0543053	0.0959365	-0.0700665	-0.0831416	-0.0809315	-0.0277595	-0.173441	0.0651573	-0.0287308	-0.0239005	-0.0383593	-0.00323677	-0.164801	-0.0315736	0.0328618	-0.050549	-0.0800686	0.00243777	0.0533581	0.0487497	0.022047	-0.0729524	-0.0510018	0.0156846	-0.0420032	-0.0223494	0.0592129	0.052601	0.0309952	0.043243	0.0407557	0.127864	0.0122333	-0.0320458	-0.0078583	-0.0720314
SRD5A2L	79644	-0.593455	-0.0428867	-0.119448	-0.00294123	-0.0368285	0.0206368	0.160373	0.016144	0.030563	0.00817456	-0.0391317	0.131394	-0.0594537	-0.0763926	-0.0570095	-0.0637937	0.0101011	-0.089534	-0.101603	-0.129483	0.0705439	-0.0277584	-0.0528163	0.0147707	0.0503559	-0.000720767	0.0266033	0.0143344	0.0392087	0.0641143	-0.0121037	-0.0503195	-0.0612325	0.0112552	0.0366781	-0.0307086	-0.0267896	-0.0272732	0.0326766	0.0451763	-0.00298783	0.0563985	-0.0487466	0.0222775	-0.0763323	0.0288662	0.0216363	-0.03923
SNAPC1	6617	-0.592603	0.00625494	-0.329517	-0.0730712	-0.101833	0.00943111	-0.171966	0.130753	0.0765022	-0.0503241	0.146995	0.0427251	0.17757	-0.00983125	0.00475413	-0.0658244	-0.0166736	-0.0199537	0.0188988	-0.0250398	-0.0929051	-0.116956	-0.109289	0.0575637	0.0483869	-0.0973705	-0.0333972	0.0278849	0.0328257	0.054655	-0.143436	0.0526288	-0.025518	-0.0259219	-0.0455308	0.0871321	-0.0420419	0.0395214	0.0113186	-0.0322662	0.0414527	-0.0694843	-0.0126694	0.0128362	0.0291014	-0.0510073	-0.0156079	0.0878624
P18SRP	285672	-0.592469	0.0784035	0.0429579	0.198012	-0.242665	0.0300967	0.125024	0.104938	0.0330044	-0.151703	-0.0221509	0.0835118	-0.00132724	-0.159194	-0.0344383	-0.0444964	-0.139218	0.0724302	-0.0239848	0.168947	0.0141514	-0.0951243	-0.0757741	-0.00156357	0.144755	-0.00695218	-0.110876	-0.0237762	-0.0204128	0.0243149	0.015773	0.0249355	0.104601	0.00115916	0.038525	-0.00722996	-0.0110335	0.0856857	-0.0951661	-0.0806226	-0.0153401	0.0396983	0.051109	-0.0176768	0.00111496	0.0230341	-0.0356159	0.0296635
CMAS	55907	-0.592159	-0.130556	-0.277355	-0.0610196	-0.267326	-0.00370041	-0.12284	0.0357544	0.106584	0.215657	-0.0751051	0.0820132	-0.103502	-0.029848	-0.0187181	-0.0690006	0.090471	0.104245	-0.0257027	0.0345861	0.121423	-0.142637	0.0699059	0.0160939	0.0221414	0.00124691	0.00473042	0.0475364	-0.0777573	0.00259826	0.0230245	-0.022077	-0.0105858	-0.0266978	0.0400519	-0.0325128	0.0298896	-0.0315026	0.00256764	0.0805806	0.0614718	0.025134	-0.065727	0.0200151	0.109148	-0.0526044	-0.0298533	0.0642531
PCCA	5095	-0.592092	-0.218958	-0.00500365	0.119915	-0.172608	0.16159	0.0788822	0.216725	-0.151769	0.0135483	-0.0666285	0.0509844	-0.140542	0.212458	-0.110767	-0.0163334	0.0517194	0.0634281	-0.151449	-0.026081	0.0269757	0.040371	0.0208241	-0.0387096	-0.0167618	0.0534226	-0.0465524	0.00663003	-0.0161969	-0.0314398	0.0751861	0.0388073	0.00371865	0.0642414	-0.0111607	-0.048916	0.0170498	0.0090324	-0.00152246	0.0359271	-0.0187361	-0.0198447	-0.0166634	-0.0023451	-0.0127829	0.0295438	0.0235909	0.0179729
C14orf138	79609	-0.592071	0.288051	0.129559	0.275712	-0.0679305	-0.23357	-0.10705	-0.101438	-0.149962	0.0259691	-0.039057	-0.0259679	0.213475	-0.0748315	0.0671689	0.00595254	0.166376	0.016105	0.0723396	0.0564734	-0.0161406	0.0442111	-0.0805957	0.00705828	-0.111317	0.00237623	-0.00929474	0.0540689	-0.0262139	0.0193695	-0.00921041	0.0288556	-0.0589129	-0.0326646	-0.0710906	-0.0273096	0.0238642	-0.0222964	0.00103258	0.0334365	-0.0171562	-0.0822875	0.00625134	0.0302169	0.0536409	0.0152046	0.0316833	-0.0222178
GALNT7	51809	-0.591891	0.101279	-0.0542262	0.0591476	0.108099	-0.218193	0.00393692	0.056389	-0.138277	0.011135	-0.0128851	0.0101819	-0.0415819	0.0741024	-0.139823	-0.0951318	0.0866606	-0.0787704	-0.00671106	-0.0313126	0.0710422	0.120334	0.0995202	0.0688346	0.202778	0.0874336	-0.0377226	0.137465	0.047995	0.02115	-0.0308592	-0.181959	-0.114532	0.0484599	0.0701305	0.0363326	0.0914678	0.0260351	0.0273151	-0.105021	-0.0626026	0.0277703	0.0658536	0.0204644	-0.0250944	-0.0402379	0.08959	0.00532188
SEC22L1	9554	-0.591763	0.0216139	-0.154684	0.181977	-0.0658596	0.145743	0.305055	-0.0287463	0.0691818	0.0579776	0.15349	0.0931395	0.0172001	-0.0185605	-0.210488	-0.0223184	-0.127121	-0.108759	0.156737	0.101883	-0.0786494	-0.0229922	0.0300691	-0.0319349	0.150428	0.0302559	-0.0112198	0.0750075	0.0849195	-0.0298646	-0.0396294	0.0647414	0.00110889	0.0350378	-0.0154424	-0.00767691	-0.0153489	-0.0625754	-0.0335774	0.0472596	-0.011381	-0.00940229	-0.0485865	-0.0220211	0.0549643	-0.0066482	0.00292929	-0.00967524
ANKRD27	84079	-0.591654	0.0804053	-0.112749	0.0532124	-0.0425783	-0.116741	-0.100442	-0.169447	-0.045645	0.0596727	-0.0841161	0.111158	-0.0255011	0.0355698	0.0022708	-0.191552	-0.156864	0.121882	0.0721902	0.00888432	0.132547	-0.0055776	0.0941523	-0.0498813	-0.0129253	0.0395589	-0.0277485	0.0140214	0.0116225	-0.0496602	-0.0705643	0.00488182	-0.0388324	-0.0735044	-0.0042313	-0.00723236	0.0250713	-0.0500095	0.0220577	0.0832439	0.108112	-0.0123227	0.0286435	-0.0091336	0.0117347	-0.0413311	-0.0828157	0.0668163
NPTN	27020	-0.591309	0.120532	0.397847	-0.269115	0.0561369	-0.063291	0.0693868	0.13089	-0.0513829	-0.185933	0.0183144	0.121056	-0.0326467	-0.0933583	-0.0546094	-0.0112226	-0.0463893	0.0369009	0.000420657	-0.0137983	0.0323067	-0.0132166	-0.0453451	-0.0449562	0.0343107	-0.0427267	0.0160136	-0.0627849	0.00124011	0.0522129	0.0305106	0.00624772	0.00525532	-0.0427934	0.0867126	0.0113867	-0.0449691	-0.00891508	0.0154072	-0.0255454	-0.0144178	-0.00189893	-0.0125041	-0.0199644	0.0283524	0.0133269	0.0355465	-0.0145761
MGC33887	201134	-0.591152	-0.274772	0.135997	-0.107253	0.0391103	0.261398	-0.12616	0.0841611	-0.016136	-0.135647	0.0638885	0.0558881	0.0721922	-0.0103659	-0.0224248	0.0829856	0.028821	0.0177686	-0.099461	0.0512744	-0.0256073	-0.0246764	-0.011357	0.0991328	0.0240072	-0.0339405	-0.0502024	0.0464761	-0.0470357	0.0977402	-0.0448279	-0.0134001	0.0322942	-0.0594439	-0.0692117	0.0342712	0.0398775	0.0323587	-0.0915078	0.000512435	0.057489	0.0011831	-0.0171629	-0.0166738	-0.0141022	-0.00551269	-0.0676444	0.00677641
CD164	8763	-0.591119	0.290458	-0.102108	0.190575	0.265968	0.131744	0.173092	-0.0244528	-0.00851142	0.0774591	-0.0533951	-0.160194	-0.00204897	0.0336361	-0.208889	-0.104363	0.0741104	-0.0862006	-0.0593894	0.106932	0.0267525	-0.033244	0.103687	0.00941422	0.0984522	0.0174256	-0.0467335	0.010242	-0.0336597	-0.039602	0.00238124	-0.0451179	-0.0137448	0.0587917	0.0552826	-0.00228489	-0.0502675	-0.0279088	-0.00477219	0.107252	-0.038357	0.0142689	-0.0338685	0.0440844	-0.000485975	0.013045	-0.0342437	-0.0225715
FAM51A1	54960	-0.590865	-0.0480799	0.24691	-0.19949	-0.0405464	0.0498281	0.0959316	-0.0746204	-0.0142392	-0.0865519	-0.0659624	0.182287	-0.0107975	-0.0728542	-0.0282609	-0.0315403	0.0496816	-0.0308722	-0.202549	-0.0393869	-0.0554121	-0.0692925	-0.00879993	0.00433752	0.149724	0.0448189	-0.010384	0.0177564	-0.018437	-0.000776759	0.0283745	0.00537944	-0.0338465	-0.052565	0.0347935	0.012399	0.010826	-0.0304725	-0.0151844	0.0786438	-0.00425631	0.0471912	0.0950688	0.0198806	0.0200492	0.0531396	0.0613248	0.037231
NCK1	4690	-0.590784	0.210107	-0.0955959	0.15691	0.0987828	0.189883	0.00604703	-0.117531	0.0328801	0.164358	0.0538486	-0.208581	0.12047	-0.123355	0.0944775	-0.0143916	-0.00125139	-0.000340832	0.00374916	-0.0607533	0.0254356	-0.0753965	-0.0743462	-0.0876142	0.0528304	-0.107682	-0.125423	-0.0358667	-0.00749502	0.0187291	0.013382	0.141373	0.0124738	-0.0406849	-0.0126182	-0.00701009	0.0305017	-0.0785464	0.00188894	0.0407102	-0.0127313	0.0665699	-0.0192279	-0.0280461	-0.0471091	-0.00158286	-0.0169892	0.0688588
ARFGEF2	10564	-0.590474	0.143718	-0.0440618	0.0206271	-0.116954	0.114654	0.232131	-0.068931	-0.045617	0.154174	-0.10079	-0.156131	0.0096429	0.0556802	-0.0693077	-0.0070343	0.216527	0.0340783	0.0291561	0.0192905	0.0985764	0.140437	0.127912	-0.126588	-0.0675477	-0.137156	-0.00819564	0.0545742	-0.100429	-0.0617666	0.0672847	-0.0445322	-0.0520945	0.0818948	0.0434343	-0.0118414	-0.0478286	-0.110843	-0.0397223	0.00967571	0.0600049	0.0244059	0.081328	0.0182648	-0.014328	-0.0630942	-0.0547574	-0.0577147
LOC400410	400410	-0.590155	0.204351	0.178842	-0.00850247	0.0807913	-0.0884665	0.0594351	0.0308813	0.030149	0.0909853	-0.0404588	0.111859	0.0185626	-0.0594723	-0.126683	0.0401063	-0.165972	0.0307905	-0.0286095	-0.139784	-0.0787713	0.0591847	-0.0322776	0.0952223	-0.0602723	0.0416008	0.0429481	0.0142944	0.0183012	-0.0323197	0.00232869	-0.0376273	-0.0451712	-0.00709379	0.0025467	-0.0623289	0.106107	-0.0156959	-0.0893072	-0.0104786	0.0113744	-0.042022	0.0339554	-0.00667253	-0.0149482	0.00088932	0.0214155	-0.0365424
PPM1D	8493	-0.589442	0.169557	-0.142172	-0.161108	-0.104193	-0.105705	-0.163705	-0.0426183	-0.0553753	0.0694151	-0.0391576	-0.0889498	0.00882253	-0.187291	-0.25254	0.141982	0.0588897	-0.170203	-0.00410672	0.0392794	-0.0707321	0.147938	-0.0258301	-0.091293	-0.0354741	0.100032	-0.0902244	-0.153006	-0.0501235	0.0386714	0.0251259	0.095892	-0.0248881	-0.148971	-0.105183	-0.00225899	0.0472139	-0.0131542	-0.0713614	0.0443896	-0.0170349	0.0434119	-0.0471262	-0.0194684	-0.0522073	-0.0492922	-0.104364	0.0628941
LOC51336	51336	-0.589201	0.0747147	0.283752	-0.182618	0.0377412	-0.0481977	-0.000196215	0.0276868	-0.0221287	-0.0860759	-0.146589	-0.0699975	-0.0490994	-0.0647512	-0.0511099	-0.134633	-0.0742978	-0.0192529	0.114488	-0.0373557	-0.0660213	-0.0315774	-0.0975737	0.0592735	-0.0552796	0.014483	0.00255928	0.0584558	0.0359191	0.00772185	0.0544511	-0.0597143	-0.0648474	-0.0100855	0.0285733	0.0124089	0.0153998	0.0696974	-0.0764029	0.00757743	-0.0298947	0.00415207	-0.0366199	0.0254686	-0.0589452	0.0809857	0.0361336	0.00105484
LPGAT1	9926	-0.588819	-0.0149935	-0.010192	0.212694	0.153489	-0.212777	-0.369593	0.0183589	0.124988	0.163765	0.0194086	0.0918018	-0.0586109	-0.109116	-0.106079	0.00819625	-0.0580771	0.0229347	-0.0441048	0.101204	-0.0769102	0.00394602	0.0683822	0.110358	0.00367844	0.0161179	-0.0219224	0.0859785	-0.0636875	-0.0403947	-0.0151306	-0.0872307	-0.0352884	0.0639958	0.00520488	-0.0261051	0.0131569	0.0439246	-0.0294478	-0.0963256	0.0447472	-0.00954491	0.105517	0.0157564	0.0510897	-0.0735105	0.0168782	-0.0288578
ZNF37A	#N/B	-0.588456	0.0899785	0.206727	-0.20574	-0.0711262	0.0570267	0.162114	0.0712493	0.0740371	-0.161994	-0.101994	0.114326	0.00016747	-0.121687	-0.0247109	-0.0746416	-0.0491459	0.0175489	0.0142636	-0.0572356	-0.083168	-0.0728193	0.0338104	0.0233385	0.0344325	-0.0857687	0.0441815	-0.0638887	-0.0728819	0.0052565	0.00730425	-0.0162671	-0.00222348	0.0464878	0.0804971	-0.068483	0.0337679	0.0087562	0.0761121	-0.00605941	-0.0107131	0.0099524	-0.00206955	-0.00577036	0.00538791	-0.0442063	0.00293869	0.0214307
CASP6	839	-0.587961	0.0497572	-0.370159	0.190665	0.226383	-0.197318	-0.0893195	-0.0559726	-0.11156	-0.0451206	-0.06688	0.0807638	-0.102667	0.0293419	-0.146278	-0.110505	-0.0153713	0.00262392	-0.00312771	0.0768965	-0.0410917	0.0436549	0.0169168	0.0390061	0.168962	0.0662871	-0.00711407	0.00358391	0.0698465	-0.0536284	-0.0417031	0.0457245	-0.0222592	0.0346281	0.0224487	0.0141617	0.0143947	-0.0181358	0.000824469	0.0352039	-0.0427203	0.132635	-0.0146275	0.0233267	0.00294003	0.0729228	0.0364991	0.0920478
ATP6AP2	10159	-0.58795	-0.0534653	0.165874	0.112979	-0.0560478	-0.199914	0.0713295	0.154013	0.362826	0.0998495	0.0955797	-0.0985718	-0.0339533	0.211271	-0.140845	0.0470614	0.0370071	-0.0218635	0.0684777	0.0786968	0.036253	-0.0135755	-0.040446	-0.121917	0.0104431	0.0454128	-0.0523744	0.111295	-0.0452089	-0.0665444	0.00861294	-0.0562253	-0.0474214	0.121209	0.0512353	-0.109079	-0.0568796	0.0296064	0.0034183	0.0264316	-0.0151623	-0.0740946	0.0475082	0.0296687	0.00587311	-0.0332314	0.0317057	-0.0429185
ABCE1	6059	-0.587822	0.306601	-0.429286	-0.164349	-0.219116	0.0572541	-0.0620023	-0.126435	-0.0328042	0.111412	0.119046	-0.108108	0.0545989	-0.0350805	0.09959	-0.0914941	-0.0304888	0.00261424	0.0363069	-0.0157186	-0.0124269	-0.0429836	0.11537	-0.0273644	0.0585351	-0.0332707	-0.0570477	-0.0244346	0.0210254	-0.0950845	-0.00756839	0.00509501	-0.0246586	-0.0481923	-0.0221204	-0.012817	-0.0521948	-0.00437339	0.0425203	-0.00892809	0.0716457	-0.0292274	-0.00626439	0.0210544	-0.0572173	0.051572	-0.0539084	-0.0190109
LRRIQ2	79598	-0.587686	0.145626	0.118251	-0.151387	-0.246397	-0.100761	0.0460713	-0.0469218	-0.0757518	-0.0799812	0.0104564	0.0757773	0.0435917	-0.0525736	0.0182664	0.0243544	0.0273929	-0.0759892	-0.0696072	-0.103583	0.041192	-0.0304774	-0.0624951	0.0333948	0.117286	-0.0487238	0.0615077	-0.025381	-0.0396279	0.0345561	-0.0184679	0.0330581	-0.0200387	0.0497006	-0.00917085	0.0525191	0.0481377	0.0489517	-0.0297761	-0.000456303	-0.0165728	0.0113196	-0.00618701	-0.0201935	0.0447216	-0.0125011	0.0246546	-0.0356566
FSBP	10646	-0.5876	0.056468	-0.139799	-0.156701	-0.0573723	-0.0226393	-0.0601701	0.0982793	0.0016016	-0.00514715	-0.037968	0.0440906	-0.049806	-0.0149856	0.0477028	0.0982734	0.0724059	-0.0303198	0.0134904	-0.0998107	-0.0895393	-0.0635262	-0.048223	0.0828569	-0.0348509	-0.0104029	0.0482662	0.000757344	0.0909503	-0.0198556	0.0115673	-0.0108088	0.0364414	0.00812381	0.037687	-0.0592203	0.066725	-0.0152207	-0.0400116	0.0239506	0.0652544	0.00412658	-0.0648403	0.0177519	-0.0158869	0.00612539	-0.00440818	0.00727694
LOC654434	654434	-0.587557	0.228547	0.153319	-0.14827	-0.199788	-0.030554	0.0557905	-0.0712151	-0.0891078	-0.0140736	-0.0549007	0.0550224	0.0922671	-0.111039	0.00701571	0.0549076	-0.0881985	-0.00126807	-0.143599	0.0128136	0.00846354	0.00702499	0.1089	0.0375639	-0.109139	0.032587	0.0208102	0.0431677	0.0748221	-0.0266343	0.10169	0.0780492	-0.0482387	-0.00950417	0.00940871	-0.00742035	0.0153703	0.0730846	-0.00584366	0.0187866	0.0710115	0.0113758	0.00850467	0.0629085	-0.0872941	0.0668852	0.0225587	-0.0043523
GLRA3	8001	-0.587037	0.145809	0.278928	-0.301561	0.0207178	0.0158836	0.0772409	0.224367	-0.076252	-0.122384	-0.00286509	0.235166	-0.096788	-0.0979368	0.00224949	0.130356	0.0343631	-0.00557739	-0.0519035	-0.143218	-0.00164071	-0.00632169	0.0208625	0.0227632	0.034048	-0.0191999	-0.0601229	-0.0992271	0.00709931	-0.0190371	-0.0429647	-0.0488397	0.0468999	-0.059631	0.0476675	-0.00260827	-0.0396335	-0.059215	0.0401746	0.00938152	0.00370244	-0.014665	0.00606603	-0.0214899	0.00102488	0.0132342	0.013625	0.00264952
CAPN7	23473	-0.586499	0.187986	-0.175064	-0.0242517	-0.137284	0.191312	0.0933242	-0.165201	0.109097	0.0759805	-0.181263	-0.254407	0.139862	-0.0479073	-0.210536	0.0551387	0.147185	-0.0113047	0.0423967	-0.00468423	-0.0135007	-0.0761033	0.0669341	0.0207925	0.00628723	-0.00674084	-0.027384	-0.0408399	-0.0626585	0.0181234	0.0632482	-0.00352519	0.0224856	-0.0718544	0.0118725	-0.0512779	-0.0826478	0.0384835	-8.16E-05	0.0512752	-0.0105135	0.00196347	-0.0412412	0.0290358	0.018522	0.0384447	-0.0709055	0.0193135
RGPD1	400966	-0.585576	-0.151354	0.309187	0.311734	-0.133453	-0.0527244	0.103352	0.0015714	-0.0902458	-0.139498	-0.127242	0.0854292	-0.0386865	-0.0633282	-0.0516084	-0.0665401	-0.110991	0.0240672	0.101991	-0.033656	-0.0942543	0.0226464	-0.0467317	0.0828018	-0.0159485	-0.0224984	0.000412488	-0.0104214	0.0790188	-0.0385957	0.0340865	0.0438897	-0.0784135	-0.000724331	-0.0374443	0.0241795	0.0511741	-0.0308975	-0.0307857	0.0028394	-0.0419442	-0.0161758	-0.0306234	-0.0238379	-0.0551226	0.0353526	0.0414043	-0.00399727
PLGLB2	#N/B	-0.585392	-0.116565	0.339192	0.112643	-0.0238007	-0.109902	0.0886907	-0.0373085	-0.174045	-0.16407	-0.0413922	0.132872	-0.0145807	-0.0677386	-0.0816136	-0.0516713	-0.116337	-0.008684	0.118765	-0.00696169	-0.0580029	-0.00165353	-0.0104883	0.0522173	-0.0365689	-0.0251906	-0.00122446	-0.0387961	0.127097	0.0288222	0.0293153	0.0392893	-0.0278512	0.0433321	-0.0628594	-0.00366016	0.0477163	0.0170015	-0.0137327	-0.00712968	-0.0307125	0.0297653	-0.0188971	-0.0116421	0.0287726	0.058792	0.0208545	0.00975172
RB1CC1	9821	-0.585295	-0.0775884	0.114619	0.254277	-0.292725	0.119901	0.00135463	-0.0374448	-0.0116016	0.0287662	-0.111409	-0.175154	0.0570939	-0.188484	-0.0886118	-0.0739334	0.220499	-0.0602555	0.0660037	-0.0313842	0.00907769	0.0303853	0.00909576	0.0536814	-0.0359722	-0.0183934	0.0404172	0.154753	-0.0265074	-0.0294455	-0.0591808	0.0728779	0.0585018	0.0100577	-0.0707728	-0.0114273	-0.07746	-0.0583069	-0.0597708	-0.0271861	-0.0205879	0.0280008	0.0763046	0.0301739	0.0476678	-0.0284306	-0.050416	-0.0636137
SNAP23	8773	-0.58507	0.414223	0.0151088	0.226032	0.0796456	0.1867	-0.0102317	0.201463	0.166889	0.132799	-0.0746938	-0.0876423	0.0584424	0.159312	-0.0671209	-0.0336468	-0.0756123	-0.0480653	-0.0482118	0.00938374	-0.0795365	-0.0318917	0.0677862	0.0759866	0.127905	0.102316	-0.0120695	-0.0233736	-0.0283377	-0.00962282	0.00583582	-0.0112924	-0.107187	0.0354175	-0.00372688	0.00281761	-0.0551213	-0.0847545	0.0780038	-0.0747855	0.0115296	0.00803659	-0.0257731	0.0693509	-0.0352713	-0.0677952	-0.0554185	-0.00041752
SYNJ2BP	55333	-0.585047	-0.423804	-0.0116251	0.055059	-0.0258653	0.236902	0.0385244	0.0427976	-0.00251928	-0.066692	-0.202127	0.0487654	-0.0717824	-0.0751087	-0.169268	-0.116947	-0.0197836	0.0299466	0.0477943	0.0744875	-0.116	0.00484781	-0.0909807	0.0376738	0.100582	-0.0380842	0.0658114	-0.0354611	0.049967	0.0470921	-0.0505161	0.0221678	0.0147179	-0.00735618	-0.0636243	0.0344964	0.0597315	-0.0138846	-0.0453549	0.0423384	-0.0171386	0.0712338	0.0330454	0.0134241	-0.0200275	-0.0176488	0.0836535	-0.0320581
MANEA	79694	-0.58478	0.195285	-0.239227	0.0881411	-0.178267	0.146833	0.440838	-0.187907	0.057364	0.0265534	0.0301662	-0.0683794	-0.000286681	0.0170879	-0.0260178	-0.0100293	-0.0243598	-0.050156	-0.0393166	-0.0634685	0.0398908	-0.0270414	-0.0190597	0.0474982	0.0261652	-0.0378417	0.0778206	-0.081563	0.0352318	-0.00362705	0.0631836	0.0072655	-0.0353188	-0.00686648	-0.0142296	-0.0419047	0.0317303	0.00585062	-0.020368	0.00700893	-0.0388639	0.0167888	-0.0428053	0.0304827	-0.0553719	0.0136415	-0.0153011	0.0285196
ZNF84	7637	-0.584769	0.0593716	-0.292048	0.245585	-0.00114132	-0.120859	-0.136335	-0.115701	-0.171219	-0.193003	-0.0504839	-0.121369	0.0472392	-0.0307776	-0.0947229	0.116271	0.00681149	-0.0776274	-0.117824	-0.0624747	-0.0145181	0.0552002	0.00232248	0.0049952	0.0265494	-0.0628606	-0.127192	0.0299564	-0.00437905	-0.0247631	-0.000945778	-0.0115227	0.0458267	-0.0294389	-0.055081	-0.0420005	0.0110813	-0.0454795	-0.00679918	-0.0100812	0.00998335	-0.0199508	0.00468444	-0.0209474	-0.00343055	-0.0373353	-0.0511339	0.026108
MBD4	8930	-0.584553	0.412863	0.0495093	0.207867	-0.0281305	-0.121727	0.183527	-0.0942287	-0.0747874	-0.0636686	-0.0939871	-0.0102847	0.0336153	0.077122	-0.00203685	-0.0376608	-0.11326	-0.125524	0.201663	0.0040018	0.0368781	0.0710031	-0.0703375	-0.0121028	0.00254114	0.00737863	-0.00911391	-0.0562675	0.0212875	0.0413432	-0.0830116	0.102564	-0.0446109	-0.00831484	0.00284545	0.00667567	-0.0491615	-0.0490602	-0.0596931	-0.00807772	-0.0177232	-0.0910874	0.0501968	-0.0348977	0.0118012	0.0130671	-0.0154784	0.0270733
SPATA7	55812	-0.584266	-0.442686	-0.0741565	0.170367	-0.164749	0.0184318	-0.0445153	-0.0822608	-0.00463913	-0.0687346	-0.11273	0.0760521	0.0306036	0.0826546	-0.136713	-0.0157521	0.0373835	-0.0174723	-0.0625371	0.0466514	0.0161827	-0.00232639	-0.0423342	0.030599	0.0132965	0.0626453	-0.034635	0.114796	0.0532487	-0.0331322	-0.0603729	-0.0357354	-0.0576678	-0.0603924	-0.0499106	0.00675324	0.07513	0.0498707	-0.00596406	0.0422361	-0.00860814	0.0244632	-0.0409301	-0.0255437	-0.0372437	-0.0264823	-0.034351	-0.0508245
ZC3H7A	29066	-0.583912	0.325723	0.0830062	0.248971	-0.0627213	0.103981	-0.0329122	-0.0997233	0.0453353	-0.0134912	-0.0369433	-0.0821943	0.148477	-0.0231545	-0.0512169	0.102824	0.0517177	0.0211419	-0.0606964	0.0916478	-0.101743	-0.00485788	-0.0379925	-0.0802071	-0.00781959	-0.107894	-0.0158494	0.0339685	-0.124774	-0.0785722	0.0249774	-0.099917	-0.00902292	-0.0449186	0.0112141	-0.0983206	0.0696928	-0.0108253	-0.0209631	-0.0483352	0.0195257	-0.0678127	-0.0551999	0.00441952	-0.00241508	-0.0275658	-0.0870172	-0.044028
TIGD6	81789	-0.583813	-0.114033	0.044	0.06896	-0.0482968	0.0661132	0.230551	0.065878	-0.0501263	-0.0807418	0.0392303	0.190467	-0.0484447	-0.144653	-0.0359978	0.127239	-0.0515187	-0.0355929	-0.124217	-0.132053	-0.0476399	0.00558941	-0.0617284	0.0287607	0.0241355	0.00174335	-0.0750376	-0.0227987	0.064731	-0.0210393	0.0489528	-0.0656179	0.0320467	-0.0138249	0.0190431	0.0344599	-0.0033217	-0.0170633	0.0674534	-0.00730308	0.0176775	-0.0274555	-0.00226971	-0.00354671	-0.00254569	-0.00340551	0.0513601	-0.00850793
RNU17D	8420	-0.58366	0.23929	0.192123	-0.373194	0.0782042	-0.0390523	-0.0621137	0.0322708	-0.158279	-0.110087	0.00474648	0.186651	-0.000487017	-0.027389	0.05211	-0.0357546	-0.025807	0.101829	-0.0828225	-0.0884234	-0.00743247	-0.0259411	0.01364	0.0557898	0.000839368	-0.0526059	0.0778758	-1.90E-05	-0.0564864	-0.0401817	-0.00152488	-0.0328642	-0.0859271	-0.0599861	-0.0527392	0.013178	0.0364845	-0.0827452	0.0197365	0.0286688	0.0494126	-0.0443673	0.00920327	0.0147508	-0.00909465	0.040419	0.0707374	0.0229799
TXN	7295	-0.583212	0.0958416	-0.356516	-0.135407	-0.0168647	-0.079456	0.191668	0.268124	-0.0362706	0.0630011	0.163663	0.0957118	0.00560245	0.0939385	-0.0136348	-0.0136409	0.0775733	0.0117132	0.0771357	0.181143	0.165219	-0.0891126	-0.0452067	-0.106183	-0.025606	0.0041433	0.0368476	0.118147	0.045121	0.0516801	0.0472966	-0.0239099	0.00990593	0.0355075	0.0100357	0.0653379	0.0560271	-0.0514894	-0.0158	0.00227603	-0.0520044	-0.0509133	-0.0162908	-0.0755651	-0.0304474	0.0262682	0.0582659	-0.00571938
DNAJC13	23317	-0.583204	0.00977678	-0.0373814	0.283299	0.0971263	0.0980749	-0.0595338	-0.117175	0.116124	0.0816038	-0.00550991	0.0471982	0.185992	-0.00234093	-0.0557668	-0.0719296	-0.200471	0.0527441	0.00948507	0.0412771	-0.00588617	0.0400096	0.123214	-0.0988578	0.0288057	-0.109542	0.005201	0.0598799	0.0578045	-0.0831224	0.00525188	0.0867924	-0.00815963	-0.0636017	-0.0633332	-0.0438549	0.0708601	-0.0634408	0.015664	0.0840541	-0.0122348	-0.0343548	-0.0187428	0.023849	0.00205966	-0.0841082	-0.0263218	-0.0761171
HNRPA3P1	#N/B	-0.582896	0.12287	0.119244	-0.162076	-0.0498708	0.0479358	0.0411059	-0.000289308	-0.0272767	0.0538574	0.0662726	0.0424916	-0.0242512	-0.121914	0.0259926	0.0023416	-0.0435157	0.0607732	-0.089935	-0.0292951	0.044388	0.0271119	0.0269257	-0.0379806	-0.0293692	-0.00113853	0.0115937	-0.104029	0.0258364	0.0640041	-0.000880517	-0.0778845	0.0210173	-0.0281425	0.0377078	-0.0819208	0.0152191	0.031812	0.0222747	0.0169092	-0.0502627	0.0129373	-0.0650708	0.0102035	-0.0443832	0.0137772	0.0547842	-0.0193847
ACADSB	36	-0.582828	-0.158438	-0.107775	0.141684	0.0298898	0.235038	0.0344498	-0.0632589	-0.127719	0.0756458	-0.174346	0.208963	0.0210119	-0.0719111	-0.13968	0.0246924	0.0789432	-0.000805432	-0.117732	0.0453144	-0.0444908	-0.0398749	-0.0206308	0.0333415	-0.0309908	-0.05566	-0.0134926	-0.0481656	-0.0100174	-0.102254	0.0418006	-0.109043	-0.0536844	0.156477	0.00554502	-0.0374454	-0.00759614	0.0283442	-0.0150387	-0.00978007	0.0636239	0.0268801	-0.0355936	-0.0316816	-0.0490345	-0.034107	0.0437098	0.0137103
MNS1	55329	-0.582679	-0.240474	-0.111445	-0.191338	-0.0657195	-0.0753167	-0.124062	-0.00751993	-0.0927258	-0.100745	0.0179736	0.0425334	-0.0339178	0.067623	-0.0599598	-0.0248497	-0.00511769	-0.106427	-0.127509	-0.0778287	-0.00298496	-0.142865	-0.0747276	0.0572429	0.0361799	0.0649432	0.00290313	0.134378	-0.0219072	0.118028	-0.0881642	0.0354786	-0.0351835	-0.024164	0.0317312	0.142879	-0.0194257	0.0927841	-0.0664062	0.0110772	-0.0484085	-0.067892	-0.0198586	0.00972063	0.0235654	0.0128701	-0.089212	-0.0573245
ADNP	23394	-0.582589	0.0592733	-0.00717678	-0.100257	0.0225641	-0.227308	-0.117423	-0.150142	-0.187269	-0.20561	-0.0775633	-0.227881	0.0198554	-0.130877	-0.150874	-0.045307	-0.0588087	-0.090711	0.081122	-0.0946818	-0.0357327	0.0897553	-0.000457206	0.0144062	0.0603133	-0.0118751	-0.0559393	-0.00200365	-0.0132857	-0.0265333	0.0645553	0.0892529	-0.00994044	0.0495786	-0.0417222	0.0150689	0.01519	-0.0867452	0.00636007	0.0122142	0.0177543	0.0274835	0.0781394	-0.0596972	0.010535	-0.0317303	0.0748981	-0.0581556
KIAA0507	57241	-0.582356	-0.133322	-0.0676966	0.0886584	-0.266673	0.195185	-0.0689558	-0.158396	-0.110028	0.0462849	-0.125314	-0.0680405	0.0967311	-0.0882772	0.0375727	0.0291516	-0.0411973	0.106165	-0.0412013	0.0177354	-0.0364823	0.0826869	0.0879581	0.00462589	-0.0788885	0.0334761	0.0541026	0.0382966	0.102538	-0.0883609	0.0517723	0.0148469	0.0405601	0.0115324	-0.0205292	-0.0298221	0.0466445	0.0752313	-0.0402982	-0.0326317	0.0558966	-0.0214826	0.0368212	0.0379756	-0.0661412	0.0267033	-0.00275839	-0.047023
ZNF292	23036	-0.582247	-0.0345176	0.272323	0.280447	-0.105236	-0.223841	0.0356261	-0.0678568	-0.0888094	-0.216053	-0.0638116	-0.196339	-0.0946913	-0.0973837	-0.0776906	-0.113392	-0.0116559	0.01717	0.0758087	0.0393578	-0.0106271	0.0169948	-0.0644651	-0.00183155	0.0795898	-0.0456676	-0.023668	0.0652856	0.0754597	0.0152012	-0.0131014	0.131695	0.157586	0.0452537	-0.0855305	0.0499139	-0.00366797	-0.105978	-0.0906088	-0.0145044	-0.0501904	-0.0371192	0.0464453	-0.063907	0.0122567	-0.00730429	-0.0149696	0.0178719
GPR37	2861	-0.582077	-0.156886	0.239994	0.0254256	-0.396054	-0.161707	0.119047	0.0795316	0.153912	0.104218	-0.106688	0.0440701	0.0636956	0.202937	-0.0331795	0.00506342	-0.0645294	0.02013	0.0339547	-0.00196359	0.0795037	-0.0327825	0.0539241	-0.0809009	0.0228826	0.0371442	0.0939579	-0.0266488	0.0249788	-0.0622045	-0.0107323	-0.0534018	0.022977	0.0485086	-0.00116167	0.0863542	0.00801783	-0.107497	0.0437486	-0.00615389	-0.0195734	0.0769592	0.0773682	0.014308	0.0930823	0.0810331	-0.0212048	-0.0434752
DONSON	29980	-0.581901	0.234581	-0.385679	-0.288139	-0.205779	-0.0908734	-0.0499691	-0.0733514	0.0392408	-0.0704945	0.0845483	-0.0408979	0.00510665	-0.0762696	0.125615	-0.0279988	-0.0550937	-0.0181839	-0.03507	-0.0134383	0.000871369	-0.0261542	0.0385078	0.0746845	-0.108518	-0.00249077	-0.0292609	-0.0180171	-0.121533	0.00533	-0.0228403	-0.0752777	-0.0287901	-0.00640151	-0.0351025	0.0682098	-0.00372116	-0.0191406	-0.0264932	0.0491512	-0.107871	-0.0400921	-0.0351657	0.0446907	0.0394912	-0.0362913	-0.11243	0.0501449
LOC442175	442175	-0.580965	0.229534	0.111789	-0.0352302	-0.0828335	0.0948526	0.158698	0.130524	-0.073155	-0.0509257	-0.0669611	0.163465	-0.00408941	-0.146339	0.140597	-0.0472801	-0.0562317	0.041024	-0.113978	0.169239	-0.157168	-0.0336674	0.004306	-0.0224215	0.0564856	0.0694131	-0.044494	0.116657	-0.0953952	-0.0277493	0.0296568	0.0110809	-0.0513682	-0.0749067	0.0835508	-0.0130961	-0.0456975	-0.0722409	-0.0580831	0.032393	0.00428652	-0.00838633	0.0463938	0.00723056	-0.0219485	0.0380621	0.00920246	0.0123931
ZBTB33	10009	-0.580621	0.121892	0.0362434	-0.224953	-0.156945	-0.0139257	0.0674955	0.136344	0.110917	-0.0272118	-0.0906528	-0.0473624	-0.0738987	-0.16499	-0.0403328	0.0534107	0.0668612	-0.0306633	-0.0976507	-0.127868	0.00866203	-0.015403	-0.0435485	0.0512027	0.0346803	-0.0655163	-0.0381902	-0.119198	0.0146335	0.0157369	0.0210371	-0.0376252	-0.0236338	-0.0118597	0.0129691	-0.0177781	-0.0156509	-0.0279114	0.04133	0.0320093	0.00978318	0.0102295	-0.0293432	-0.00112059	-0.0497489	-0.0147135	0.0102446	-0.00988909
ZNF322B	387328	-0.580361	-0.118316	-0.250188	-0.168509	-0.0319399	0.0506279	0.126782	-0.220596	0.178454	0.0615566	-0.098089	-0.0234908	0.0204929	-0.0305461	-0.0903126	0.0315218	-0.0668992	-0.0184836	-0.036439	-0.110368	-0.0436364	-0.0429676	0.0403643	0.0734424	0.0329131	-0.0078246	-0.0919071	-0.0541189	-0.125538	0.100177	0.0179784	0.0174569	0.0364961	0.0381171	-0.0714506	-0.0155185	0.0180803	-0.11413	0.0603659	0.0444999	-0.0310978	0.011552	0.0208394	-0.00312358	0.017463	-0.0587784	-0.0161065	0.0827801
STRN3	29966	-0.579851	-0.175646	-0.0965272	0.0636374	-0.231616	0.318509	-0.00867409	0.0278498	-0.070813	0.159997	-0.0748286	-0.126377	0.236129	-0.154108	-0.0530966	-0.141217	-0.0666422	0.000864778	0.0069687	0.0592948	0.00635624	0.0288153	-0.0425811	0.0157054	-0.0697378	0.0228111	-0.0277346	0.0247916	0.0188997	-0.0392956	0.00785518	-0.0515109	-0.128397	0.0351586	-0.0842633	-0.0293188	0.0409761	-0.0471814	0.0497084	-0.0357703	0.0286265	0.0125363	-0.0238901	-0.11135	-0.0055113	-0.00868047	0.0329355	0.0185832
ZNF573	126231	-0.579621	-0.230565	0.354071	0.106539	-0.0281038	-0.134355	-0.156323	-0.101309	-0.153534	-0.166794	-0.0737126	0.173346	-0.00925214	0.034771	-0.0645456	-0.0346675	-0.180435	0.060976	0.0522857	0.08853	0.0310819	0.0103505	-0.100151	0.0985995	0.0414206	-0.0199756	0.0429048	-0.140824	-0.0276889	0.0302609	-0.0318464	-0.0364773	0.0182467	-0.0180096	0.0149519	-0.0649674	0.024133	0.0230179	-0.022115	-0.0195967	0.0295201	0.00598046	0.0336189	-0.000851818	-0.0495718	0.00746724	0.0384747	0.0667636
CCT8	10694	-0.57958	0.276678	-0.0588083	-0.22906	-0.319142	0.00877512	0.0248966	0.198462	-0.204441	-0.103605	0.0722728	-0.118092	-0.0649903	0.260073	0.0298755	0.112415	-0.0299638	-0.0179035	0.111508	0.0171314	0.121044	0.0745167	-0.0123571	-0.0794826	-0.0198811	0.0270556	0.00735029	0.0305039	-0.0228598	-0.011399	-0.0389287	-0.0745732	-0.0651498	0.0990767	0.0460192	-0.0438352	0.00106028	-0.00828364	0.0550403	-0.0482349	0.0158823	-0.0165544	0.0203305	-0.00104509	-0.0619443	-0.0460944	0.0315636	-0.0225161
ZNF12	7559	-0.579214	-0.144973	-0.0551148	0.133615	0.00165402	-0.0954324	0.075217	-0.135916	0.0573685	-0.199501	-0.153296	-0.181182	-0.125031	-0.0797824	-0.146368	-0.150465	0.0129811	-0.0187154	0.0887003	0.0327659	-0.0554821	0.0608573	-0.131867	0.0182815	0.114587	-0.107765	-0.0161515	-0.0629286	0.0233647	-0.0117128	-0.0180932	0.0379106	0.119025	-0.00314561	-0.0690417	0.0379337	-0.0370227	-0.0484409	-0.16736	-0.0085947	-0.0766448	-0.0398731	0.117539	-0.0475662	-0.0317593	-0.0530326	-0.0346975	0.0250622
USP1	7398	-0.578911	0.264403	-0.295301	0.028852	-0.116932	-0.287635	-0.208886	-0.171957	-0.100492	-0.0572734	0.0705972	-0.186438	-0.0605868	-0.0339517	0.0577868	-0.0724358	-0.0603459	-0.0491391	0.128836	0.0588731	-0.00653326	-0.00951618	-0.0493443	0.0650536	0.00868793	0.0190683	0.0391843	-0.0818252	-0.0446123	0.0790118	-0.0579338	0.0353698	0.0752058	0.0761594	0.0347177	0.0286528	-0.0368601	-0.00540132	0.00192011	-0.00911677	-0.0644248	-0.0514237	0.0109114	0.000903388	0.0330844	-0.0142012	-0.0845834	0.0300649
FBXO38	81545	-0.578573	0.228653	0.251999	0.137221	-0.229041	0.171051	0.024367	0.0348977	-0.0179838	0.21891	0.0151453	-0.108418	0.174355	0.102607	-0.0851433	-0.00673709	-0.123044	0.0662496	-0.0627705	-0.0167407	-0.0158679	0.106712	0.0482931	0.033094	0.0551803	0.0528459	-0.0140354	-0.0117508	0.00076379	0.0357354	0.0228801	-0.0126459	-0.0509613	0.0779616	-0.00490554	-0.057234	-0.0221021	0.00296054	0.0244664	-0.0947237	0.0248705	-0.0188765	0.0280632	-0.0035154	-0.0360226	-0.019936	-0.0434636	0.0342922
ZBTB11	27107	-0.57857	0.350544	0.0463887	0.134557	-0.146443	-0.0622033	0.0138986	-0.29761	-0.0385347	0.1848	-0.0479663	-0.133887	0.120259	-0.131066	-0.0115601	0.0228239	0.151536	0.0247513	0.0680413	0.0288971	-0.0109252	0.0630826	-0.0339007	0.0307696	-0.0548803	0.0335148	-0.0514819	-0.00270084	-0.063226	-0.0355767	-0.0207636	0.0014291	-0.0198583	-0.0836973	-0.00977213	-0.0220421	-0.0510014	-0.0694226	-0.00409759	0.0366379	0.000221105	-0.0767342	0.0633002	0.00917085	0.010675	0.0646063	-0.0199676	0.0161096
RAB1A	5861	-0.578269	-0.100856	-0.111771	0.0733885	-0.0331021	0.121915	0.294246	0.170026	0.131067	0.0724512	0.12252	-0.13767	-0.0295935	0.0927386	-0.192548	0.0305024	0.223726	-0.0353003	0.185329	0.0793331	0.0322675	-0.00421969	0.00937824	-0.136522	-0.0765382	0.0206079	0.0117298	0.166732	-0.131496	0.0179471	0.0105744	0.0522028	0.0158606	0.0308	0.0213288	-0.0771196	0.0956213	-0.0471829	-0.0591365	-0.0354635	0.0237585	-0.0181138	-0.0468846	-0.0287693	0.010543	0.00749215	0.0651889	-0.092243
REPS1	85021	-0.578056	0.0252869	0.284881	0.189027	-0.0779773	-0.198344	-0.020239	0.131542	-0.063079	-0.179291	-0.158454	-0.064625	-0.00100595	-0.0037764	-0.0224677	0.0357452	0.0887045	0.0520275	0.0197353	-0.148878	-0.0489059	-0.0286063	-0.0870138	0.0257487	-0.0300908	-0.0517923	0.0361114	0.00343771	-0.0310701	-0.00632367	0.0681466	-0.0796161	-0.0246114	-0.0560195	-0.00626356	-0.0161311	0.0315622	-0.0116344	-0.0386458	0.0497054	-0.0671231	0.0179814	-0.0258238	0.0263613	-0.0236157	0.0841111	0.0516996	-0.00265915
HNRPH1	3187	-0.577914	0.156555	0.212056	0.02493	-0.230434	-0.115233	0.187802	0.359154	-0.1254	-0.172139	0.0121706	-0.28494	-0.0517622	0.138955	-0.119904	0.000426474	-0.0418515	-0.0110757	0.180394	0.0870868	-0.0245014	-0.0108031	0.0110968	-0.0977133	-0.0195209	0.00644177	0.020078	0.125404	0.0193044	-0.024157	-0.00220622	0.0121639	-0.0165087	0.0188321	-0.0208276	0.0411979	0.049038	-0.0111669	-0.036994	-0.0421491	0.0119495	-0.0397302	-0.0204063	0.024803	-0.0169786	0.00960537	0.066628	-0.0725546
CHEK1	1111	-0.577664	0.342874	-0.424275	-0.347578	-0.118665	-0.139173	-0.118326	0.0689247	-0.0295164	-0.00385603	0.132778	0.00641401	-0.12149	-0.0686556	0.118478	-0.0353448	-0.0552228	-0.059002	-0.0497934	-0.0476159	-0.0595539	-0.0268982	0.0252212	0.0490938	0.0277938	0.039021	0.00398968	-0.0347882	-0.0712672	-0.0349711	-0.012649	0.0111089	-0.0605475	0.0043482	0.0105429	0.00405824	0.0172006	-0.011761	-0.0225717	0.0265435	-0.0184301	-0.031228	-0.0446796	0.0117537	0.015891	0.00452156	-0.012716	0.0370592
NR5A2	2494	-0.57704	0.0423839	0.212845	-0.249953	0.142558	0.134303	0.0492627	0.176174	-0.110764	-0.0337095	0.0504147	0.0493212	-0.117802	0.00448279	-0.0167294	-0.0184686	0.0290011	0.0552237	-0.0712914	0.0497575	-0.0458704	0.0878128	0.105721	0.00156197	-0.012036	0.0527768	-0.0880305	-0.0820094	0.0459608	0.0709504	0.0561666	-0.0495385	0.0227715	-0.0438816	-0.0836031	0.00532393	0.0219733	0.0142631	0.000972105	-0.0152447	0.025654	0.0361824	-0.0137662	-0.0112193	-0.0185172	0.0355913	0.0258951	-0.0241412
TIA1	7072	-0.577031	0.055092	0.0926112	0.266604	-0.0230947	-0.149533	-0.0803727	-0.320035	-0.0975542	-0.107379	-0.0141526	-0.267971	0.0270111	0.0365696	-0.168327	-0.0542659	-0.126615	0.0738489	-0.0617734	-0.126717	0.0277309	0.00387868	0.0702844	0.0973267	0.0335597	-0.102203	-0.00967448	0.00950412	-0.0935237	0.00623332	0.000408398	0.0257068	-0.000908256	-0.00754468	-0.105282	-0.0883262	0.074608	-0.0790707	-0.0490823	-0.00700707	-0.0469554	0.0278862	-0.0501908	0.0203437	-0.0213251	0.0340389	0.079955	-0.0186756
ELOVL6	79071	-0.576861	-0.126697	-0.252782	-0.309346	-0.0196269	-0.178149	-0.0881353	0.0636645	-0.0176638	0.104644	0.0999174	0.131718	0.00960532	0.0111214	-0.0271386	-0.0902091	-0.0131631	0.101363	-0.0074392	-0.00332815	-0.0475556	-0.00909383	0.0576955	0.0123917	0.0141268	0.0970384	0.0733136	-0.0632444	0.0474258	-0.120498	0.015851	0.00932648	-0.028644	0.0341971	-0.033334	0.0543103	0.00965367	-0.05354	0.0046099	0.0777384	-0.0310174	0.0466854	-0.0596045	0.00581174	0.0689384	0.0119966	0.0527668	0.0708458
WDR43	23160	-0.576291	0.167128	-0.296935	-0.0462814	-0.0558739	-0.0809859	-0.162421	-0.0271689	-0.234859	0.00911855	0.0443176	0.145172	0.103143	-0.118009	0.0916134	-0.0554314	-0.0672776	0.0579584	-0.0180284	0.118179	0.0037161	-0.0506371	0.163715	0.0441646	-0.0603351	0.0156298	-0.0233486	0.0753945	0.15371	-0.058335	0.0161766	0.0834454	0.0521297	-0.0354196	-0.123229	0.0346712	-0.0501955	-0.0612369	0.0397048	-0.00820141	0.200199	-0.0527304	0.0979985	-0.046906	-0.00589446	0.0436985	-0.00356456	0.00671552
ZNF180	7733	-0.575969	0.050032	-0.0152555	-0.0468285	-0.0256438	-0.0805555	-0.257349	-0.143735	-0.131258	0.0500452	-0.0411264	0.0400168	0.0344479	-0.0214223	-0.114359	0.0833158	-0.0185995	-0.0156954	-0.0139983	-0.0662753	0.0125479	0.0393226	-0.0862818	0.120106	0.0450849	0.0312408	-0.0333682	-0.0690476	0.0340535	0.0867573	0.0322782	-0.0257053	-0.00481485	0.0323677	0.00195306	-0.012746	0.0495845	-0.0406943	-0.0174245	0.00160983	-0.0134024	-0.0476231	0.0497621	-0.069759	-0.0767354	0.040439	0.0308372	0.0241047
ZNF155	7711	-0.575943	0.0430525	-0.0505969	0.165173	-0.112875	0.040488	0.142229	0.0561795	0.180057	-0.0204335	-0.0780038	0.0847526	0.0803453	-0.0811332	-0.0350859	0.0189897	0.00686502	0.0359077	-0.124051	-0.144738	-0.0484252	-0.0638445	-0.0086905	0.0623449	0.0491535	0.0405341	-0.0773394	-0.00944435	-0.0339689	0.00818601	0.0300085	-0.0910753	0.0248858	0.0302923	-0.0370647	0.0100104	0.0278287	0.0270448	-0.0251008	0.0282381	-0.00890684	-0.0132574	0.000391876	0.02457	-0.0228378	0.0138788	0.0559522	0.0590797
ZNF643	65243	-0.575822	0.166479	0.0388221	-0.231145	-0.110222	-0.0433521	0.0351689	-0.0228736	0.0296376	-0.0310596	0.0426484	0.0690921	-0.0311536	-0.0302193	0.040282	0.0323894	0.0530455	-0.00378784	-0.0622281	-0.129718	-0.0373116	0.0809072	-0.0499765	0.0353721	-0.0267158	-0.0633377	0.0573228	-0.00391998	-0.00770925	-0.00543575	0.0653369	-0.0632811	0.0048294	0.0355996	-0.0259875	-0.080968	0.0188267	-0.0482257	0.01202	-0.00574896	-0.000823212	0.0194579	-0.0639133	-0.071562	-0.0135651	0.0275693	0.0327871	-0.0349145
CBWD1	#N/B	-0.575699	0.112736	-0.229885	0.32144	0.0162633	-0.171267	-0.00948788	-0.170911	-0.214878	-0.00650819	-0.00784971	0.109781	0.0723513	-0.0106936	-0.0436423	0.0514152	0.00452114	0.0194999	0.014163	0.0788544	0.136289	-0.00461893	0.0551824	0.0342479	-0.0828036	-0.0797603	-0.00158996	0.0670844	0.0310968	-0.0267903	0.0772187	-0.0762588	0.0131187	-0.0250814	-0.0180124	-0.0525304	0.0247962	-0.00609082	-0.014117	-0.0405063	-0.00359576	-0.106369	0.011545	0.0194585	-0.0255843	0.0400808	-0.0432651	0.00872481
TBCA	6902	-0.575567	0.0239229	0.00603183	-0.0731168	-0.381827	0.0107163	0.210331	0.307187	-0.13198	-0.0841284	0.0507456	-0.110886	-0.00413943	0.348756	-0.0146678	0.157942	-0.0346526	-0.0499191	0.0733881	0.117291	0.0052083	0.0501415	-0.0948014	-0.151282	0.00238061	0.00689006	0.0262862	0.0857876	0.0215937	0.0279688	0.0183328	-0.0543446	-0.040435	0.0839326	-0.0340742	0.00566675	-0.00699382	-0.00639258	0.0103217	-0.053388	-0.0147884	-0.00876538	0.00179062	0.00365597	-0.0366448	-0.0308287	0.0325346	-0.00447253
XPOT	11260	-0.575187	0.0866188	-0.458749	0.00643485	-0.255139	-0.0948998	0.165667	-0.156106	0.00254514	0.0509041	0.114638	-0.0449493	0.0554321	-0.0364124	0.00574351	-0.0570915	-0.0355946	-0.0254287	0.104334	0.0437343	-0.0121423	0.01634	0.0315512	-0.0637528	-0.0353964	-0.0295967	0.0344243	0.0307875	0.0126546	-0.119544	-0.0388943	0.0218816	-0.0343302	-0.0967157	-0.0353995	-0.0770022	-0.124103	0.0155475	-0.0276732	0.0339738	-0.00932381	-0.0357394	-8.22E-05	0.0314454	0.0460096	0.0235605	-0.0406984	-7.16E-05
KCTD9	54793	-0.575041	-0.00240322	-0.142808	0.0424143	-0.0535927	0.333944	-0.329794	0.154279	0.00898576	0.132538	0.0362826	-0.0266891	0.109773	-0.137064	0.0237663	-0.0924428	0.0518814	0.113823	-0.0320583	-0.0161254	-0.0760708	-0.0587988	-0.059807	-0.0516751	0.0512232	-0.0723323	0.0327082	0.0619009	0.00255588	-0.0788056	0.0726144	-0.0433236	-0.110382	0.014612	0.0279333	0.0577171	-0.00241263	0.0486415	-0.0267592	0.00207728	-0.00354602	-0.0824163	-0.0223932	0.0133102	0.0462017	-0.0235649	-0.0185149	-0.00346323
RAB33B	83452	-0.574995	-0.0388511	0.304691	0.214213	-0.0576801	0.0384692	-0.0590299	-0.145066	-0.0373129	0.0422962	-0.0401356	0.0745464	0.152023	-0.209159	-0.0480576	-0.00632565	0.0385331	0.0536305	-0.103669	0.114407	-0.0853353	0.0659938	-0.00978471	-0.0398725	0.0247417	0.0559699	0.0321867	-0.0168427	0.00908306	0.0104904	0.0267158	0.0423976	-0.046662	-0.00184916	-0.0476817	-0.00967636	0.0693727	-0.10776	-0.00303695	-0.0751798	-0.0380977	0.0022522	0.0655952	-0.0274414	-0.0073482	0.00953657	0.00461628	-0.0353698
PRPS2	5634	-0.57488	0.228233	-0.303606	0.0548026	0.103157	-0.283943	-0.0727677	-0.0945915	-0.057086	0.0714431	0.177888	0.13024	-0.0612803	0.0411536	0.0253499	-0.0445673	0.00193401	0.0793065	0.038591	0.104763	0.0105845	-0.139059	0.0229113	-0.0146726	0.0321465	0.0759265	-0.0445683	0.0499935	-0.0065926	0.0626526	0.00730085	-0.0207707	-0.0951738	-0.00336431	0.0240285	-0.0132742	-0.0395803	0.0247985	0.00982274	0.135776	0.0680681	-0.0838744	0.013515	-0.00669529	0.0260556	-0.047464	0.0020265	0.0227482
MCFD2	90411	-0.574199	-0.0797318	-0.257938	-0.0399719	-0.271282	0.246079	0.19251	0.0663926	0.0794584	-0.0436763	0.196796	-0.0193019	0.164514	0.0246915	-0.0869699	-0.0593128	0.0547643	-0.030332	-0.00268399	0.230119	0.0147032	0.00709869	-0.0436992	0.0310974	-0.0888351	-0.0901159	0.0578358	0.037001	0.0140083	-0.0833317	-0.0872563	-0.0242277	-0.100878	-0.0736795	0.0188321	-0.0707827	-0.0176799	-0.0379861	-0.0208774	-0.0118855	0.0477403	-0.039141	-0.053304	-0.0205033	-0.0220748	-0.0261162	-0.0262286	0.0370024
EIF2C2	27161	-0.573998	0.438499	0.0629859	-0.0525432	0.150959	-0.0346565	-0.0910365	0.0108144	-0.0707395	0.119444	0.100254	0.0698261	0.167224	-0.0438234	-0.0649225	-0.0264084	-0.0752994	0.0604428	-0.0594169	-0.00799097	0.0383384	0.0549457	0.0563013	-0.00697046	-0.0310368	0.0492303	0.101283	0.00633533	0.0971883	0.0347688	0.0091065	0.0417598	0.00978465	0.00453239	0.0346392	-0.013076	-0.053638	-0.0522305	-0.102632	0.0213914	0.0624218	-0.0352023	0.0315173	0.0422593	-0.0151929	-0.0108805	-0.0833362	0.0811555
UBE2V2	7336	-0.573786	-0.0976507	-0.390851	0.119522	-0.315704	-0.0284605	-0.109727	-0.0580321	0.0447713	0.166785	0.0576569	0.0208654	-0.0102101	-0.10218	0.0189756	0.0161231	-0.172909	0.0405392	0.1512	0.15572	0.0108617	-0.0553231	0.0402135	-0.0634424	0.0144119	0.028248	-0.0859433	0.139191	-0.0343696	-0.0648686	-0.0338754	0.0172791	0.00938395	-0.0315054	0.0239588	-0.041769	-0.0370835	-0.0262175	-0.0467259	-0.00135517	0.0286625	-0.0187299	-0.0651202	-0.0208636	0.0852371	0.00835067	-0.022513	0.0268109
C1orf9	51430	-0.573782	0.0634203	-0.0946625	0.188031	0.0330429	-0.149092	0.207698	-0.314416	-0.0626686	-0.0552406	0.111114	-0.069729	0.191049	-0.205675	-0.122905	-0.0235674	0.110656	-0.0478289	-0.103967	-0.00787314	-0.0423493	-0.000663414	0.0232297	-0.0652623	-0.0376147	0.00888607	0.0980913	0.101281	0.0126806	-0.0269978	0.00721142	0.00703643	0.00425767	0.0176232	-0.0489492	0.0106607	-0.0380383	-0.0444418	-0.0795171	-0.0101613	0.00600738	-0.00438561	0.00981092	0.100659	0.101987	0.0454608	0.0390744	-0.01922
TMOD3	29766	-0.573725	0.212468	-0.343006	-0.0872933	-0.0245127	-0.0438871	0.0176904	0.159692	0.276782	0.162398	-0.0535746	-0.0313557	0.133703	-0.10544	-0.112213	-0.0948224	0.0291603	0.046587	-0.019919	-0.082916	-0.0517689	-0.0530449	0.0221111	-0.0708698	0.0722074	-0.0564217	-0.0243103	-0.0936554	0.0242014	0.0072201	0.000976044	0.0436459	-0.0886147	-0.0448932	-0.0435676	-0.0308529	0.010405	0.0434092	0.0296006	0.0346523	-0.0239801	-0.0115642	-0.0564863	-0.0216232	-0.0557533	-0.00484223	-0.0147934	0.0270574
PPM1B	5495	-0.573444	-0.0169475	0.367303	0.247561	-0.266639	0.0853967	-0.0750406	-0.0763789	-0.191563	0.211329	-0.121974	-0.0629833	0.0698135	-0.0854979	0.0208577	-0.0988636	-0.0594545	0.00802345	0.0172994	0.160483	0.0210882	0.0949768	0.0168984	-0.00304908	-0.0482613	0.00571553	-0.0250847	0.0507137	-0.0663984	0.060478	0.0233446	0.0232339	-0.0243391	-0.0179549	-0.0395959	-0.0276127	0.0182588	-0.0483056	-0.0409556	0.00492956	0.0130827	0.0153806	0.0274752	-0.0538327	0.0222768	0.0186103	0.0439004	-0.0042001
NCBP1	4686	-0.573103	0.242279	-0.480793	-0.193309	-0.16745	0.031833	0.00498466	0.00311229	0.156542	0.129283	-0.107006	-0.0406072	-0.0401186	-0.0926281	-0.0326493	-0.0217654	-0.0487481	0.00574766	0.0107768	-0.0393045	0.0673358	-0.00360091	0.109439	0.0120703	0.0182244	-0.0259732	-0.00968959	-0.057106	-0.0850118	0.00568392	0.00653131	-0.0747988	0.00669452	-0.0404829	-0.0360803	0.0174147	0.0508428	-0.0125955	0.0110249	0.0280134	0.0089245	-0.0163038	-0.0534604	-0.0386144	0.0200582	0.0140315	-0.0621202	0.0123649
FZD3	7976	-0.572051	-0.22125	0.0582408	-0.121452	-0.234683	-0.119487	0.267203	-0.165038	-0.00290117	-0.00459683	-0.0141802	-0.0258662	-0.044572	-0.129571	-0.045721	0.109256	-0.0123283	0.0184813	-0.0415424	-0.0746278	-0.0263713	-0.0203286	-0.0283421	0.0810921	-0.0481926	0.0589356	0.0181633	0.0529522	-0.0845479	0.110143	0.0235851	0.0352494	0.0335582	-0.0484715	0.0278641	-0.0747022	-0.00635603	0.0635326	0.0318202	0.0373148	-0.0347102	0.0315409	0.0108419	0.00954609	-0.0995148	0.0357687	-0.0210062	-0.0215849
DNMT2	1787	-0.571554	0.184544	0.0628719	-0.0149483	-0.0636578	0.0175685	-0.289917	-0.0948319	0.0502606	0.0559092	0.0265723	-0.057945	0.0615406	0.0286871	0.0128657	-0.0459976	-0.0147496	-0.0334783	-0.140178	0.0320132	0.014812	-0.01932	-0.0611235	0.103804	0.0456325	0.0256565	-0.0755568	-0.00244094	0.0134668	0.0733585	-0.0499902	0.0224001	-0.00757241	-0.0499901	-0.00983601	0.0147821	-0.0209734	-0.0220985	0.019802	0.0665388	-0.00086281	-0.00263086	0.017632	0.0233571	-0.0309026	0.002656	0.0133455	-0.016318
ZNF200	7752	-0.571501	0.282487	-0.0995951	-0.0816795	0.0524048	-0.0849997	-0.181559	-0.190337	0.0151601	0.261163	0.0745648	0.0457903	-0.0501706	-0.0798039	-0.110659	0.146788	-0.187927	0.0201362	-0.0354094	-0.079095	-0.0598923	0.105832	-0.0811329	0.0415409	0.0340406	0.0572749	-0.097936	-0.0602332	-0.0941328	0.127529	0.0519604	-0.00845663	0.0264682	0.0307423	-0.0408106	0.000763477	-0.0247267	-0.0739534	-0.0872215	-0.0647217	0.0376504	-0.00305602	0.0688633	-0.0297579	0.0407441	0.0504553	-0.0284278	0.0858398
D2LIC	51626	-0.571175	-0.475289	-0.204537	0.19588	-0.0165801	-0.0105486	-0.0151097	-0.134851	-0.073302	-0.0159964	-0.00583728	0.096109	-0.0258265	0.129144	-0.116825	-0.0169874	-0.00136998	-0.0093991	-0.113203	0.0304963	0.0354215	-0.160185	-0.0380122	0.0618248	-0.027392	0.0161462	-0.0804238	0.0901609	0.0218181	0.0291086	-0.0536343	-0.0309205	-0.00748241	-0.0156999	-0.00129873	-0.0104215	-0.0249013	0.00519963	0.0379538	0.0500799	0.0377727	-0.0716983	-0.0041716	0.00438036	-0.0112352	-0.0253123	-0.0155934	-0.0518046
STAG2	10735	-0.570872	0.262565	0.0532361	0.29358	-0.0891172	-0.189802	0.00416115	-0.0521327	-0.0452118	-0.0388712	-0.0435168	-0.245318	-0.0617012	-0.0671657	-0.120224	-0.0734348	-0.0887407	-0.0468172	0.092445	0.123698	-0.059172	0.000371698	-0.0178088	0.0782019	0.0417606	0.100594	0.018058	-0.0959196	-0.00721441	0.0100954	-0.0396085	0.0485249	0.136773	-0.00852794	0.00438842	0.02612	-0.0241342	-0.0319186	-0.0301311	-0.0454272	-0.0249611	-0.0585909	0.129033	0.0243773	-0.035831	-0.0325013	-0.0546218	0.0718971
C1orf107	27042	-0.570713	0.111085	-0.140884	-0.231522	0.064458	-0.00857588	-0.103788	-0.224313	-0.112209	0.115891	0.16936	0.109068	0.0973104	0.0385801	0.026686	0.0012295	-0.0647245	0.035782	0.000362385	-0.0514398	-0.0378864	0.00635913	0.0656081	0.0609517	0.0815303	-0.00229438	-0.0848962	0.0320543	-0.0298436	0.033511	-0.035176	0.00264803	0.113312	0.0500126	-0.0100534	-0.05962	-0.00641616	-0.0663593	-0.00336178	0.0325104	0.153835	0.0216246	0.161644	0.0252274	-0.000796563	0.075471	0.0229619	-0.018579
RIT1	6016	-0.570611	0.28	-0.111911	-0.0861022	0.115426	-0.04043	-0.129146	0.13425	0.289405	0.14878	0.0252628	0.0173855	0.105454	-0.0369737	-0.0369553	0.0731664	0.0589778	-0.184834	-0.0538964	0.000834746	-0.0777036	-0.0355014	-0.20586	0.0270543	-0.00484464	0.0150772	-0.0673391	0.0066192	-0.136021	0.0285928	-0.0500736	0.00518936	-0.00937784	-0.00553958	-0.0405535	0.0181684	0.0651769	-0.073433	-0.0643463	0.00272395	-0.00737619	-0.0474931	-0.0459352	0.0415373	0.0654793	-0.00800755	-0.0427322	0.0969943
TSPAN2	10100	-0.570606	0.13422	0.21363	-0.0320002	0.0642327	0.0639858	0.0157271	0.160054	0.0330161	-0.0982969	0.0127601	0.101272	-0.0546682	-0.0767579	-0.01145	0.0537336	0.0140878	0.077505	-0.0718061	-0.0838751	0.0218687	0.00661937	0.0156906	0.0282993	0.0454569	0.0762623	0.0699546	-0.0404019	0.0207149	6.73E-05	-0.0349984	-0.019376	0.00148142	-0.0319444	0.0320149	-0.0559368	-0.0466621	-0.0700942	0.05897	0.03471	-0.049582	-0.0681708	-0.0509932	-0.0426436	0.0630498	-0.000153793	0.00361843	0.0180176
YOD1	55432	-0.570603	0.211881	0.116556	-0.256108	-0.0513845	0.0318395	0.0978958	0.0699197	0.132904	0.0283463	-0.029963	-0.0874021	-0.054721	-0.0768187	0.00838104	-0.125138	0.0797667	0.0317946	-0.0368336	-0.177384	0.0116777	-0.0583208	-0.0787275	0.130902	-0.0261739	0.037342	-0.0215602	0.00635088	-0.0156829	-0.0561864	0.0541739	-0.0158022	0.0634945	0.0851479	0.00671987	0.0210496	0.0010251	0.0169882	0.000462155	-0.0233687	0.0416365	0.0168707	-0.0380452	0.0426995	-0.0082074	-0.0682303	-0.027371	0.0873929
2007-09-11	55752	-0.570378	-0.228993	0.0986646	-0.251197	-0.131936	0.000173342	-0.149312	0.15066	0.211807	-0.069859	0.212697	-0.0133784	0.058435	0.182159	-0.0596294	-0.0472177	-0.013284	-0.00993503	-0.0228487	0.0582741	0.0755463	0.0681645	0.151198	-0.117336	0.116338	0.0273456	-0.125943	0.0290207	0.0216542	-0.0644989	-0.0442176	-0.00450821	-0.0272879	0.0739881	8.55E-05	-0.0471621	0.00890534	-0.0264433	-0.000189434	0.0487443	-0.0361182	0.00505421	-0.0223664	0.0167799	-0.0338629	0.0150343	0.0556888	-0.0247392
KLHL20	27252	-0.570352	0.203594	0.228946	-0.142488	-0.10584	0.0994439	0.011967	0.0434716	0.0551241	-0.0321201	-0.106148	-0.0166207	0.274731	0.136735	-0.064629	-0.114963	0.0967956	-0.0635423	0.129051	-0.0158027	-0.194814	-0.0617655	-0.0808069	0.0454891	-0.00173746	0.112868	0.0380279	-0.0903747	-0.0104561	0.0616264	0.00163229	-0.0816629	-0.00868876	0.0155053	0.0416661	-0.0243307	0.00837048	-0.00277806	-0.0838182	0.101355	-0.0619628	0.00104779	-0.00490784	0.0333052	-0.0470183	0.0259623	0.0218374	0.039794
EEF1E1	9521	-0.570129	0.215688	-0.278007	-0.38284	-0.317138	-0.0493634	-0.0359962	0.000261312	-0.0515036	0.0184059	0.072476	-0.0237907	-0.0974882	0.100242	0.00172245	0.0824341	0.0296652	0.0358411	-0.0206106	0.0482178	-0.0280539	-0.0655947	-0.00829216	-0.0633402	-0.0461981	-0.045757	0.013643	0.0702539	-0.0434131	-0.0124017	-0.0639331	-0.0339232	0.0323771	0.0508307	0.076094	0.0346217	0.00535587	-0.0731577	0.0393234	-0.0346647	-0.00425942	0.0172221	0.0183603	-0.00955926	-0.0133544	-0.0259707	-0.00736706	0.041922
UTP15	84135	-0.569923	0.174155	0.175191	-0.365612	0.0675536	0.0562024	-0.0343062	0.0691426	-0.0687746	-0.0246547	0.0140843	0.105886	-0.0147674	-0.0557938	0.013542	0.095496	0.0724474	-0.0310034	-0.00127634	-0.131949	-0.0678344	-0.052276	0.0581453	0.0713754	0.00103707	-0.0532355	0.00748809	0.0227319	0.145429	-0.0343777	0.144679	0.0275484	-0.0164438	0.0272477	0.003566	0.0467896	0.0614368	0.0249617	0.0303354	-0.0389818	0.0883516	0.0261451	0.0384626	-0.043007	-0.0316199	-0.00281742	0.0169823	-0.019527
SFRS10	6434	-0.569519	0.454591	-0.0964097	-0.0628362	-0.23316	-0.226429	-0.0125009	0.067049	-0.203588	-0.175784	0.103727	-0.20509	0.0448858	0.147674	0.0686193	0.0264628	0.136435	-0.0859355	0.0471421	0.0554624	0.0449041	0.0120354	0.0134847	-0.0658862	0.00418861	0.043275	0.0319908	-0.0326989	-0.0677932	0.0164836	-0.000637063	0.0641741	-0.0190852	0.0234335	-0.0236943	-0.00142885	-0.0387257	0.0121251	0.013397	0.0104974	-0.00734135	-0.0626722	-0.0215149	0.0319449	-0.0110392	0.0340997	0.0216646	-0.0360138
MTERFD1	51001	-0.569432	-0.116728	-0.361562	0.0697349	-0.0705303	0.148033	-0.156125	-0.181882	-0.198525	0.0779944	-0.0984448	0.0248166	0.0467602	0.0236184	0.15437	-0.0152334	-0.117378	-0.0429386	0.117979	-0.0209017	-0.0848006	0.0425594	0.0154972	-0.0120571	-0.0304906	-0.113751	0.0834401	0.0648416	-0.0310408	0.0260141	-0.00650765	-0.0531349	-0.0183433	0.0295916	-0.0562662	-0.0419321	0.00613813	-0.0700698	0.000179563	0.0484917	0.0293322	-0.0753226	0.0401482	0.0314894	-0.0267107	-0.014937	-0.0181495	-0.0160775
PB1	55193	-0.56888	0.179924	0.310654	-0.107917	-0.160463	-0.0102943	0.0777682	0.219016	-0.0190448	-0.206677	-0.0233546	-0.123649	-0.0332217	0.137287	-0.165859	0.0295904	-0.0734909	-0.00291901	0.0810964	-0.0381595	0.179664	0.00187766	-0.0035056	0.00219071	0.172705	-0.0291795	0.0442341	0.0106237	-0.0216821	0.0574333	0.0271216	0.00285806	0.0874344	0.0817921	-0.0405919	0.0475555	0.0206589	-0.10284	-0.102949	-0.0248046	0.0251883	0.0556509	0.0395934	-0.00766878	0.0422949	0.0524938	0.0634193	-0.04325
ZMYM1	79830	-0.568551	0.0300332	-0.232396	-0.0511052	0.124079	-0.155289	-0.394368	-0.0830603	-0.00692451	0.0794485	-0.0101676	0.0550908	0.112431	0.0412294	-0.083534	-0.0158607	-0.0472406	0.0920062	-0.0866376	-0.048385	0.0252241	-0.0312851	0.0255944	0.00777194	-0.012584	-0.0633706	0.0454032	-0.0492143	0.0824799	0.0151996	-0.02567	0.0139857	0.0519509	-0.015201	-0.093792	0.0439625	-0.0260771	-0.0370566	-0.00445463	0.0655051	-0.0413462	-0.0259839	0.0636087	0.0526146	-0.00898171	0.025243	0.0622869	0.0372416
RABEP1	9135	-0.568419	0.103868	-0.0137289	-0.124536	-0.206023	0.134881	0.017379	-0.0651636	0.13943	-0.0192702	-0.225762	0.115673	0.10968	-0.109006	-0.0593739	0.109711	0.0155317	-0.13241	0.0380216	0.0245925	-0.087814	-0.0676348	0.127208	0.0675399	0.100374	-0.0619326	-0.109376	0.00181512	-0.108703	-0.113879	0.0207022	-0.116521	0.0331761	0.0771772	-0.0101746	-0.0251977	0.0527481	0.0534916	0.0747711	-0.0426172	0.050728	0.0185684	-0.0012862	-0.0341449	-0.0511604	0.00975829	-0.00110707	-0.00780744
ZNF350	59348	-0.568194	0.062184	0.153119	0.292479	0.0109226	-0.0883649	-0.147101	-0.0485624	-0.107534	-0.00153086	-0.0592368	0.0997805	0.132222	-0.0805677	-0.120468	0.0503585	0.0446607	-0.0825172	-0.135933	0.0597413	0.0300607	0.0540558	-0.0800686	-0.0453117	0.054325	-0.0554418	-0.033703	-0.00506855	0.0102241	0.00426067	0.0191187	-0.0190501	0.0597333	0.0624905	0.00699905	-0.0596971	0.0632256	-0.0337977	0.0339695	0.00819754	0.0141376	-0.028501	-0.0174626	-0.0179512	-0.007088	-0.00935285	0.0221636	0.0153202
MTMR6	9107	-0.568173	0.0898094	0.182326	0.24406	-0.224445	0.0185184	-0.138141	-0.0221114	0.0635348	0.177499	0.124532	0.0574134	0.131702	-0.084395	-0.0121069	-0.0201225	0.154703	-0.0105937	-0.0728707	0.206638	0.00790765	0.125422	-0.107327	-0.0742275	0.113611	-0.018507	-0.0277756	0.0461996	-0.015613	0.0687253	-0.00550341	-0.0328128	0.00816664	-0.00704108	-0.000575848	-0.0541122	0.011499	-0.00730961	-0.0632386	0.0149015	0.0220709	-0.0552815	0.00479052	0.0127413	-0.00672309	0.00236001	-0.0493416	-0.0322447
CRIPT	9419	-0.568094	-0.192452	-0.174111	0.140337	-0.251981	0.118969	0.0102158	-0.197825	0.0190122	0.200823	-0.0129129	0.137591	0.0445299	0.028799	0.0113719	0.0257076	-0.143297	-0.0143811	-0.092302	-0.0221071	0.0241244	0.0243097	-0.0131832	0.00242738	0.0886583	0.0157821	0.0613716	0.0315792	0.045581	-0.00126906	-0.0434487	0.0841677	0.0951939	-0.00660618	-0.0708837	-0.0293012	0.060322	-0.0461938	-0.0297677	-0.0511401	0.00949034	0.0468997	0.0881523	-0.110435	0.0448826	-0.0276644	-0.0125892	0.088527
SP3	6670	-0.568013	0.0182747	-0.185195	0.262106	0.157991	0.0183101	0.0344704	-0.310152	-0.0743546	0.0517404	0.0786157	-0.120754	0.0453322	-0.210721	-0.0418224	-0.0183544	-0.182475	0.0198726	0.00961636	0.0339927	-0.0565134	0.00990526	0.068802	-0.0159305	0.053311	0.0511981	0.00615085	0.0407328	0.110411	0.00592223	0.0371319	0.136815	-0.00602639	0.00593972	-0.106353	0.000919474	-0.00325055	-0.106042	-0.0746216	-0.0728484	-0.00382815	-0.0382285	0.0836263	-0.0707617	0.0135471	-0.039891	-0.0259534	0.0126268
NUMB	8650	-0.567604	0.308505	0.0834394	0.205562	0.0808417	0.0394429	0.118035	0.13728	0.284464	0.204118	0.0282468	0.072819	0.124932	-0.0678889	-0.187362	-0.048206	-0.0237224	0.0905326	-0.0703352	-0.0047603	-0.0341754	-0.0311866	0.03759	0.00702675	-0.0240178	0.0592493	-0.0308536	0.0658911	-0.0106734	0.0195889	0.0475355	0.0595317	-0.139894	-0.0429436	-0.00467479	-0.012622	0.078919	-0.0590272	-0.00832256	-0.0491422	-0.0227686	-0.0883183	-0.0125844	0.0247997	-0.0269352	0.00937827	0.00283873	-0.0216514
RACGAP1	29127	-0.567236	0.0266359	-0.517543	-0.192794	-0.119296	-0.27383	-0.128679	-0.0736143	-0.0527553	0.0816422	0.136522	0.0161125	-0.10426	-0.120465	0.11564	-0.0303295	-0.187305	-0.00745275	0.0134437	0.0354477	0.0334964	0.0373141	0.0129306	0.00566135	0.0350732	0.0204051	0.0222542	-0.00959495	-0.0224949	-0.0191558	-0.0154515	0.00959968	-0.0556339	0.00765105	-0.0548593	0.0859579	0.0300233	0.00345072	-0.0684314	0.0742392	-0.0633243	-0.016002	-0.0190736	0.0288427	0.0476596	-0.015851	-0.043459	0.0129582
C12orf11	55726	-0.566922	0.145897	-0.490176	0.0472201	-0.238331	0.0835741	-0.0296301	-0.119354	-0.0614812	0.0670314	0.0140205	-0.110149	-0.0274076	0.0437854	0.0890724	-0.120743	-0.128372	-0.00562269	0.0119329	-0.00360472	-0.0173865	-0.0403615	-0.0144884	-0.00487082	0.0239456	-0.0322793	0.00943151	0.00167077	-0.0309495	-0.0792026	-0.0851139	-0.00897361	-0.0133014	-0.0780252	0.00384996	-0.0461339	0.0156508	-0.0368061	0.0400518	0.0136586	0.0393315	0.00938177	0.0510421	0.00164416	0.0536156	0.0205988	-0.0326995	0.0247926
FAM55C	91775	-0.566428	0.188906	0.252817	0.0824325	-0.326316	0.197651	0.201209	-0.0673558	0.129952	-0.0382703	-0.0580388	0.0335841	0.134096	-0.0746654	0.0544232	0.0570229	-0.0830984	-0.0455356	0.0558384	0.0551419	-0.0126783	0.0200757	0.0108325	0.0590844	0.0253653	-0.05629	0.0554643	-0.0681133	0.049326	-0.0226039	0.0233842	-0.0402683	-0.0453381	0.00335214	0.0460406	0.0756547	0.01894	0.0441057	0.013143	-0.0454453	-0.0073885	0.0272064	0.0234391	0.0428058	0.0651318	0.00421152	0.108207	-0.0265396
CNOT2	4848	-0.566369	0.24089	0.326786	0.0752844	-0.17997	-0.188322	-0.0979071	0.264019	-0.247095	-0.122005	-0.0295995	-0.074863	0.162156	0.141852	-0.00114877	0.061529	0.0906773	-0.0119361	0.023558	0.0340787	0.043152	0.106094	0.0139246	-0.0884679	-0.0606866	0.0714646	0.00109008	-0.0252888	-0.00977651	0.046382	-0.000770673	-0.0263519	0.00593038	0.0599057	-0.0650792	0.0152535	0.0356303	-0.0347654	-0.0130033	0.0223004	-0.0200279	-0.0169014	0.0623204	-0.00485726	-0.0282544	0.0142793	0.0453878	0.0169936
ZFP161	7541	-0.565329	0.316544	0.0343318	0.288387	-0.12165	-0.138741	-0.031873	0.00331573	0.0362686	0.0350242	-0.171517	0.0588123	0.143584	0.114236	0.0214699	0.077662	-0.0119642	0.0584481	-0.0155721	-0.000198184	-0.128437	-0.0689428	0.0879076	-0.059542	0.0343664	-0.026507	-0.125474	-0.0104387	-0.00697018	-0.0397699	0.0410144	0.0171004	0.038894	0.020731	0.0451968	0.0240877	0.00372241	0.000625581	-0.0183177	0.0303325	0.00872384	0.0393733	-0.0489914	0.0152834	-0.014953	-0.0257072	0.0478643	0.0178199
ZNF294	26046	-0.565277	-0.0415278	-0.0119603	0.222042	-0.154542	0.187591	0.112708	-0.350054	-0.0202492	0.0587526	-0.0972539	-0.18501	0.0923608	-0.0046707	-0.0541725	-0.0565085	-0.0182754	0.0576601	0.0747563	-0.0207467	0.0874114	0.0857661	0.0468665	0.0491897	-0.0461401	-0.0863675	0.0106591	0.0206643	-0.000517728	-0.050576	0.00986868	-0.0623757	0.0876314	0.0170525	-0.0295375	-0.00605027	-0.0270715	-0.0370494	-0.0134001	-0.0955897	-0.120368	-0.00108136	0.0164529	0.0313381	0.0424494	-0.0479222	-0.0834637	0.0162011
PHTF2	57157	-0.565171	0.174412	-0.0377816	-0.0451774	-0.191451	0.319802	-0.141239	0.0543323	-0.0130465	0.127587	-0.117067	-0.173193	0.168852	-0.0672197	0.0915231	0.164288	-0.149923	-0.0628414	0.156587	0.0360658	0.000613147	0.138182	0.0736043	0.076145	0.0117923	-0.0725096	-0.147816	0.0581371	0.0291489	-0.0215281	-0.0175161	0.00980015	-0.00999847	0.00652661	-0.0551655	-0.0303455	-0.0586688	0.0279133	-0.022386	0.0661488	-0.0167437	-0.0131039	-0.0290737	0.0394568	0.0228415	-0.0596916	0.00379914	-0.00544434
CASP7	840	-0.564738	0.245455	-0.169555	0.14042	0.285183	0.0859473	0.0804461	0.0141294	-0.0959818	0.141864	0.0352549	0.0122601	0.14869	-0.0422936	0.0744887	-0.0882438	0.114361	-0.0384685	-0.037243	0.1716	-0.0719678	0.0358735	0.0406774	-0.00223698	0.0331544	0.0576532	-0.0952002	-0.00326387	-0.0139071	0.149886	-0.0372207	-0.0440491	-0.0732438	-0.00414192	-0.0694078	0.0803437	0.052665	-0.0282888	-0.0194884	0.0360435	-0.0275367	0.010394	-0.0187553	0.0377064	-0.029613	0.0305548	0.0243597	-0.00429845
ATF7IP	55729	-0.564732	0.261717	0.329718	0.00597895	-0.0971882	-0.0283874	0.000518917	0.20673	-0.0371606	-0.122474	-0.175924	-0.126453	0.0820738	0.109013	-0.034709	0.0662971	-0.0929	-0.00645527	0.069328	-0.104848	0.0460162	0.0733327	-0.0508478	0.0311501	0.0289614	-0.05101	0.0507803	-0.0607388	0.00237334	0.0797945	-0.0543961	0.0516489	0.0761032	0.0866029	-0.0600049	0.00390892	0.120785	-0.0393451	0.0331985	0.0168573	-0.0215702	0.0675325	0.00330711	-0.043346	-0.0202998	0.00607294	0.00122899	0.0260135
PTPN13	5783	-0.564726	-0.476153	-0.0370688	0.036276	0.0838365	-0.0571977	0.0531483	0.0200875	0.0441613	-0.0129542	0.0360061	0.0879442	0.167255	-0.00993949	0.0226702	0.0455209	-0.0272861	0.112111	-0.00214231	-0.0588841	-0.0487105	-0.184849	-0.0898951	-0.0557486	-0.00476727	0.0898112	-0.0343145	-0.0151273	-0.0214777	-0.00581863	0.0201962	-0.0154749	0.0714132	-0.0488817	-0.0486371	0.0310651	-0.0279712	0.0369029	0.00604413	0.0619924	-0.0273414	-0.0742695	0.00956063	-0.0112021	0.0181241	-0.0273819	0.000177826	-0.0470401
PUM2	23369	-0.564548	0.190076	0.424256	0.0130516	-0.18163	-0.139828	0.0633449	-0.0321796	-0.113212	-0.0210975	-0.022951	-0.245306	-0.0512735	0.166015	-0.104951	0.0302997	-0.0342315	0.126195	0.042254	-0.102338	0.1218	-0.000175436	0.12199	-0.0898889	0.0369259	0.0225277	-0.0582872	-0.0177768	-0.0988305	0.0181915	0.0464649	0.0634091	0.0249856	0.0894103	0.0277893	-0.00190834	0.0350722	-0.0623558	-0.0606184	-0.0523211	0.0625053	0.0278502	0.0781781	-0.0895854	-0.032602	-0.0155301	0.0254131	-0.0492706
ZNF426	79088	-0.563595	-0.154659	-0.0459847	0.233405	-0.0955004	-0.00639248	-0.0141143	0.0234063	0.144714	-0.215675	-0.0920336	-0.105435	-0.0184096	0.00524492	0.0377422	-0.0437344	0.0366764	-0.00632749	-0.0468966	0.0335846	0.0244768	-0.0820585	-0.174817	0.149319	0.110531	-0.0160432	0.0344933	0.0430425	0.0510303	0.0232223	0.0445553	-0.0574757	0.00420655	0.0680447	0.00926486	-0.0126638	-0.0256969	-0.0707433	0.0247714	-0.0293231	-0.0680103	0.0735666	0.0527592	0.0495364	-0.00829112	0.0161343	0.0334219	0.0361692
BAG5	9529	-0.56326	0.085663	0.0380728	-0.0216729	-0.0300664	-0.296147	-0.124769	-0.0012338	-0.0579755	0.00199689	-0.0797264	-0.0295392	0.120487	-0.0461884	-0.103291	-0.040851	0.200843	0.00961992	0.0390891	0.0327144	0.0977248	0.0587859	0.0329787	-0.104457	0.00331864	0.060718	-0.0467257	-0.0213453	0.0805796	0.0749905	0.0373423	0.173932	0.05207	0.0547248	0.0170467	0.0867451	0.0103203	0.0284988	-0.0101244	0.065729	0.0119043	0.0270327	0.0879194	0.0254878	-0.0326732	0.135622	0.013601	-0.0780057
WDR44	54521	-0.563216	0.0254404	-0.0236455	0.293772	-0.166854	-0.0134474	-0.076779	-0.0684202	0.076011	0.210978	0.0910838	0.035119	0.217102	-0.0308522	-0.00612982	-0.0580857	0.0927352	0.0362758	0.0134149	-0.0236031	-0.0340912	-0.000482069	0.0821182	-0.0584688	0.0299187	-0.0274913	-0.0178097	0.00560069	0.0541967	-0.0154915	0.0129955	0.0244163	-0.00971026	-0.0107503	-0.0158998	0.0587707	0.0631407	-0.000415733	0.0295667	-0.0206742	-0.00282539	0.0316345	0.00448896	0.0175745	0.123925	0.00485747	0.0264374	0.0699596
MRPS6	64968	-0.563179	0.000800675	0.0762741	-0.0189049	-0.0526342	-0.152009	-0.0255108	-0.0482738	0.0511852	0.00606213	0.128245	-0.180484	-0.00818311	0.130323	-0.0252367	-0.0169872	-0.0751641	-0.0456837	-0.0172229	0.0088561	0.00366033	-0.0430794	0.0120195	0.00997961	-0.0689435	-0.114377	-0.12498	0.0287309	0.0339455	0.0367988	-0.0136871	0.086969	-0.0255835	0.117397	0.0352778	-0.0262795	-0.0106977	-0.0894932	-0.0121048	0.141988	-0.0238079	-0.0432521	0.080078	-0.0453823	0.0011754	-0.0163635	-0.0143373	0.0539979
UBE2W	55284	-0.563119	-0.0477801	0.182867	0.0864856	-0.143021	0.0302315	0.0457661	-0.0567141	0.082411	0.0656072	-0.00276015	0.167664	0.00743164	-0.101294	-0.12941	-0.193895	-0.0902732	-0.121941	0.0936957	0.0112156	0.0178871	-0.00750863	-0.0191997	0.0564937	0.0843146	-0.109996	0.0736509	-0.0611765	-0.00997473	0.0679692	0.000784506	0.106441	0.0700377	0.134492	0.062017	-0.113109	-0.00651448	-0.00701817	0.0363734	-0.01472	0.0841086	-0.056978	0.0133151	-0.00798697	-0.00909623	-0.0863654	0.0405044	0.091136
DCUN1D4	23142	-0.562703	-0.2436	-0.130016	-0.0243785	-0.252036	0.0569778	-0.272017	-0.126748	0.0691622	0.0664586	0.020122	-0.0725409	0.106987	0.0882858	-0.156637	-0.0133428	0.0198849	0.0369133	0.00751363	-0.0849942	0.0397431	-0.0284588	0.0920887	-0.00669372	0.00746505	-0.122212	-0.0757154	-0.00421278	0.0408112	-0.0528845	-0.0157181	-0.000325781	-0.0313103	-0.0553803	0.0298022	-0.0539781	0.0285481	0.0209838	-0.0256884	0.0760488	0.0334314	-0.0126729	-0.0381682	-0.0203314	0.0592711	0.03388	-0.0784365	0.0465883
GTF2H2	2966	-0.562364	-0.109102	0.0171993	0.313036	-0.163617	-0.152825	0.0343189	0.0137057	-0.128689	-0.153558	-0.0739713	0.039016	-0.021296	0.081735	-0.218077	-0.118688	-0.200699	-0.0172144	0.113107	0.0287932	-0.104373	-0.0212214	-0.0470111	0.0468437	-0.0195982	-0.0354472	0.0849027	0.0753279	-0.0604591	-0.00712493	-0.035539	-0.0610047	-0.00493002	0.0019706	0.0329765	-0.00371949	0.0624251	0.0243873	0.00644773	-0.0239469	-0.045874	0.0164922	0.0248822	-0.017628	0.0751938	0.0149574	0.0238341	0.0168918
ZNF217	7764	-0.562176	0.266655	-0.282816	0.152212	0.340695	-0.184377	0.0446795	-0.0810029	0.0303667	0.105683	-0.084024	-0.00512654	0.139648	-0.180433	-0.144778	0.0198879	-0.0908195	0.00870444	0.027211	0.0429865	-0.160913	0.0134327	0.0281037	-0.0577198	-0.0394621	0.057037	0.0132044	0.00228128	-0.029386	-0.00738521	-0.020456	0.0561516	-0.10194	-0.00568122	-0.0111704	-0.00822412	-0.0198902	-0.0835709	-0.00887382	0.100503	0.0254792	0.019198	0.0646867	-0.0485081	0.0219338	-0.0132285	0.00352966	0.00716435
DLG1	1739	-0.561638	-0.171102	0.103421	-0.145576	-0.372268	-0.130195	0.160031	0.0913776	0.0161958	0.0582918	-0.0184173	-0.192475	0.149415	0.166579	-0.000291232	-0.0533684	0.110577	0.0723047	0.0759296	-0.0578855	0.0774956	-0.0120347	0.0520847	-0.057765	0.0713709	-0.0634378	0.000170907	0.00564433	-0.0408615	-0.0571655	-0.0607262	0.0583564	-0.00406297	0.0722221	0.0454215	-0.00314907	0.0167449	-0.0658124	-0.00354146	0.0266826	-0.0977134	0.0132747	-0.0251287	0.0391528	0.0464179	0.0534155	-0.0286392	-0.00358689
YARS2	51067	-0.561495	0.159713	-0.363704	0.11664	-0.166765	-0.122252	-0.0498319	0.0382099	-0.170191	-0.0603098	0.0453027	0.153639	0.0781001	-0.0243952	0.0684572	-0.107443	-0.054818	0.037982	-0.0272879	0.126915	-0.0379444	0.0574736	-0.0655234	-0.0471685	0.0351512	-0.0138285	-0.0369499	0.0526126	-0.040503	0.0361458	-0.0816958	0.0142113	0.0347118	-0.00855127	0.00767706	-0.0679792	-0.00993759	0.00200534	0.068813	-0.00960257	-0.0507772	0.0880353	0.070655	-0.0282566	-0.0203338	-0.00658743	0.0145484	-0.00611677
ZNF273	10793	-0.56141	0.162115	0.188955	-0.144886	-0.0968286	-0.27716	-0.093482	-0.17463	-0.104404	-7.07E-05	-0.116476	-0.146921	0.0507291	-0.19105	-0.0176978	-0.0453249	0.00778183	-0.0196493	-0.0493015	0.0149821	0.119184	-0.157577	-0.0812728	0.0375409	0.0313051	0.00602638	-0.0595863	0.0256636	-0.0214816	-0.00639537	0.0123343	-0.0637946	-0.0557683	-0.01026	-0.0463057	0.0760522	-0.0658562	-0.0169418	0.00480567	0.0783704	-0.0307967	-0.0277495	-0.048083	0.0227948	-0.0791308	-0.0288261	-0.111741	0.00989619
GCL	64395	-0.560758	0.315686	-0.0729143	-0.101022	0.00887853	-0.131898	0.02291	-0.209918	0.0744345	0.221206	-0.0944138	-0.142473	-0.00644832	-0.0760836	-0.0898219	-0.0781648	-0.0367191	0.0827713	-0.0104787	0.0335595	-0.100275	-0.107048	0.0110793	0.12931	-0.0376359	0.107916	0.00528789	-0.010693	-0.0706523	0.0131808	-0.0053482	-0.0151816	-0.0853677	0.0110549	0.0586337	-0.0117304	-0.0647957	-0.0354267	-0.030121	0.0353741	-0.0282832	-0.00354899	-0.00381468	0.088769	0.0294016	-0.00940851	0.0200901	-0.0017108
IFRD1	3475	-0.560497	0.0840286	0.021577	0.120498	-0.211249	-0.0159026	-0.104276	0.198328	-0.0856873	0.122087	0.0867132	-0.0522862	0.212863	-0.115672	-0.0266641	-0.0471175	0.0812871	-0.0688758	-0.0473896	0.111873	0.00605773	0.10839	-0.0432643	0.154262	-0.180526	-0.0173312	0.162796	0.0223937	-0.050344	0.0116049	0.065442	-0.0131099	0.065633	-0.0713571	-0.0431689	-0.0556325	-0.00941577	0.0192185	0.00725579	0.0459497	0.0340196	-0.0868333	-0.00180544	0.0257311	0.0560675	0.0828343	-0.0567646	-0.00258451
THAP9	79725	-0.558935	-0.0732194	-0.095879	0.0768927	-0.217435	0.135377	0.0908892	0.0572638	0.0122788	0.000952259	-0.138193	-0.0187526	-0.0369714	-0.106535	-0.00861649	0.0527854	0.0021609	-0.0648139	-0.0471572	-0.15004	-0.0780239	-0.0551852	-0.0148027	0.123144	-0.068394	0.0234728	-0.0307543	-0.0689655	0.045196	-0.0111811	0.0418187	-0.0533412	-0.0318932	-0.0295082	-0.00716442	-0.0292559	0.0336549	-0.0244712	0.0054102	0.00909762	0.0288821	0.0394397	-0.0569549	-0.0138071	-0.00579023	0.0024468	0.0358452	0.00212041
SIRT1	23411	-0.558873	0.124559	0.124486	0.141781	-0.169245	0.0635293	-0.10743	-0.240744	-0.0948407	0.0915417	0.00616593	-0.191656	0.0884305	-0.286016	-0.096895	-0.0309439	0.0241853	0.072768	-0.084475	0.145483	-0.120327	0.0700704	-0.0614047	-0.0602598	-0.0868491	0.0777699	-0.0452765	-0.00480189	-0.0669622	0.0390318	0.0140174	-0.0191382	0.00935111	-0.0127376	-0.0627709	0.0252496	0.0087892	-0.0334734	0.0234609	-0.02329	0.10215	-0.0534108	0.0975815	-0.0637384	0.0555517	-0.0609944	0.0204298	0.0835109
SEC24B	10427	-0.558864	0.0424672	0.0134991	0.30131	0.00492748	0.172549	-0.0944371	-0.182678	-0.0158714	0.0501216	-0.03899	-0.268554	0.184849	-0.0822638	-0.0880389	-0.0655332	0.27841	-0.0479838	-0.0295253	0.0647273	-0.0577146	0.0183329	-0.0498222	0.0440641	0.0151574	-0.0342413	-0.0595775	0.00119507	-0.0419425	-0.059962	0.0530573	-0.00522294	0.00487288	-0.0134498	-0.0361843	-0.021671	0.0233784	-0.043499	-0.0240268	-0.0621294	-0.0506076	-0.0028852	0.0179928	0.0128246	-0.00130499	-0.00887881	-0.0278792	-0.00929001
RAD51AP1	10635	-0.558699	0.206568	-0.495152	-0.15068	-0.0912153	-0.193448	-0.186134	-0.0866721	-0.10038	0.0431309	0.155176	-0.0398384	-0.137429	-0.0838158	0.148658	-0.0551738	-0.107165	-0.0824926	-0.0964026	-0.0301648	0.0399309	-0.00293105	-0.0197149	0.049656	-0.0185711	0.0106147	0.0369852	-0.0101714	-0.0722893	0.0259641	-0.0218537	0.0057381	-0.0520015	0.00478942	-0.01351	0.0220855	0.00768865	-0.00547003	-0.0484307	0.0367696	-0.0603718	-0.0414461	-0.00688353	0.0583787	0.0198971	-0.0160579	0.0369933	0.0386708
LOC401131	401131	-0.558596	-0.0110201	0.0838488	0.0229842	-0.110646	0.040168	0.0954071	0.180242	-0.210381	-0.189947	-0.0461465	0.175257	-0.0184706	0.0369443	-0.0623236	0.0781563	-0.00777532	-0.0867235	0.0188588	-0.133529	-0.0514954	-0.0694419	0.0404058	0.0104614	-0.0601641	-0.0494544	-0.00780657	0.0398849	0.0368288	-0.0396299	0.0529288	-0.00340041	0.0545763	-0.0615232	0.016974	-0.0365652	-0.00907056	0.0687827	-0.0403676	0.0369096	0.0433648	0.0524356	0.00828402	0.0909823	-0.00189804	-0.042208	0.00614371	0.0433465
MAD2L1	4085	-0.558149	0.218644	-0.533388	-0.228307	-0.162238	-0.166713	-0.105331	-0.0605135	-0.101294	0.0957674	0.135696	-0.0620773	-0.10655	-0.136693	0.140965	-0.0329281	-0.079009	-0.016404	-0.0509342	0.0477849	-0.0340741	0.00830039	0.0239135	0.00918937	0.0430481	0.0493968	0.0718401	0.0108211	0.00497328	-0.00638483	-0.0293596	0.032129	-0.0663058	0.0258141	-0.00881007	0.0145441	-0.00661692	0.0161614	-0.0620976	0.0505766	-0.034719	-0.0492982	-0.0599478	0.0323538	-0.0188321	0.0012527	-0.00722597	-0.0232479
RCHY1	25898	-0.558027	0.15088	0.0804332	0.0751053	-0.398372	0.221991	-0.108217	-0.109001	-0.0884987	0.107934	-0.115167	-0.118959	-0.0442171	0.0188438	-0.0257003	0.0596824	0.146252	-0.137869	-0.0477559	-0.0531956	-0.0197952	0.0677557	-0.0512419	-0.0718745	0.0708227	-0.0443744	-0.0156389	0.0107916	-0.0246841	-0.000258047	0.0301728	0.0177351	0.0458073	0.0720423	0.0648798	-0.0619715	0.00387143	-0.0629868	0.0172477	-0.0710879	-0.014808	0.00110058	-0.00164652	0.00283048	0.0187416	0.0327292	-0.0622768	0.0684105
ZNF304	57343	-0.557742	-0.0921126	0.155005	0.0923116	-0.110981	0.120056	-0.039131	-0.282098	0.0281092	-0.0863641	-0.0402027	-0.00927216	0.185745	-0.132167	0.0505789	0.064074	-0.0174919	0.0254277	-0.137275	-0.0141482	0.123282	-0.00936551	-0.145004	0.0350634	0.00359964	-0.031058	-0.0686474	0.00486297	-0.0370033	-0.0259356	-0.0346543	-0.0520906	0.00601991	0.15287	0.00696627	-0.00235411	0.0217292	-0.0646169	-0.0430003	-0.0256422	0.0417893	-0.0454129	0.0536182	-0.0726102	-0.0356864	-0.0100118	0.0188284	0.0541774
PAIP1	10605	-0.557562	-0.20077	-0.269632	-0.0993312	-0.171462	0.0820222	-0.0341408	-0.211018	-0.237225	0.0232169	0.0321054	-0.0849487	0.114951	-0.172528	-0.00229669	0.000277256	0.136669	-0.0431641	-0.0707863	0.170987	0.0528863	0.0889093	0.0571991	-0.00486845	-0.103244	-0.0174267	-0.0243151	0.151924	-0.0401319	-0.0166057	-0.0939925	0.0643564	0.0461626	0.0861688	-0.0105279	-0.0406829	-0.0118384	-0.0307625	0.0284947	0.0229489	-0.00681939	-0.0114807	0.0208772	0.0428885	-0.0618359	-0.0217014	0.0418224	-0.0137062
CPOX	1371	-0.557539	0.0983813	-0.139133	-0.0990442	-0.229653	-0.0759585	-0.0632644	-0.0719537	0.0950071	0.20167	0.0316454	0.00252972	0.0491587	0.0493071	0.0923768	-0.153102	-0.0443797	0.0713607	0.00818334	0.0883071	-0.0136877	-0.130261	0.0515776	0.0426654	0.0314078	-0.0451376	0.120082	0.00378511	-0.0147368	-0.0539846	-0.0176523	-0.0411929	-0.106841	-0.0378862	0.0610784	0.0621247	-0.00326689	-0.115413	0.0255265	0.0688527	-0.0140892	0.0741892	-0.000651538	0.0449581	0.0441829	-0.0460468	-0.00998537	0.0347181
DKFZP564O0523	84060	-0.557489	0.204965	0.0785314	0.100606	-0.382934	0.0826282	0.0941051	-0.0216166	0.0471851	0.134957	-0.106736	-0.0848166	0.0671008	-0.188489	-0.00654588	-0.00344516	0.0401745	0.0204815	-0.138707	-0.0162122	-0.083772	0.0052772	-0.0603013	-0.0270914	-0.0384909	0.0299728	-0.00351983	0.075823	0.124045	-0.0125581	0.0841873	0.0251261	0.0141821	0.0381398	0.0222736	0.029444	-0.00649718	0.0201904	-0.00947432	0.045037	0.0960781	0.042127	0.0630703	0.0427748	0.0647598	0.0322911	0.000908802	0.0116717
SENP7	57337	-0.556615	0.146739	0.140184	0.0319271	-0.0884441	0.00467432	0.0740711	-0.0639097	0.277149	-0.0518425	-0.240905	-0.267825	-0.0237234	-0.0458616	-0.0999097	0.0589864	0.05348	0.054552	-0.0565552	-0.154517	-0.0565808	-0.0933624	0.0121122	0.0943823	0.0201473	-0.0866515	-0.029856	-0.0126161	-0.053807	-0.0559405	0.0476041	-0.0159455	-0.0278855	-0.0327198	-0.0601166	-0.0344676	0.00412204	-0.0100525	0.0215054	0.000740817	-0.0264683	0.0150695	-0.0917263	0.0302477	-0.0434429	-0.0194809	-0.00717237	0.0403835
STYK1	55359	-0.556403	-0.0717092	0.0901103	-0.0810613	0.0165704	-0.141766	0.0902614	0.177814	-0.149223	0.11168	-0.00330154	0.206753	-0.0661113	-0.0271689	0.0640081	-0.0266692	0.151812	0.161748	-0.0554354	-0.0843631	0.162286	0.0622632	-0.0270263	0.0530506	0.152937	0.0240805	0.010898	0.00683292	-0.0383218	0.0455015	-0.0945435	-0.0306989	-0.0789841	0.0149884	-0.0206951	0.0195664	0.04979	-0.0651032	0.00539906	0.0387291	0.0329997	-0.0115925	-0.128171	0.0612073	0.00418313	0.0290883	0.022837	0.0250577
OXR1	55074	-0.55618	-0.280829	0.0894114	0.142195	-0.209037	0.0785802	0.27278	-0.185837	0.0804802	0.0287692	-0.143745	-0.0323932	-0.0345978	-0.0379562	-0.140282	-0.0732457	-0.0469189	-0.0143035	0.205971	0.0822166	0.123424	-0.0675411	-0.00153313	0.0961213	0.045624	-0.046868	0.0552638	0.00113534	0.0474906	-0.0180202	-0.0167788	0.103422	0.0330971	0.00392601	0.0385923	-0.0358673	0.0742555	-0.00723051	-0.00133222	0.0539231	-0.000751039	0.0147235	-0.00558999	-0.017794	-0.0115259	-0.0508487	-0.0284	-0.00144736
KLRA1	10748	-0.555244	0.107271	0.194397	-0.0882982	-0.019853	0.0600209	0.0900936	-0.00600216	0.0329116	-0.0713765	-0.0487588	-0.0173413	-0.00735082	-0.126096	0.0125984	0.0588014	-0.0445409	0.0797506	-0.0592915	-0.159665	-0.0868271	-0.031293	0.0385482	0.0304307	-0.0365659	-0.021091	-0.052005	0.0105697	0.000124123	-0.0165927	0.0517212	-0.0341521	-0.0102951	-0.0136704	0.0197266	-0.0292696	0.0135191	0.017706	-0.00424551	0.0199614	-0.019728	0.00496859	-0.031273	0.0095982	-0.0183541	0.055037	0.0334001	-0.0273681
ZNF673	55634	-0.555147	-0.0809293	0.0712752	0.301238	-0.183068	-0.201757	-0.156529	-0.194194	-0.0386698	-0.0737052	0.0268183	0.045199	0.101192	0.227107	0.0216229	0.00199541	-0.0821462	0.0737778	-0.0157777	-0.0187026	-0.0319026	0.0198948	-0.0158341	-0.0040651	0.00468149	-0.0823868	0.00758477	0.0108462	0.0669338	-0.0369566	-0.00982033	0.0335071	-0.00663307	-0.0144027	-0.0163504	-0.0135786	0.0098994	-0.00176669	-0.0401396	-0.0174878	-0.026066	-0.000627686	-0.00225929	0.0361601	0.0383793	-0.0149326	0.0203199	0.00850027
LOC163131	163131	-0.555055	0.101989	-0.0134848	-0.15651	-0.179034	0.0414894	0.122363	0.0651997	0.143153	0.0300702	-0.141122	-0.12748	-0.0816942	-0.0630595	-0.12835	0.0567904	-0.0122466	0.0326473	-0.0581004	-0.210627	-0.00561575	-0.0239777	-0.0152899	0.0856499	0.0110835	-0.0727774	-0.0224076	-0.0936627	-0.00315361	0.0707517	0.0549203	-0.0213051	-0.0367193	-0.0154869	-0.0170945	-0.0483281	0.0257689	-0.00735012	0.0283261	0.00422873	-0.0164007	0.0124707	-0.0280841	0.0122739	-0.0349458	-0.0209985	0.046896	0.0127079
PRKCI	5584	-0.554952	-0.209291	-0.164518	-0.229933	-0.0691904	-0.113505	0.220728	0.0911856	-0.0450076	-0.0892094	-0.00149835	-0.162324	0.024994	0.0379932	-0.150128	-0.114751	0.00354081	0.0342752	0.184823	-0.0712054	0.118071	-0.0200782	0.028161	-0.00950326	0.0123227	-0.0246196	0.0058124	0.0982168	0.0973952	0.0600767	-0.124975	0.210318	0.0694027	0.0608498	-0.013466	-0.0343382	-0.0518336	-0.0531289	-0.00307057	0.0486681	-0.0303536	-0.00235987	0.0671265	-0.0067249	0.0517635	0.0666551	0.0421941	0.0551919
SHCBP1	79801	-0.554789	0.284728	-0.41954	-0.28959	-0.149935	-0.0628545	-0.0792899	0.0212892	0.0465695	0.00295416	0.176713	0.0132281	-0.0426899	-0.0931745	0.153123	-0.0692478	-0.095445	-0.092198	-0.0303116	0.0166765	-0.033304	0.0244433	-0.0129787	0.0229237	-0.00997317	-0.00212594	0.0413801	-0.0455484	0.00578509	-0.0302197	-0.0152983	-0.0123131	-0.132893	0.0329596	0.0222838	0.0657226	0.0336025	0.0169431	-0.0684318	0.0108591	-0.0816034	-0.0768628	-0.00203273	0.0352322	-0.0118343	-0.0157635	-0.0238967	-0.035301
NFE2L3	9603	-0.554758	0.222373	-0.210451	-0.131555	0.18094	0.0309575	0.25088	0.0194177	-0.000610214	0.0660143	0.158917	0.0363698	-0.112991	0.00879619	0.145209	-0.0953593	0.0042992	0.0615087	-0.0189558	0.0248656	0.0230022	0.0665317	0.0670745	0.125186	0.0353669	-0.0762127	-0.0181829	0.0184747	-0.0211898	0.00162199	0.00595177	0.0361904	0.0104321	-0.0763818	-0.0352858	0.0113379	0.0550341	-0.0592158	0.0378351	-0.0320047	0.044764	0.0510468	-0.0124691	0.106093	-0.0255747	-0.00650948	-0.0450061	0.0335424
ZNF226	7769	-0.55347	-0.0140423	0.0376105	0.0713963	-0.0798245	-0.0842465	-0.16227	-0.0846557	-0.00673851	0.0773247	0.0882549	0.151242	0.183911	0.152193	-0.029366	0.133754	0.175111	-0.0572978	-0.144121	0.0563017	-0.0760949	-0.0303418	-0.151619	-0.0617849	0.0551837	-0.0521628	0.0173589	-0.0140769	0.0576751	0.0633646	0.0242378	-0.00679032	-0.0382735	-0.0708761	0.0387321	-0.0151708	-0.0539307	0.0939684	-0.000329301	0.0122986	-0.0519406	-0.00557553	-0.0283796	0.0536429	0.0293494	-0.0429523	0.0491481	0.0760409
Cep63	80254	-0.553395	0.29374	0.0690607	0.301355	-0.100907	0.213606	-0.0579517	-0.0311365	-0.00883886	0.111258	-0.168988	0.12012	0.1583	0.0628877	-0.00789768	0.0324124	-0.0742523	-0.082508	-0.035273	-0.0312049	0.0175181	0.0257831	0.00971723	0.115612	0.0865605	0.0791085	0.0518483	0.0269593	-0.0453817	-0.0596763	-0.00291674	0.00994662	-0.00944087	-0.0170513	-0.00200159	-0.0197468	0.0204789	-0.0706455	-0.0559268	-0.0660889	-0.0299323	-0.0371464	0.0332302	-0.0729291	0.0344775	-0.0413886	-0.0835237	-0.0609762
TTLL5	23093	-0.553358	0.0300446	0.0574968	-0.10316	-0.168952	-0.210964	-0.111947	0.237765	-0.208719	-0.116203	0.018419	0.160188	0.104432	0.146886	-0.133082	0.027879	-0.00779739	-0.0342071	-0.0228647	-0.193585	0.0508861	-0.00807342	0.061029	-0.0648409	0.0640885	0.0757773	-0.0511817	0.0766764	0.0459136	0.0454593	-0.0587561	-0.0705006	-0.0951572	-0.0447832	-0.0420061	0.166273	0.0140493	-0.0195372	-0.00794357	0.0614772	0.0106233	0.0885779	0.00260977	0.0567586	0.0391667	0.0765941	0.0505072	-0.0423864
HRMT1L3	10196	-0.55334	0.0734944	-0.353716	-0.0453457	-0.24614	0.0192052	-0.0697265	-0.110803	-0.0791121	0.215787	0.0297472	-0.0156147	0.0381232	-0.0234002	0.0960084	-0.161202	-0.0299616	-0.0235551	-0.0841245	-0.0482771	-0.0862145	-0.0446061	-0.0229962	0.0137248	0.0064122	0.00522627	0.0882652	-0.0336765	0.0682981	-0.0724428	0.056056	-0.0352366	-0.059171	-0.081409	-0.0413989	0.00293898	-0.0726557	0.0344425	0.0738483	0.010172	0.0663781	-0.103464	0.0698523	0.0114669	-0.0295326	0.0389296	0.0397085	-0.0248688
BAZ1A	11177	-0.55284	0.46961	-0.171049	0.162131	0.214579	-0.255388	-0.118899	0.0573898	0.0141243	0.0919248	-0.000206905	-0.00473902	0.106882	-0.148609	-0.0408372	-0.0940571	-0.128505	-0.0225486	0.0524132	0.0370089	0.00192406	-0.0405229	-0.000589079	0.01473	0.000147605	0.0204849	0.0406236	-0.0811361	0.00722687	0.0710392	-0.00964026	-0.0831008	-0.0454764	0.0123395	-0.0554092	0.0752155	-0.00876306	-0.0777585	0.0491239	-0.0524324	0.0235532	-0.0434725	0.00652181	0.0210615	-0.00834972	0.0435107	0.0113621	-0.0319566
ASCC3L1	23020	-0.552699	0.242506	0.134669	-0.217403	-0.256059	-0.159272	0.00150532	0.367318	-0.137099	-0.206284	-0.0819806	-0.172771	-0.00648396	0.223309	-0.040597	0.150659	-0.0371691	-0.0231722	0.000258762	0.0176529	0.106509	0.112567	0.00886762	-0.0630579	-0.0590613	0.0230661	0.0187994	-0.020017	-0.0635537	0.0411944	0.0255105	-0.0246282	-0.0205613	0.0595034	-0.00790772	-0.0459177	-0.020667	0.0402678	-0.0705263	-0.0189499	0.00108177	0.0191482	0.0156815	-0.0295443	-0.0396635	0.0462096	0.00611376	-0.0454069
IPP	3652	-0.552227	-0.290303	-0.033026	0.02478	-0.035051	0.0776945	0.122089	-0.0112193	-0.000497649	-0.0495586	-0.204385	0.0343057	0.0436427	-0.0422173	-0.0554329	-0.00593427	-0.177674	0.0725318	0.0715229	0.135121	-0.176116	-0.048643	-0.0549929	0.0892571	0.101651	0.0174752	-0.0535684	0.0254065	-0.0543094	0.0628934	-0.0212994	-0.0259262	0.0469263	0.052031	0.0627586	0.0420469	-0.0303816	0.0506323	-0.0827577	0.0106976	-0.060349	0.0559797	0.00982033	0.0152846	0.0330894	-0.0414283	-0.0499247	0.00894491
EFCAB2	84288	-0.551558	-0.135389	-0.0390304	0.165461	-0.230502	0.123868	0.0104611	0.0194554	-0.136808	0.0131158	-0.0595952	0.152874	0.0909944	0.0301699	-0.0313111	-0.0686741	-0.0513551	-0.205948	-0.151304	-0.0277116	0.0112761	-0.0176463	-0.0272367	0.0186284	0.0378026	-0.00688451	0.0806944	0.0873744	0.0104346	0.0683164	-0.0919114	-0.0236934	-0.0872138	-0.0545805	-0.00701596	0.0111262	0.025591	0.0342096	-0.035346	-0.033461	-0.00654256	-0.02981	-0.0348342	0.00500214	0.00456543	0.018525	-0.0171949	-0.020747
ADAM17	6868	-0.551441	0.257335	0.0691421	0.0446333	-0.0303961	-0.143292	-0.0427092	0.239445	0.130502	0.0278981	0.0785201	-0.0651605	0.246689	-0.0862043	0.0398775	-0.135687	-0.0109835	-0.115069	-0.0312521	-0.0842367	0.0349721	-0.0160784	-0.00290978	-0.0577623	-0.121628	-0.112475	-0.0176857	0.164783	-0.00250508	-0.0159586	-0.0509609	0.0366866	0.0693159	-0.0965687	-0.0564525	0.0009153	0.00736822	-0.0666809	-0.019709	-0.0374703	0.0135877	0.0207931	0.0451539	-0.0425141	-0.0285427	0.0701725	0.0492186	-0.00298547
C1orf176	64789	-0.551327	0.0906402	0.15065	-0.138014	-0.0786501	-0.01333	0.0515424	-0.00222144	0.0653869	-0.114156	-0.0196168	0.0194155	-0.0511486	-0.17091	-0.0275882	0.00615771	-0.0239816	-0.00738458	-0.0732028	-0.14926	-0.0305817	0.0124943	-0.035925	0.000512615	-0.00666203	-0.0233627	-0.0431278	-0.0086747	0.116641	0.0262878	0.0387044	-0.0120526	-0.0137426	-0.0127477	0.053897	0.00655198	-0.0227619	-0.0354648	-0.0759418	-0.0259725	-0.0906307	-0.0135633	-0.0303837	0.0216076	-0.00320424	0.0888241	0.0201102	-0.0265793
ZNF571	51276	-0.551278	0.0289147	0.180422	0.0138609	0.00750504	0.0471399	-0.155571	-0.215592	-0.135366	0.0611826	-0.117256	-0.0624152	0.138104	0.00103239	0.0333018	-0.00447944	0.0884197	0.00662961	-0.126082	-0.0331603	-0.0473406	0.0630851	-0.0661192	0.00799044	0.00231321	0.0511688	-0.0101644	-0.0515539	0.0296352	0.0356537	-0.00660597	-0.0360299	0.0436773	0.043078	-0.0483326	-0.0544546	-0.0182437	0.0241524	0.0263037	0.0368948	0.00172128	0.0135859	-0.043657	0.0412415	-0.0475101	-0.0351404	0.0464057	0.0411731
DSCR2	8624	-0.551111	0.191841	-0.451347	-0.32071	-0.136805	0.0819018	-0.122224	-0.0187318	-0.083905	0.105416	0.0861245	0.0538741	-0.103263	0.000150159	0.0928956	-0.0787768	-0.00462663	0.0184861	-0.0295243	0.023817	0.0108485	-0.0377911	-0.00919043	0.0134877	0.0135823	0.0476956	0.0165648	0.00835383	-0.0137409	-0.0454242	-0.0405657	-0.0305924	-0.0825945	-0.0449442	-0.0183511	-0.0115109	-0.0276089	-0.0503629	0.00251623	0.104925	0.0209558	-0.0156261	-0.0617786	0.0137918	-0.0280271	-0.0457321	-0.05655	0.030972
CBLB	868	-0.551044	-0.00157261	0.256426	0.180879	0.146906	-0.0560411	-0.12321	0.189477	0.00815215	-0.10185	-0.0242576	-0.130295	0.0536546	0.127062	-0.0157841	-0.0112063	-0.0428196	0.14876	0.0958848	-0.117243	-0.129129	0.0914615	-0.0666795	-0.0625345	0.118387	-0.132435	-0.0517272	0.0444283	0.00478036	0.0728979	-0.00863425	0.117847	-0.0254039	0.101132	-0.0832586	0.0117852	-0.102454	0.00364261	-0.0311187	-0.00878493	0.0454572	0.0692315	0.0175785	0.0299275	0.0295333	-0.0130384	0.0654663	0.0620082
RAB7	7879	-0.550957	-0.00916268	0.306684	-0.16081	-0.267072	0.0769512	0.0624071	0.39243	0.139075	0.142053	-0.0678283	-0.0618979	0.107839	0.178056	-0.0416519	0.0726088	-0.133411	-0.00710094	0.0321724	0.0931803	0.141535	0.0488144	0.0341972	-0.121838	-0.0114741	0.0622765	0.0327847	0.0405127	-0.0312121	0.027256	0.0535493	-0.0233696	-0.038234	0.113261	0.00131542	0.0223774	0.0132529	-0.110673	-0.00831236	0.06557	0.0478978	0.00997724	0.0633499	0.0349972	-0.0395943	0.0140547	0.00895457	-0.0608756
FLJ11273	54664	-0.550909	-0.305101	-0.180156	0.158392	-0.0501639	0.0732608	0.278136	-0.266977	0.145556	0.0677953	-0.0272681	-0.0513479	0.0633093	-0.0409605	-0.0929741	-0.135501	-0.110674	0.0508151	0.0456272	0.155337	0.00113372	0.0064312	0.00816285	0.110932	0.0555649	-0.0270265	0.0804557	-0.0222202	0.0704333	-0.00586995	-0.0360748	0.0605294	0.104975	0.0465017	-0.0268067	0.0350321	-0.0798081	0.0412228	-0.0203727	-0.0105238	-0.00461283	0.0227029	0.0774109	0.0266479	0.0142819	-0.0336252	0.0650806	0.0328804
EIF1AX	1964	-0.550246	-0.146562	-0.175879	0.00733663	-0.307225	0.0608312	0.0572197	-0.150176	-0.157314	-0.085203	0.00787319	-0.131877	-0.0427444	-0.146801	0.0354664	-0.253032	0.0893124	-0.0518479	0.129923	0.241943	-0.0102709	0.0255436	-0.05092	-0.0234895	0.0307638	0.00577402	0.0171671	-0.024244	0.0555698	-0.0145961	-0.013187	0.00117692	0.0165282	0.00642055	0.00472917	-0.0307255	-0.021862	0.029155	0.0204272	-0.00348623	-0.0212516	-0.0817467	0.0800117	0.0501998	-0.0670623	0.025466	0.0373644	-0.0244695
MGC5306	79101	-0.549992	0.277805	-0.107668	0.10699	-0.0446388	-0.280592	-0.156432	0.0359899	-0.180456	-0.115702	0.0935853	-0.116812	0.0578002	0.120212	0.112229	-0.106221	0.0769232	0.0647731	0.069154	-2.89E-05	-0.0391279	0.0273396	0.00539607	0.105409	-0.121033	-0.0619782	-0.02128	0.0557427	-0.0394083	-0.0887267	-0.0563033	-0.0682253	-0.0117171	-0.106121	0.0358955	-0.081618	0.0324222	-0.0885935	0.074414	-0.0446507	0.0283436	-0.0325323	0.0864404	-0.0504611	-0.023802	0.0554462	-0.0145677	0.0305013
RANBP9	10048	-0.54979	0.108819	0.160881	-0.036136	-0.198728	0.0147605	-0.0934251	-0.0177191	-0.110647	-0.00305887	-0.0442347	-0.199246	0.127576	-0.0749614	0.0617371	-0.0406974	0.231405	-0.170773	0.087035	-0.00724874	0.0674533	0.11076	-0.11794	0.0534675	0.0656386	0.041784	-0.0373707	0.0533118	-0.0843419	-0.093499	-0.0325915	-0.0371613	-0.0717453	0.137894	-0.0475322	-0.0277067	-0.111622	-0.1016	-0.0167474	0.0727244	-0.0721119	0.0435167	-0.0983174	0.0515225	0.0175455	-0.04764	-0.102544	-0.0581096
C10orf57	80195	-0.549371	-0.13074	-0.0940155	0.153172	0.171081	-0.0591517	0.143755	-0.0709066	-0.0601441	0.0366676	-0.179393	0.286521	0.0982287	0.0412269	-0.113115	0.0204498	0.0854851	0.0157821	-0.035888	-0.0332728	0.0890286	-0.206178	-0.072913	0.0291295	0.0534086	0.0265129	0.0336462	0.0605486	-0.0181625	-0.0398354	0.0453827	-0.0639593	0.044499	0.0375313	-0.0419679	-0.0424141	0.0676852	0.0142065	-0.0240098	0.0583736	-0.0379096	0.0464735	-0.032936	-0.0407553	-0.0487978	0.0476136	0.0826551	-0.0652063
SUPT7L	9913	-0.549355	0.00469998	0.287021	-0.0541401	-0.329033	-0.0521238	-0.171797	-0.0872969	-0.0644453	-0.00795921	-0.0137452	-0.00921381	0.103682	0.231041	-0.0515253	-0.0207928	0.0760081	-0.0214399	-0.12562	-0.199124	0.079889	0.032514	-0.00707675	0.0624946	-0.0357858	-0.133278	-0.0199148	0.0398887	-0.034102	-0.0111076	0.0121125	0.0412271	-0.0147049	-0.0278476	-0.0738174	0.00534828	-0.0121763	0.0255351	0.00307112	0.0699899	0.0160284	0.0865774	-0.0120561	-0.000103069	0.0476523	0.0243745	0.041766	0.00636358
LRRC1	55227	-0.549327	-0.372305	-0.251685	0.0438383	0.168034	-0.18176	0.135441	0.0373794	-0.209325	0.0805086	-0.0287424	0.0895827	0.0274828	-0.032525	-0.0388425	-0.016699	0.0463772	0.0391947	-0.00462544	-0.0305594	-0.0102316	-0.0666251	0.0544304	-0.0323742	0.0620908	0.0551186	-0.000791649	-0.0157986	-0.0355992	0.00740794	0.080207	-0.0626758	0.0144804	0.0204487	-0.0229276	0.00490005	0.0701208	-0.049535	0.00288256	-0.0231518	-7.22E-05	0.0984779	0.0340266	-0.0104295	-0.014287	0.0742595	-0.0220841	0.0073983
TFB2M	64216	-0.549314	0.270667	-0.373935	-0.11351	-0.00156419	0.153836	-0.0113887	-0.18764	-0.241687	-0.0128025	-0.010616	-0.0270942	0.0604914	-0.0194125	0.0172494	-0.0666736	0.12934	-0.0660996	-0.0589385	0.0984759	0.0100267	0.0215836	-0.0180983	0.0318629	-0.0129411	-0.0279682	0.0317365	0.0910712	-0.104388	-0.0681938	-0.0260487	0.022092	-0.0111112	0.0512577	0.0570456	-0.035377	-0.0536584	-0.0136844	-0.0153078	-0.0174664	0.024954	-0.0364641	0.0771787	0.0214146	-0.0459267	0.033822	0.0285731	-0.0691072
SSR1	6745	-0.549093	0.420109	-0.279119	0.133505	0.121471	0.0149731	0.339786	-0.0523351	0.0949362	0.00714691	0.189489	-0.0771042	0.0621354	0.0705841	-0.0578185	-0.0202583	-0.0287369	-0.0676905	-0.00134354	-0.00726017	0.0376362	-0.00372743	0.0777715	0.00193509	0.0192242	0.0391983	0.0805306	0.0133807	0.0591549	-0.0930638	-0.00793684	0.042244	-0.00580097	0.00796969	-0.0137629	-0.036382	-0.081556	-0.0554221	-0.0665881	0.0398275	0.0282461	-0.0208852	0.0021987	0.0034293	-0.0270111	0.00194333	0.000778194	0.00973295
GPR1	2825	-0.54891	-0.155868	0.121527	-0.0838473	0.0334045	-0.0255071	-0.105791	0.150032	-0.0432204	-0.181326	0.142329	0.0901997	-0.0697913	-0.208882	-0.0260511	0.12137	0.0102283	0.049349	-0.0256449	-0.00448852	0.0985326	0.0343359	-0.132271	0.0522301	0.0493545	-0.150322	0.0773268	-0.0579189	0.0625097	-0.0636397	0.0874323	0.0571912	-0.111929	-0.0695702	0.079841	0.0188826	-0.0979173	-0.0457523	0.0614647	0.0107538	-0.114369	-0.0417488	0.0329646	-0.0427242	0.035581	0.00432846	0.0244568	0.00631355
GPR23	2846	-0.548362	-0.0412181	0.181091	0.0636124	-0.101552	-0.000719054	0.0461671	0.0931901	-0.0341921	-0.191435	0.0567051	0.1337	-0.0672672	-0.0698506	0.0468387	0.014641	-0.0565795	-0.101383	-0.0313269	-0.133178	-0.0521572	-0.0579954	0.0425039	0.0322931	0.0276396	0.101421	-0.0115741	-0.0206287	0.0669266	-0.0674292	0.0426715	-0.0314131	0.0273205	-0.0650132	-0.00610277	-0.0145241	-0.011464	-0.00507455	0.0107136	0.0132948	-0.0152646	0.00218029	0.00117916	0.00118917	0.033042	0.043045	-0.009665	0.025984
TSNAX	7257	-0.548023	-0.0512901	-0.0254413	0.271285	-0.137491	0.110181	-0.171388	-0.214657	-0.0690608	0.152798	-0.0758833	0.145498	0.0991711	-0.110759	0.00455572	0.0149819	-0.166838	0.00448648	-0.00724013	0.13666	-0.0150371	-0.109082	0.0937756	0.0284632	-0.0401814	0.0366446	0.0314686	0.161057	0.0552477	-0.0287523	0.0070244	-0.0354855	-0.0283928	0.0865859	0.0214848	-0.0557683	-0.0250302	-0.029582	-0.0901756	-0.0346209	0.016939	-0.0304757	0.115125	0.0249449	0.0186044	-0.0775176	0.00445778	-0.0563472
ARFGAP3	26286	-0.547847	0.232518	0.0562385	0.306459	0.0163878	0.162817	0.27308	-0.0389419	-2.45E-05	-0.0190438	0.179698	-0.0637724	0.154675	-0.0242399	-0.0399981	-0.0554622	0.0768146	-0.0533587	-0.108277	0.152643	0.0351037	-0.0150842	-0.0298723	0.0942342	0.00909535	-0.0236052	0.00647047	0.0435598	-0.0739443	0.0547731	-0.0324068	0.0106933	0.00697175	0.041528	0.0215306	-0.0543326	-0.0559171	0.0176488	-0.0844266	0.0108856	-0.0356115	-0.0165705	-0.0857802	0.0347993	0.00525992	-0.00737845	-0.00535841	-0.0237963
LCMT2	9836	-0.54767	0.0504478	-0.0698137	-0.125715	-0.28168	-0.0136131	0.13697	0.00276393	-0.150372	0.0214926	0.0378051	-0.0121562	0.0920959	0.164069	-0.161952	0.203018	-0.124047	-0.00928355	-0.0078706	-0.03377	0.0556381	0.0104493	-0.106247	-0.0453186	0.0385287	0.132466	-0.0145258	-0.0319246	-0.0231407	0.0499262	0.0414635	-0.0668996	-0.022354	0.0764385	0.0266435	-0.0300895	0.0356052	-0.0167691	-0.0790399	-0.0227903	0.0147854	-0.0108222	0.0828896	-0.0470396	0.0165504	0.0923783	0.00432923	0.0149765
PRPF38B	55119	-0.547645	0.343845	-0.0846233	0.241103	-0.197892	-0.169624	-0.154259	-0.125835	-0.114158	0.122852	-0.0213747	-0.0901866	0.142661	-0.109057	-0.0249556	-0.0480793	-0.0251964	0.044398	-0.012568	0.00930508	-0.0832156	0.00640873	0.0166003	-0.0537539	-0.0266914	-0.00347523	-0.0840242	-0.0184242	0.0589054	-0.00804113	0.0656961	-0.0178744	-0.0666514	-0.0358414	0.0214995	-0.0154648	0.00874442	0.0234057	-0.0266583	-0.0432698	-0.04492	-0.0625485	0.0390868	0.0318101	0.0391636	0.0570199	-0.043997	0.0632399
RALGPS2	55103	-0.547434	0.0961116	0.172812	0.117129	0.0567612	-0.0729563	0.296309	-0.0211129	-0.0953038	-0.138862	-0.0394753	-0.0314191	-0.107003	-0.0717955	-0.1454	0.0953238	-0.017259	0.0198255	0.0836196	-0.0573346	0.0736856	0.0259797	-0.0293885	0.0477216	0.0116187	-0.0638961	0.0539426	-0.00516932	0.000767351	0.00463005	0.0510551	0.00526425	-0.0696682	-0.0763048	0.0349072	0.115892	0.0280351	0.032931	-0.0209878	-0.0327157	-0.0771184	0.00762627	0.0265243	0.0593972	0.0088628	0.0403489	0.130842	-0.0855552
FLJ11151	55313	-0.54685	0.130155	0.189288	0.262487	0.0483533	-0.0457021	-0.0404959	0.225598	0.194137	0.120111	-0.0521501	0.250726	-0.0558917	-0.0229671	-0.193264	-0.0954554	-0.169749	-0.00126787	-0.0320015	0.0391819	-0.0740933	0.00206699	-0.0369921	0.0517947	-0.00603217	0.0684118	0.0804093	-0.0323673	0.0210618	-0.0402705	0.00881637	0.0957284	0.000872898	0.00138926	0.0275006	-0.0195483	-0.0187601	0.011599	0.0424735	-0.0588952	0.00691681	0.0696894	0.000904045	0.0134192	-0.00830271	-0.0475374	0.0404172	-0.0877321
CUL5	8065	-0.546827	-0.097443	0.128571	0.159847	-0.341238	0.334985	-0.18769	0.0499958	-0.153157	0.0434769	-0.177774	-0.116178	0.0847973	0.0731386	0.0211816	-0.0388445	-0.0445682	-0.0026857	0.0422186	0.0553124	0.03705	0.0402935	-0.00630291	-0.000750541	-0.0166041	-0.0511052	-0.0923421	0.104196	0.0393558	-0.00309687	-0.0405938	-0.0212956	0.0868236	0.0564972	0.00737713	-0.0112024	0.0075037	-0.059947	-0.0126754	-0.044046	-0.0142346	-0.0397775	0.0248197	-0.0394174	-0.0110171	0.0123775	-0.0146199	0.0713982
FLJ10808	55236	-0.546514	0.310413	-0.0687761	-0.269452	-0.0314008	-0.00394375	0.119037	-0.0274959	0.17257	0.0914257	0.00738704	-0.1564	0.0396251	-0.0953346	-0.00260516	-0.0602727	-0.0156932	0.00240993	0.0661931	-0.100597	-0.00938371	-0.107338	0.0812791	0.00831694	0.00823781	-0.0651103	-0.11728	0.00369908	0.0286616	-0.00705412	-0.0290621	-0.141264	0.0210352	0.0212076	-0.0573895	-0.0223296	0.0484048	0.0242801	0.0513971	0.0143659	-0.0554775	-0.018243	0.000677801	0.050972	0.0295291	-0.0139535	-0.0256642	0.0694345
ESRRBL1	55081	-0.546479	-0.0428526	-0.154676	0.177238	-0.0393028	-0.0522542	0.162684	-0.146522	-0.142589	-0.0472615	0.0911139	-0.0426484	0.0573911	0.154595	0.0434757	0.0203074	0.16172	0.0125915	-0.0662628	0.06817	-0.0123413	-0.10187	-0.0369746	-0.0591662	0.0880015	-0.00203172	-0.00775119	0.116281	0.0745431	0.177333	-0.149554	0.0761957	-0.0606031	-0.104125	-0.0477455	-0.0705619	-0.0760834	0.0491988	0.0113858	-0.00534686	0.0156005	-0.158862	-0.0407234	0.0484159	0.0320476	-0.0343049	-0.0951882	-0.106474
DNAJB14	79982	-0.546248	-0.046091	0.0921599	0.390776	-0.141078	-0.203668	0.120216	-0.0995373	0.183252	-0.0271641	-0.0605081	0.0340085	0.0237208	-0.0587576	-0.162084	-0.213988	0.0745876	-0.0214463	0.190571	0.127677	-0.0751699	-0.0112328	-0.134293	0.007196	0.0568996	-0.0352421	0.0477198	-0.0520589	0.133635	-0.00315918	-0.0501458	0.00375332	0.0231067	0.0480767	-0.00221975	0.00551016	-0.010466	-0.0219427	-0.0667537	0.00565382	0.0474245	-0.0269799	0.0728936	-0.0369479	0.0134405	-0.0113208	0.00417171	0.0539614
KLHL7	55975	-0.546176	0.264709	-0.296053	-0.218355	-0.248663	0.0840154	-0.208169	0.145959	0.0878389	0.11267	0.111579	-0.0254887	0.0365757	-0.0540429	0.111321	0.0202026	0.0687408	-0.0321138	-0.128471	-0.139267	-0.100837	-0.0110988	-0.069415	-0.0117983	-0.0164438	-0.0306298	0.132824	-0.0230086	-0.0236558	0.0703696	0.0648147	0.00373584	-0.0106141	0.0316217	-0.0214346	0.053622	-0.0952148	0.003708	-0.0474251	-0.00207091	0.0158048	0.00631639	-0.0070738	0.099295	0.0389468	-0.0330287	-0.0282921	0.0334033
BTAF1	9044	-0.546116	0.355157	0.172114	0.326375	-0.0812689	-0.112557	0.043796	-0.162513	-0.274182	-0.0602371	0.13871	-0.0214403	0.156686	0.0222541	0.0629534	-0.0157404	0.0342403	0.0579616	-0.0140865	-0.0207396	0.0864543	-0.0465805	0.0176712	0.0177198	-0.0831211	-0.0601042	-0.0240733	-0.0441362	-0.0442672	-0.00356309	0.0437654	-0.0236842	-0.00954416	-0.0829518	-0.0592019	-0.0342595	-0.0222787	0.00107154	0.0288182	-0.00825056	0.0234085	-0.0576753	0.00915791	-0.028449	-0.000316076	-0.0323602	-0.0467782	0.00594505
CDKAL1	54901	-0.54609	0.15248	-0.0705295	-0.0646782	-0.19268	0.149794	0.0604795	0.152133	0.0555963	-0.0261549	-0.0550499	0.00464389	-0.0248139	-0.118666	0.0192148	0.0651079	-0.0386829	-0.00416114	-0.1115	-0.104434	-0.0275116	-0.0209045	0.00515039	0.0524394	-0.0163984	-0.000234731	-0.00570406	-0.0995807	0.102763	0.0172396	0.0627154	-0.013732	-0.0215059	-0.0440038	0.0601452	-0.101779	-0.024858	-0.0101735	0.0418414	0.0251448	0.0198781	0.0547637	-0.037483	-0.000682066	-0.054984	-0.0185773	0.0101737	-0.0159399
RAD21	5885	-0.545738	0.0451567	-0.169087	0.0782521	-0.210955	-0.0498723	-0.0814443	-0.0621345	0.0696625	0.0533184	-0.107799	-0.214326	-0.185247	-0.274972	-0.0158198	-0.110066	-0.0830873	-0.03994	0.134009	-0.014284	-0.189048	0.0264658	-0.0411091	-0.0442532	0.113804	-0.020632	0.101609	0.0459907	-0.108278	-0.0745662	-0.102809	-0.00817236	-0.0181841	0.0479527	-0.00857812	-0.0869939	-0.0296863	-0.0576003	-0.0204325	-0.00327571	0.0061033	-0.0578378	0.0344508	0.017949	0.04425	-0.0210099	-0.0547244	0.0358418
CASP8AP2	9994	-0.545661	0.0745204	-0.118254	0.068368	-0.0925054	0.000535814	-0.224636	-0.390095	0.0802523	0.143103	-0.183738	-0.209454	-0.0352763	-0.0498507	0.0346259	-0.0357652	-0.141624	0.132838	0.0308934	-0.108127	-0.0295854	-0.00276195	0.0437824	-0.0287221	0.00259821	-0.0775506	0.0196235	-0.0528216	0.00316392	0.0327315	-0.00358593	-0.0384281	0.0644161	0.0214577	-0.0628191	0.000601545	0.0067046	-0.0848048	-0.0500949	-0.0227984	-0.0846419	-0.0567282	0.0301498	0.0266452	0.0523313	0.0154576	-0.0717869	0.0169498
SCP2	6342	-0.545528	-0.131288	-0.181709	0.307326	0.162777	0.323518	-0.126337	0.0103384	-0.0485523	0.135243	-0.00618265	-0.0991309	-0.0330389	0.0902689	-0.0558939	-0.102163	-0.0313009	0.0551621	-0.149024	0.112884	-0.0345735	-0.0952738	-0.0945374	-0.0423396	0.142656	-0.0264011	0.0259605	0.00156831	-0.0146835	-0.0240197	-0.0478953	-0.0267842	-0.0229031	0.0434543	0.00460276	-0.0431489	-0.0229374	-0.0450597	0.00177314	-0.000958154	-0.0876763	-0.0402369	-0.0604659	-0.014321	0.0510615	0.0367947	-0.0239376	-0.0256052
TMEM48	55706	-0.545374	0.362965	-0.446118	-0.358138	-0.0234804	-0.0296227	-0.0308214	-0.0299115	0.0523599	0.0880643	-0.013353	-0.0591153	-0.114908	-0.103107	0.0518366	-0.00796578	-0.00117031	-0.026592	-0.000706436	-0.0217602	0.0371601	-0.0424752	0.0520818	0.0883195	-0.0122401	-0.0394375	-0.00242357	0.000614919	0.00329543	-0.0206526	-0.0100794	-0.0375467	-0.0280131	0.0452426	-0.00663584	0.0288503	0.00594727	-0.0106312	0.0275461	0.0378465	-0.00547192	-0.0337351	0.035938	-0.00284734	-0.0363238	0.0303834	-0.0428773	0.0349772
PIWIL1	9271	-0.545031	0.0022838	0.162449	-0.0642687	0.00879718	0.0563875	0.142957	0.217665	-0.129399	-0.0943345	0.00234808	0.178607	-0.131078	-0.057076	0.0490323	0.0124048	0.0168581	0.025999	-0.0299469	-0.103002	-0.0954489	0.0329381	0.0143868	0.0526599	0.0162457	-0.00510393	-0.0631204	0.0429124	-0.0362052	-0.0200406	-0.000967058	-0.00339849	0.0606496	-0.0674504	0.018661	-0.00457758	-0.0315028	-0.0301381	0.0316751	0.0425974	0.0238142	-0.00222811	-0.0510879	0.0428862	0.0358419	-0.0197682	-0.0198685	-0.0366462
KRAS	3845	-0.544673	0.124426	0.186196	0.0989556	-0.193207	-0.214937	0.211947	0.0368907	-0.0169357	-0.0206448	0.0924406	-0.0901568	-0.0614727	0.00780189	-0.0514391	-0.157722	0.0690029	-0.030495	0.202543	0.0918271	0.100323	0.0831058	-0.03103	0.042768	0.0197008	0.0793594	0.0195772	0.022792	0.106497	0.0914533	-0.0407229	0.115177	0.0783657	0.185624	0.0088666	0.0520083	-0.0152763	-0.0280566	-0.0349653	-0.0356562	0.0327366	-0.00224021	0.0813278	-0.0225063	0.00726087	-0.00944278	0.0948068	0.00376646
CLTC	1213	-0.54415	-0.0993731	0.124195	-0.2818	-0.264775	-0.0996237	0.194558	0.35633	0.025735	-0.0449707	0.00675663	-0.0909073	-0.0556161	0.308873	-0.149422	0.14069	-0.0155706	-0.0344328	0.15016	0.029106	0.172167	0.083591	0.0919237	-0.179816	-0.00643702	0.0161115	-0.0137096	0.0574706	-0.0686338	0.012614	-0.0110724	-0.0221247	-0.0113674	0.0908957	-0.000645251	0.0295015	0.065522	-0.0396216	-0.0518253	-0.000129265	0.0183493	0.0195152	0.0206208	-0.0449312	-0.0217779	0.00225568	0.0176064	-0.0382917
SCYE1	9255	-0.54396	0.407898	-0.287012	-0.0334455	-0.0402729	0.202954	0.0637492	-0.0675269	-0.0947027	0.097329	-0.114149	-0.200897	0.112506	0.0872666	0.0332732	-0.00832828	0.135469	-0.0166637	0.0103827	0.041569	-0.0978666	-0.0391483	0.0863431	-0.0165802	-0.0191103	-0.047734	-0.0255651	0.0700831	0.016349	-0.0782678	0.0193029	-0.0933093	0.0542061	-0.0568692	0.0100605	-0.00925551	-0.0321091	-0.0267918	0.000998111	-0.0059961	-0.0436873	-0.0448246	-0.00678524	0.0316212	0.013098	0.0802329	0.0169565	-0.0288802
KCNT2	343450	-0.543876	0.0574636	0.224788	-0.163571	0.0624549	0.0170896	0.0231027	0.128342	-0.063438	-0.0810534	0.0585038	0.143996	-0.0987452	-0.0494685	-0.00813417	0.111983	0.0395377	-0.00819092	0.000306455	-0.124999	-0.0117136	-0.000797902	0.00779147	0.0583499	-0.0181416	-0.00948056	-0.0215533	-0.0504249	0.0766254	0.0018709	-0.0156524	-0.0464079	0.0285247	-0.0645188	0.0329808	-0.0485936	0.0030082	-0.0199458	0.0129563	-0.00858568	-0.00692384	0.0340336	0.0143945	0.00622037	0.0276262	0.0108022	0.0139532	0.00420743
MBTD1	54799	-0.54375	-0.00225216	0.133739	0.113474	-0.0635352	-0.192215	-0.0574168	0.219689	-0.0469865	-0.218929	-0.144819	-0.000344588	-0.143247	-0.0730102	-0.0805667	-0.0342688	0.0339489	-0.0201633	0.10015	-0.123862	-0.0180397	-0.0552655	-0.0225267	0.110465	-0.0391916	-0.0466974	0.0822514	-0.0582624	0.0362218	0.00384951	0.0550187	0.0276065	-0.112077	-0.104088	0.0427883	0.0152518	-0.0661031	-0.00522828	-0.0036172	0.0321748	-0.100046	0.0425517	0.0328542	0.0120528	-0.0677081	0.00452247	0.0653765	0.0196391
KIAA0241	23080	-0.543604	0.128938	-0.193259	0.0534787	-0.147737	-0.24311	0.0562654	-0.143486	-0.00753995	0.305715	-0.0228964	0.0361838	-0.0537931	0.0882157	-0.152104	-0.00506645	0.0248273	0.0231335	0.0148731	-0.0945132	0.0157257	0.238832	0.145218	0.000164588	-0.0114302	-0.0162667	-0.0647729	0.044049	0.0373112	0.0194243	0.100804	0.0534036	0.00902579	-0.039096	0.00422052	-0.0570721	-0.0129474	-0.0436191	-0.0648003	0.0149391	0.0220981	-0.0448652	0.0171766	0.00625322	-0.0280186	0.0358731	-0.00238783	0.0173501
F2R	2149	-0.543496	-0.120886	-0.0823551	0.00988237	0.258751	0.137787	-0.128311	0.0148721	0.228913	-0.139362	0.14785	-0.0547854	0.0762558	-0.0618189	0.00939526	0.00962174	-0.00721145	0.0974853	-0.117463	0.0517645	-0.0940622	0.00116321	0.0348497	0.130717	0.0897361	0.0572846	0.104204	-0.0706121	0.0580494	-0.16589	-0.0451014	-0.0180905	-0.0219652	0.0869638	-0.0464402	-0.0263398	0.0703103	0.0138939	-0.0384405	-0.0651451	0.0270112	0.0293836	-0.0283651	0.0812033	-0.0651767	0.00399779	0.0179072	-0.0278162
LOC201895	201895	-0.543493	-0.212754	0.244092	0.069822	0.158661	-0.071872	0.0294941	0.0622583	-0.122467	-0.109959	-0.112245	0.158031	-0.000834656	-0.0216113	-0.0899411	0.0480656	-0.0650883	0.0124326	0.0939253	-0.0221193	-0.0487767	0.00677897	-0.0292855	-0.00364696	-0.0506996	-0.0523711	0.028805	-0.0173422	0.0136954	0.0453164	0.030811	-0.0726631	-0.107107	-0.0650463	-0.00245662	0.0383359	0.0152651	-0.0489049	0.00311096	-0.0353121	-0.0296459	-0.024631	-0.0603814	0.00470897	0.00552038	-0.0229196	0.0560093	-0.0286611
SDCCAG1	9147	-0.543342	-0.044199	0.159933	0.264441	-0.185462	-0.00946691	-0.131798	-0.264104	-0.174213	0.071158	0.0748339	-0.0479477	0.246055	-0.0755254	0.0716321	-0.181387	-0.031743	0.0339215	-0.0478788	0.101441	0.0016898	0.0584907	0.00336954	-0.145729	-0.0493672	-0.116128	-0.0143136	0.0829183	0.0289572	0.0273346	-0.0423489	-0.0130628	-0.0365684	-0.0450995	0.0160507	-0.0359197	-0.0561139	-0.0300051	0.012153	-0.028482	-0.0539602	-0.0214991	-0.00952503	0.0460119	0.0168236	-0.0315508	0.0257086	0.00565459
SIP1	8487	-0.543183	0.268748	-0.124347	-0.490962	-0.152518	0.0219373	-0.0844665	-0.0767739	0.0112203	0.0854268	-0.0302777	-0.120923	-0.0388833	-0.115444	0.00514959	0.15087	-0.115683	0.061673	0.0415478	0.0640987	-0.0579858	-0.10672	0.0767325	-0.0180608	-0.0622616	0.0190031	-0.0576195	0.0189502	-0.111363	0.00743343	0.000137804	-0.052086	0.0168052	-0.0219309	-0.000440501	0.0637161	-0.023152	-0.0321283	0.080876	-0.0400428	-0.0694057	-0.0201805	-0.0444778	-0.031174	-0.00863642	0.00881431	0.01729	0.00399393
FLJ11193	55322	-0.542824	0.0912412	-0.178924	-0.110618	-0.175817	0.181386	0.0358835	-0.310125	-0.0100658	0.261623	-0.0215899	0.0613958	0.110978	-0.0532624	0.0474056	-0.0192915	-0.14302	0.0243227	0.0891699	0.03887	0.0543141	-0.00359594	0.0762974	0.0501726	-0.0271758	0.0122387	0.0408859	0.0297715	-0.019867	0.025857	-0.0201698	0.0588884	-0.0271172	0.0535064	-0.00188908	-0.0453602	-0.0576994	-0.00165416	-0.0494858	0.0164265	0.000683567	0.00164707	0.0675779	0.108159	-0.00326864	-0.0133158	-0.0261888	-0.0196134
GTPBP4	23560	-0.542782	0.27583	-0.402223	-0.162646	-0.269514	0.0226084	-0.0969845	0.0895495	-0.132385	0.00539722	-0.0149812	-0.0372689	0.12051	-0.060267	0.0324788	-0.0287833	0.0670332	-0.0408731	0.0223476	0.0418992	0.00239701	0.118923	-0.016653	-0.0947432	-0.0581405	-0.0723674	0.077429	0.00209827	-0.055772	-0.0274013	-0.0736127	-0.0182651	-0.00275734	0.00982764	0.0358427	-0.104112	-0.0234498	0.0581785	0.0812651	-0.0201253	0.0378602	0.0427696	0.0180357	-0.0311939	-0.0271614	0.0569713	-0.0404174	-0.0253611
RAB5A	5868	-0.542747	-0.00396679	0.242511	-0.0582838	-0.254708	-0.00974541	0.155311	0.295554	0.0325709	0.0799443	0.0874374	-0.1239	0.0523306	0.206958	-0.0791164	0.0969942	0.170865	-0.157513	0.179681	-0.0492092	0.040827	0.121288	0.00825475	-0.104882	0.0603672	0.0768123	-0.0488513	0.0282721	0.0348664	0.0169472	0.0448007	-0.00548717	0.0295479	0.0686717	0.0151069	0.0194059	-0.0437133	-0.0897512	0.021486	-0.078726	-0.00412312	0.0304462	0.0197272	-0.0103448	-0.0243118	0.0544341	-0.0312035	0.032293
SCN11A	11280	-0.542681	0.0720666	0.359911	-0.307636	0.080339	0.0771382	0.0693404	0.11201	-0.0333852	-0.073405	0.114343	0.126895	-0.115196	-0.0830586	-0.00757297	0.092194	0.00895851	0.0160079	-0.0349187	-0.0896994	0.00643008	0.00932224	-0.0368812	0.0328452	-0.0697115	-0.0360433	0.00547808	-0.0152268	0.080121	-0.00245798	0.0475234	0.0227812	-0.103532	-0.0807519	0.155924	0.0317769	-0.0532435	-0.0695866	0.0415552	0.057917	-0.0208979	0.0691397	0.0222451	-0.0487584	-0.0603005	-0.0299329	-0.00807132	0.0272364
CGI-115	51018	-0.542287	0.107279	-0.538871	-0.0575451	-0.104018	0.174539	-0.0682937	-0.143017	-0.190159	0.0945481	0.036856	0.019913	0.135236	-0.0595256	0.0619239	0.00512882	0.00176668	-0.123976	0.0429862	-0.0118069	-0.0048186	0.0650744	0.00242409	-0.0698812	-0.00604509	-0.01566	0.0447397	0.000729537	0.055521	-0.00829813	-0.000838061	0.0254933	0.00784977	-0.00886596	-0.0236338	0.0177744	-0.0605448	0.00686518	-0.0211856	-0.0246896	0.0705151	-0.0350923	0.0482954	0.0190424	-0.0230623	0.0706963	-0.038338	0.0148201
RDH14	57665	-0.542265	-0.0245752	-0.226677	0.289309	-0.18447	0.290798	-0.104778	-0.134405	-0.198157	0.0635709	-0.026163	-0.00178076	0.153716	-0.00918109	-0.00417692	0.00733156	0.00492417	0.0325474	-0.0617149	0.075963	-0.0452595	0.0543871	-0.0611778	-0.0818651	0.0107512	-0.0339574	0.00772036	0.0329794	-0.00261091	0.0746858	-0.0666907	0.114698	-0.025018	-0.0303085	-0.041283	-0.0801641	-0.0226255	0.070004	-0.0605111	-0.0563063	0.0126107	0.0547618	0.0426607	-0.0126815	0.0519566	-0.0618103	0.0129487	0.0141018
GPATC1	55094	-0.542063	-0.0452407	-0.264369	0.236149	-0.0754996	-0.17357	-0.0117366	-0.216779	-0.066319	-0.0701458	-0.135818	0.112256	0.00661124	0.168273	0.0200611	0.0298094	-0.0542304	0.117896	0.0390498	-0.109237	-0.0186809	0.103105	-0.0623407	0.0133478	0.0192283	-0.0577252	-0.021673	-0.0378595	0.0884532	0.00440679	0.0134159	-0.00100226	0.0207223	0.00801734	-0.11672	0.0122665	0.0202001	0.0100466	0.0105572	-0.0603697	0.00163617	0.0153332	0.0538355	-0.0739403	0.0410717	-0.0394042	-0.0903411	0.050602
FLJ20641	55010	-0.541986	0.219231	-0.46551	-0.197395	-0.103403	-0.162718	-0.106853	0.10447	-0.0770555	-0.0393604	0.104029	0.0852698	-0.128629	-0.0557751	0.0863818	-0.0165581	-0.044145	-0.0351097	0.0201104	-0.0629056	-0.078924	0.000316475	0.0462889	0.042365	0.000462392	0.0317592	0.0205353	-0.0337277	0.0174686	-0.0112489	0.01547	0.00761468	-0.0448035	-0.031496	0.0519338	-0.0111796	-0.00419778	-0.00311235	0.0383127	0.0161086	-0.0709304	-0.0323962	-0.0365176	-0.0117113	-0.00638468	-0.0479302	-0.0112601	0.00164276
UBXD6	7993	-0.541961	0.0438948	-0.168886	-0.159132	-0.144865	0.0516309	-0.00128506	-0.155241	0.0531623	-0.00151867	0.0614866	0.0737099	-0.0474816	0.200883	-0.122647	0.0369852	0.00509566	-0.0314225	-0.0818626	0.0412032	-0.00236358	-0.0944123	-0.0173446	0.0383388	-0.0528748	0.0193597	0.0349558	0.0258079	0.0189196	-0.0476757	0.0891254	-0.0303554	0.067808	-0.0415065	-0.0500372	0.0125203	-0.055787	-0.0218494	0.0402929	0.0277363	0.0106449	0.0391863	0.0102748	0.00597294	-0.0187425	0.011482	-0.00504608	-0.015986
HRB	3267	-0.541654	0.392271	0.0821659	-0.158776	-0.145502	-0.082164	-0.159589	0.287195	0.0169092	0.177554	0.132009	0.0766566	0.0846282	-0.0444213	-0.0503927	-0.0334507	0.0502653	-0.101221	-0.0279276	0.0707506	0.0124444	0.104086	-0.00080321	-0.0162935	-0.0179066	-0.0751721	0.0286828	-0.0318023	-0.0633688	-0.0137126	-0.0333142	-0.00431265	0.0243239	0.0612918	-0.0785838	-0.00415832	-0.0438979	-0.015164	0.0249289	-0.035557	0.0659912	0.0354658	0.0460922	-0.0886739	-0.0100996	-0.0408331	-0.0510214	-0.0149324
AMELX	265	-0.5415	0.162806	0.29984	-0.274368	-0.0326401	0.0960782	0.173364	0.16236	-0.0648329	-0.0507199	0.0220121	0.173997	-0.0942069	-0.175331	0.0039497	0.0428323	-0.0807818	0.067854	-0.0926549	-0.0117726	-0.048533	0.00577114	0.0394366	-0.0255587	0.0162928	-0.0057156	-0.0266545	0.006439	-0.022224	-0.0201649	-0.00157225	-0.041298	0.0355994	-0.0305475	0.0217557	-0.036714	0.0101666	0.0452548	0.0653718	-0.00307816	-0.0215801	0.00750753	0.0047998	-0.0125165	-0.00518816	-0.0222538	-0.0629378	0.0041759
YTHDF3	253943	-0.541306	-0.150928	0.00794549	0.428104	-0.0767686	0.152136	-0.132677	-0.14474	-0.164126	0.066299	0.0586491	-0.0517174	0.084583	-0.186046	-0.0190411	-0.141888	0.0160703	-0.0469443	-0.0678988	0.124922	-0.0621995	0.144251	-0.129687	0.00612243	0.0202389	0.0678414	0.0381572	0.12149	-0.0245618	0.0126512	0.0259715	0.0233051	-0.0315292	-0.00713095	-0.0915297	-0.0971501	-0.0101848	-0.0507208	-0.0682565	0.0431495	0.0703695	-0.0330829	0.0379697	-0.0120288	0.0250014	-0.0239899	0.0369495	-0.0424823
SUV39H2	79723	-0.540936	0.101323	-0.0550997	-0.310451	-0.173138	0.0263907	0.0615345	0.0455532	0.0131951	-0.067095	-0.0293575	0.0481621	-0.0976202	-0.141191	-0.0507024	-0.0498893	-0.0174768	-0.0102341	0.00818736	-0.11669	-0.053856	-0.0148776	-0.000249222	0.0279574	0.0347943	0.0117791	0.017192	-0.0903317	0.0618588	0.0408131	-0.00226717	0.00628742	-0.00857889	0.0266198	-0.0058616	-0.00519089	0.0601098	0.00121348	0.0341063	0.0138724	0.0545757	0.0101225	-0.0189913	-0.0329526	-0.0128372	-0.00667782	0.0484719	0.00204122
HNRPC	3183	-0.540442	0.359052	-0.323516	-0.102889	-0.215725	-0.180528	-0.0276955	0.104764	-0.0312089	-0.0751983	0.00955189	-0.22215	-0.0732943	0.0375258	-0.0580444	0.10716	-0.0477413	-0.00210148	-0.0104411	0.0511476	-0.0231691	-0.032501	0.0225985	-0.0895162	0.0387309	0.0949614	0.0277546	0.00129009	-0.116379	0.00441659	-0.070764	-0.015416	-0.028062	0.0573654	-0.0200958	-0.00980449	0.000431245	-0.00827554	0.0781149	-0.00934843	0.0398875	-0.0778714	-0.0137092	-0.0766045	-0.110362	0.0519529	0.0170723	0.0355623
WRN	7486	-0.540047	0.270155	-0.166324	0.0249035	-0.0773825	-0.0861174	-0.17778	-0.143666	-0.197808	-0.0775179	0.149715	-0.0537324	0.211744	-0.0114433	0.0581104	-0.155909	0.0386436	-0.0770081	-0.108152	0.0340859	-0.033426	-0.0485263	-0.00575339	-0.00874935	-0.0328841	0.0153581	0.00373503	0.0728628	0.0223602	-0.0206747	0.0250978	-0.0774542	0.000695477	0.0187553	-0.004584	-0.0155477	-0.0164889	0.000431727	-0.0218858	-0.0148761	0.0538155	-0.00954831	-0.0252133	0.00842413	0.0284073	-0.0162089	-0.0373665	0.0368558
SMS	6611	-0.539968	-0.128798	-0.340987	-0.0744468	-0.0923789	-0.0713061	-0.334934	0.0223746	0.0959513	0.0882583	0.0875774	0.136065	-0.0401205	-0.131123	-0.0371484	-0.0675829	-0.0950551	0.0623471	-0.13275	0.133013	-0.0432875	-0.0283785	0.0236759	-0.104411	0.0132979	-0.0405222	-0.00683623	0.129822	-0.0685316	0.026435	-0.0692163	-0.00236883	-0.0415422	0.0390321	0.0173576	-0.0590297	0.019144	0.0186458	-0.0316647	0.00974743	0.0231117	-0.0980847	-0.00639935	0.0381914	0.00357018	-0.0966797	0.0283951	0.0333951
FUSIP1	10772	-0.539914	0.450655	-0.310086	0.035459	-0.188702	-0.129866	-0.0897598	0.00204883	-0.00508367	-0.132413	-0.0405887	-0.315475	-0.0112036	-0.0891987	-0.0410011	-0.0881153	0.149201	-0.0685476	0.0495355	0.0897729	-0.043911	-0.056935	-0.0104946	0.0157198	-0.00756648	-0.0713456	0.0112754	-0.0121461	-0.0891377	0.0354566	-0.023752	-0.0557977	-0.00869935	-0.0108417	0.0379778	0.012832	-0.0150196	0.0147731	0.0177544	0.0290699	-0.0377709	-0.0588437	-0.0303061	0.045981	0.0217721	0.0260517	-0.00659815	-0.01735
RANBP2	5903	-0.539812	0.168603	0.0295386	0.207354	-0.143306	0.056555	0.0214659	-0.145727	-0.101866	-0.0370252	0.00665001	-0.294136	0.0372136	-0.0296592	-0.12572	-0.236501	0.179598	-0.056039	0.149335	-0.059581	-0.0132409	-0.000300056	0.00702166	0.0729771	-0.0608611	-0.0725542	-0.0542106	0.0168286	-0.0604577	0.0473588	-0.0235453	-0.0262463	0.00884117	0.00259656	-0.000763898	-0.0776391	-0.0937317	0.0205845	0.0353019	-0.0357776	0.0857883	-0.00568192	-0.0538527	0.0554839	0.0293074	0.0307278	-0.047214	-0.051197
ABCA11	79963	-0.53972	-0.148042	0.0462353	-0.01766	-0.0384849	0.136613	0.00626318	-0.156976	-0.050013	0.0397211	-0.173545	-0.00333823	0.0528103	-0.0149262	-0.0651844	0.0362162	-0.116567	0.106081	-0.00672176	-0.0216574	-0.0627418	0.0324971	-0.0492512	0.0497316	0.0678972	0.0491152	-0.0665206	-0.0314434	-0.0946131	-0.00131504	0.000797865	-0.116027	-0.0112821	-0.071997	-0.00808632	-0.0642871	-0.0139884	-0.0560909	-0.0691853	-0.00504221	0.0372931	-0.0493049	-0.0448899	-0.0133667	-0.10598	0.0770954	-0.0255321	0.009798
PHF16	9767	-0.539639	-0.141541	-0.341267	-0.0493361	0.0244742	-0.113278	-0.113659	-0.172062	-0.144425	-0.0543287	0.0963699	-0.0163843	0.0225655	-0.111577	-0.0354324	-0.0773021	-0.00601604	-0.077138	-0.14836	-0.0099909	-0.0344686	-0.0234864	0.055182	-0.0403769	0.00354662	0.0673409	-0.0212612	-0.0265556	-0.0417192	0.0154579	0.00216664	0.0032158	-0.043929	-0.0311983	-0.0751726	0.0198525	0.0861539	-0.0520435	0.0449059	-0.0192579	0.0754255	0.0295279	0.0346745	0.0525909	0.0247366	-0.0370313	0.0415811	-0.00450618
C9orf55	55667	-0.539598	-0.0476087	0.0839807	0.311859	0.165969	0.00958862	-0.0134088	0.0926874	-0.0114821	0.0371993	-0.0951693	0.000731293	0.0348563	-0.0426865	-0.103704	-0.113231	0.00145386	0.103238	0.0094214	0.107696	-0.11079	-0.0526855	0.00459859	-0.044244	0.0322207	-0.0445693	-0.0415	-0.0346835	-0.0830329	0.0825804	0.132867	-0.0842514	-0.00322804	-0.110592	0.120054	-0.00479842	0.0129992	0.0313637	0.0246036	0.0523972	-0.0129152	0.0432286	-0.0256891	0.0760549	-0.067528	-0.00676798	0.0598687	0.00923014
ZNF184	7738	-0.539043	0.0765938	-0.137742	0.296188	-0.249359	-0.168234	-0.0130994	-0.2619	-0.140064	0.0581276	0.0610153	-0.013575	0.104687	0.000404102	0.0350019	-0.00615927	0.016923	-0.0180545	-0.0842777	0.0148079	-0.00463238	0.0823073	-0.0934815	0.0342967	0.0557395	0.0824014	-0.00175319	-0.0325108	0.0574677	0.0268814	-0.0523698	0.0639853	0.0122689	0.0981493	0.00230852	-0.100475	0.0340854	-0.0402863	-0.0145058	0.0718221	-0.00615662	0.00660409	-0.0308434	-0.00205171	-0.0316355	-0.00370678	0.0179176	0.0220571
PPIAL4	164022	-0.538339	0.141746	0.0610734	-0.169442	-0.0274302	0.0212312	0.145213	0.100588	-0.0502467	-0.0416346	0.0739549	0.185888	-0.0245049	-0.10403	0.0452571	0.0823448	-0.0167205	0.00768085	-0.0228527	-0.112379	-0.0877012	-0.0265354	0.0178703	-0.0424386	-0.00815297	-0.0352847	-0.00870825	-0.017629	0.094167	-0.0294121	0.0508616	-0.0143651	-0.026856	-0.00358979	0.0813991	-0.0299629	0.0339472	-0.0115927	0.00072095	-0.0520055	-0.00840063	-0.00426955	-0.0178234	0.0245523	0.0345214	-0.000770515	0.0219573	-0.0319814
ANGEL2	90806	-0.538281	0.148855	0.249551	0.104863	-0.269844	-0.100007	-0.0788505	-0.319522	-0.117682	0.0873758	0.0336369	-0.0734074	0.192112	0.0951648	0.031591	0.108598	-0.0380697	0.0406806	-0.0544477	-0.035727	0.0423785	0.0711532	0.0605848	0.0601792	-0.0437733	-0.00825842	-0.045513	0.0161217	0.0427472	0.00709415	0.0188467	-0.0951234	0.00604961	0.100467	-0.00410533	0.0130611	-0.0543395	0.0112917	0.0576161	-0.000852064	0.0182097	-0.0495125	0.1037	0.0418952	-0.0596642	0.0106516	0.0640092	-0.0295593
TBL1XR1	79718	-0.538225	0.000423601	-0.0552278	-0.0474687	-0.0335465	0.0841298	0.102464	-0.107724	0.315825	0.0410666	-0.194883	-0.331162	-0.0712257	-0.20366	-0.043141	-0.10736	-0.007478	0.0454662	-0.0478819	-0.0140172	-0.0102765	-0.161905	0.0650661	0.0249385	0.0686976	0.000921521	-0.0210755	0.0575622	-0.158775	-0.0284967	-0.0147136	0.0144359	-0.044843	0.0159931	0.0726274	-0.0768376	0.0493825	-0.0583228	0.0212781	0.0193948	-0.0213533	-0.0884341	0.0341305	-0.0468325	-0.0220553	0.0334959	-0.00439904	-0.00511367
FLJ21369	79860	-0.537479	0.0235045	0.304466	0.019323	0.0153943	-0.0663459	0.0972015	0.161386	-0.0917055	-0.180761	-0.0549564	0.120888	-0.0378786	-0.141685	-0.00394278	-0.0103472	-0.0568572	0.0423662	0.0251548	-0.0949268	-0.10671	0.0171916	0.0125045	0.0120791	-0.0799666	-0.00393924	0.0201218	0.0101585	0.0555088	0.00378323	0.034592	-0.0401686	-0.0171521	-0.0191007	0.0907511	0.019418	-0.0326174	-0.0150939	0.057303	-0.0375845	-0.0167127	-0.0157257	0.0314327	-0.00490814	-0.0259223	-0.014435	0.0112181	-0.0214555
ZNF480	147657	-0.537324	0.217321	0.0498004	-0.250008	0.00324164	-0.0387794	0.0442112	-0.0438653	0.0543784	-0.0417731	-0.0314701	-0.0580987	-0.0611918	-0.0982311	-0.0842244	0.0818731	-0.0269445	0.0377985	-0.140356	-0.109794	-0.0118469	0.0505082	-0.0429251	-0.0431054	0.0997844	-0.157136	0.0681	-0.0729739	0.0272707	-0.0467093	0.0504612	-0.00936649	-0.0237201	0.0145432	0.0619809	-0.0113448	0.0134747	0.00945376	0.0426476	-0.00382481	0.00574484	-0.0497376	-0.0329604	0.0231133	-0.0469319	-0.0331921	-0.0189924	0.0117218
NOC3L	64318	-0.536995	0.115061	-0.42309	0.0182778	-0.0629075	0.161832	0.00213727	-0.231707	-0.129809	0.0719218	0.0495387	-0.042974	0.0498124	0.115829	0.143447	-0.0293359	-0.254681	0.0604112	0.0865465	0.0124267	-0.0428377	-0.0718339	0.0508277	0.0531913	-0.0173093	-0.0370106	-0.0187307	-0.0348013	-0.0448144	-0.0270546	-0.00830898	0.00173175	-0.0313455	-0.0774889	-0.0584742	0.0089388	0.00822303	0.0338978	0.118219	-0.0411155	0.0801921	-0.0135328	0.0766188	-0.0287983	0.0142256	0.0179032	-0.0331378	-0.0016212
HNRPD	3184	-0.536901	0.374685	0.0558766	0.0235578	-0.251648	-0.180645	0.0045607	0.267717	-0.131999	-0.18449	-0.0290767	-0.138444	0.10386	0.253416	0.0651197	-0.0946512	0.0426187	-0.0339272	0.140775	0.0267059	-0.0419274	-0.0657391	0.0489306	-0.0756342	-0.0668927	0.157015	-0.0128027	0.0319102	-0.0376988	0.0218595	-0.0457657	-0.0719484	-0.0289738	0.0461218	0.0592661	-0.0473603	0.037933	-0.00263584	-0.0655583	-0.0337944	-0.00810895	-0.0375194	-0.0351642	-0.024485	-0.0587428	0.0233807	0.0315794	-0.0093896
CCNE2	9134	-0.5369	0.167146	-0.290108	-0.318273	-0.19552	-0.16829	0.00301055	-0.104073	0.00936927	0.0679796	0.0441048	0.0230879	-0.0712942	-0.145389	0.131587	-0.0742606	-0.0709455	-0.160326	0.0419498	-0.0480653	-0.0659445	-0.0313292	0.0756319	-0.00618914	0.0140743	0.0375936	0.107651	-0.0368298	-0.0404882	-0.0238271	0.0449831	-0.0840923	-0.0340878	0.0585027	0.0240026	0.0941674	0.0775846	-0.0215442	-0.051152	0.07111	-0.0570626	-0.0460744	-0.0401409	0.10318	0.03724	0.0507626	-0.0407109	0.0308751
CCT6A	908	-0.536537	-0.0709091	-0.543429	-0.0366915	-0.196351	-0.107501	-0.248378	-0.00940959	-0.105595	-0.00903469	0.0946606	0.0326119	-0.038213	0.0100825	0.100191	-0.085495	-0.130561	0.0364586	0.0415291	0.118796	0.0490789	0.0164399	0.00769705	-0.0148968	0.00213327	-0.0342958	-0.0183879	0.070498	-0.0422172	-0.0159928	-0.0305647	-0.00365171	0.0542887	-0.00977965	0.0290608	-0.0558998	0.0160942	0.0171958	0.0349203	-0.0695294	0.0327427	-0.0245089	0.0281221	0.041713	0.000855255	0.00387724	-0.0200831	-0.0584261
HMG20A	10363	-0.53649	0.101047	-0.0109613	0.00891466	-0.33633	0.122366	-0.0871961	-0.260203	0.0714073	-0.037925	-0.0735348	-0.108477	0.0516601	-0.0466545	0.0580323	0.0269505	-0.138138	0.162401	-0.152738	0.114792	0.0863271	-0.0608542	0.0975701	-0.018796	-0.0292376	0.000177407	-0.0553477	-0.0561577	-0.0356065	0.00465486	-0.0308202	0.00043934	-0.0113051	-0.061164	-0.0299063	0.00380577	0.0528098	-0.0716434	-0.0476801	0.0347649	0.0848625	0.023954	0.0921409	-0.0218013	-0.0472366	-0.0550938	-0.0201548	-0.00668426
PLA2R1	22925	-0.536356	-0.0254002	0.194696	-0.186155	0.118711	0.0781292	0.042601	0.219783	-0.0453798	-0.0773945	0.0512306	0.0969829	0.033129	-0.0516951	-0.0309383	0.0567385	0.0481486	0.0831562	-0.00832938	-0.110648	0.00773596	-0.145071	0.0389643	-0.0394369	-0.0489526	0.105673	-0.110934	-0.106103	0.0554091	0.0804833	-0.0120752	-0.11623	0.0134138	-0.0182912	-0.0831995	-0.101932	0.0125758	0.0933925	0.0986988	0.0336318	-0.120391	0.0314445	0.0835637	0.0776845	0.0124375	0.0166272	0.0311829	0.0284736
GNRH1	2796	-0.535631	-0.0439863	0.182098	0.183001	-0.0451857	-0.0879365	-0.162427	0.0870917	-0.0432878	-0.0808681	-0.0279671	0.0759285	0.0715311	0.0153082	0.0267847	0.0795939	0.0100981	0.14836	-0.033969	-0.127357	-0.00424236	-0.058185	-0.0580807	0.0698639	-0.073537	-0.0590454	0.056879	-0.0814312	0.00740607	-0.0142093	0.0505544	-0.102164	-0.0709954	-0.0412493	-0.0586865	-0.0124095	0.0438477	-0.0434824	0.0266067	0.0371782	-0.0346097	-0.0586926	-0.0348609	0.0435978	-0.0372749	0.0289677	0.0295972	0.0394487
CTH	1491	-0.535585	0.021487	-0.147184	-0.238667	-0.239036	0.0836516	0.179899	0.043336	-0.00375706	0.0122323	0.08662	0.0610619	-0.0602818	0.0236448	-0.0491959	-0.0282118	0.0654694	0.0538938	-0.0922292	0.0710681	-0.0472573	-0.070003	-0.00142476	0.155918	-0.147694	0.0113793	0.0373119	-0.0570355	0.00330876	0.0101546	0.0545934	-0.0195134	-0.00522416	0.0712187	0.0139303	0.0264292	-0.0970719	-0.0236285	0.0766295	0.00561085	0.0517118	-0.0302377	-0.0662482	-0.0174158	0.0371957	-0.00729723	-0.0277043	0.0700912
PCNP	57092	-0.535545	-0.0188381	-0.0332715	0.240508	-0.244386	0.0109368	-0.0838295	-0.227421	-0.0120573	-0.0485073	0.075491	-0.250532	0.0666017	-0.0605421	0.00490475	0.0100323	0.111012	0.013728	-0.00832521	0.112366	-0.122413	-0.0520277	0.0145412	-0.074031	-0.0158432	-0.0491805	0.0323693	0.151926	0.0348985	-0.0756479	0.0775948	0.0343982	0.0108855	-0.0529399	0.120781	-0.10127	-0.034725	0.076662	0.0279482	-0.0542102	-0.101103	-0.0584807	0.010899	0.0470955	-0.0542941	-0.002286	-0.0366237	0.0466323
EBNA1BP2	10969	-0.535456	0.0200108	-0.466065	-0.169293	-0.187747	-0.104077	-0.0917997	-0.0329248	-0.101961	0.031597	0.121927	0.270894	-0.0112386	0.11516	0.105709	0.0163067	0.0148603	0.00044923	0.0898989	0.0658343	-0.0104664	-0.0811775	-0.0285985	0.0786175	0.0394257	0.045068	0.025924	0.0576491	-0.0321179	-0.0397091	-0.071682	0.0197271	-0.0935725	-0.0116531	0.06124	0.0249747	-0.0231508	-0.026689	0.0444076	0.00171593	0.0390981	-0.0572627	0.0598342	-0.00314419	0.0481371	0.0890705	-0.0628739	-0.0318516
PORIMIN	114908	-0.535042	0.29697	-0.105565	0.316247	0.221593	-0.126882	0.0675384	-0.0433533	-0.0375335	0.101694	0.116838	-0.156891	0.0558489	0.0190628	0.0463138	-0.181007	-0.000971767	0.014881	-0.067749	0.12474	-0.138097	-0.125147	-0.0678328	0.0245676	0.0564057	-0.00356634	0.0888822	0.00772255	-0.0431318	-0.021138	-0.0321891	-0.0274873	-0.0672989	-0.0131549	-0.00329003	-0.0717581	-0.0421157	-0.0506309	0.044296	-0.0354338	0.0520738	-0.00334246	0.00432531	0.032796	-0.0159934	0.0658992	0.029305	-0.0612217
LRP12	29967	-0.53466	-0.282879	-0.105187	-0.0580866	-0.292079	0.12568	-0.1502	0.210943	0.252609	-0.00745604	0.132846	-0.0117892	0.0908163	-0.0419191	-0.0384002	-0.0698694	-0.0192952	-0.0405256	0.00933545	-0.029625	0.0968797	0.0215209	-0.0648509	0.0686941	0.0478203	-0.0775972	0.0166179	0.0572616	-0.0318382	0.0323517	0.0116882	-0.024082	0.0534076	0.0649925	0.0263039	-0.0525871	-0.0100968	0.0190398	-0.0200337	0.11918	0.0588511	-0.0533329	-0.0312274	-0.000226755	-0.00884385	0.00872236	0.0566677	0.0404271
EHHADH	1962	-0.534645	-0.233608	-0.173209	0.129908	0.0182409	0.140665	0.15262	0.0673237	-0.0856551	0.0864991	0.020012	0.156384	-0.0991149	0.114363	-0.0970566	-0.145256	-0.00823422	0.01073	-0.193353	0.00221314	-0.0619867	-0.118119	-0.0806923	-0.0271411	-0.122634	-0.0372666	0.00881138	-0.0876976	0.0113434	-0.0210665	0.0126675	0.131854	-0.0372738	0.0587723	-0.0246301	-0.0205991	0.0836326	0.00269492	-0.0260928	0.0534958	0.024007	-0.022185	-0.0188056	-0.0122296	0.0388863	-0.0184496	0.0163864	-0.0113027
GTF3C3	9330	-0.534393	0.263416	-0.361201	-0.083105	-0.0391093	0.0304031	-0.163729	-0.115564	-0.107162	0.0465225	-0.0585799	-0.190373	-0.00741563	0.127125	-0.019456	-0.0572605	-0.0090107	0.0112258	-0.00122614	-0.00230977	0.0536351	-0.0196708	-0.0864553	0.0582715	0.0259077	-0.0651615	-0.102335	0.0669079	-0.163287	-0.0839456	-0.0323904	-0.0340702	0.06507	-0.110785	-0.056639	-0.102106	-0.0212485	0.0280469	-0.0333138	0.0198034	0.0130729	0.0859778	-0.00488798	0.0552275	0.0253692	-0.00619523	-0.09355	0.0381329
CSNK1A1	1452	-0.534288	-0.0274468	-0.0876159	-0.0397633	0.114747	0.0467808	-0.139189	0.0736889	0.00312371	-0.0369297	0.0280709	-0.104504	0.296669	-0.0578679	-0.172731	-0.00389235	0.154604	0.0364491	0.124839	-0.0267451	0.10999	-0.0835887	0.00871725	-0.021112	0.186146	-0.0223119	0.0449747	-0.000720941	-0.061269	-0.031156	0.089205	-0.078564	0.0387717	0.0810917	0.0392926	0.0496105	0.0176842	0.0155896	0.00215218	-0.127751	-0.0485559	-0.0151737	0.00554433	-0.00632472	-0.0316607	0.0687398	0.0254755	0.0658271
C19orf2	8725	-0.53417	0.166659	-0.144774	0.107871	-0.199683	-0.0207432	0.0115866	-0.0313406	-0.200641	-0.070123	-0.190448	-0.198458	-0.00387337	0.176251	-0.00119402	0.0235629	-0.0137264	0.030024	0.134223	0.0288353	0.0409364	0.00102269	-0.016727	0.0652708	0.00482043	-0.0108726	0.0107003	0.0427265	0.0147837	-0.0697051	-0.0253043	-0.0529357	0.163476	-0.0533559	-0.0462543	-0.0824717	-0.0603733	0.075597	-0.0115408	0.0710293	0.0322542	0.0199338	0.0580083	0.025691	-0.00749851	0.0611556	0.0270633	-0.0336796
LYPLA1	10434	-0.533953	0.248402	-0.424639	0.0933539	0.111298	0.161111	0.0541171	-0.0644867	-0.143957	0.127629	-0.0647263	-0.121775	-0.0510503	-0.116662	-0.0332946	-0.158113	0.0119045	-0.142226	0.0998803	0.0766683	-0.044459	-0.0228545	-0.104487	0.00204299	0.0624961	0.0278523	0.00669794	0.0278181	0.0196238	-0.0615508	0.0385096	0.0469193	-0.0392254	0.0652098	-0.0417689	-0.0205979	-0.0616492	-0.0284878	-0.0300437	-0.0714072	-0.0368902	-0.0204447	0.00257344	0.136041	-0.058666	-0.0366972	0.0851839	-0.0842466
FAM11B	79134	-0.533901	0.140682	-0.312276	-0.182224	0.175059	0.0532231	-0.143963	0.0529652	0.0640366	0.0964465	-0.0945452	0.0928017	0.170311	-0.064261	-0.0340766	-0.0314675	0.072411	-0.00447594	-0.138104	-0.0371405	-0.00458488	0.112691	-0.0792317	-0.101624	-0.00477077	-0.0824969	0.0552374	0.0149954	-0.0918654	0.0284331	-0.0980235	0.0394474	0.0143851	-0.0262378	-0.0670962	-0.0201019	0.00648681	0.00122199	0.0401185	0.0388118	0.0344148	0.026832	0.0755613	-0.0287636	0.0517682	0.0357219	-0.011727	0.0086362
KIAA0433	23262	-0.533893	0.343558	-0.104735	0.308304	-0.06677	-0.0722158	-0.0353437	-0.295515	0.0274856	0.00682392	0.10967	-0.0405068	0.0341666	0.0764315	-0.10518	-0.0960739	0.0507077	-0.0586981	-0.142624	-0.0227383	0.0399297	-0.051575	0.0363687	-0.0330296	0.0642784	0.000501589	0.0839927	0.0524218	0.0201822	-0.0654778	0.0798096	-0.0161734	-0.0953277	-0.0407865	-0.00258876	-0.0241424	0.00843033	-0.0327181	-0.0189675	-0.0386444	-0.0658226	-0.076762	0.0532893	0.0511084	0.0321079	-0.040695	0.0445019	-0.0234848
MTHFD2L	441024	-0.533846	-0.137982	0.0828657	-0.0322238	-0.222691	0.186546	-0.0263998	-0.164438	-0.0485522	0.00998196	-0.0590442	0.0579555	0.0412918	0.0647854	0.100047	0.00821179	0.0451246	-0.0327959	-0.126091	-0.127555	0.0331163	0.0492495	-0.0513371	0.0636466	0.0228839	-0.117675	0.120334	0.0281531	0.0458143	-0.0405142	-0.00487988	-0.0629704	0.0160145	0.00771103	-0.0169761	0.00889188	0.0123715	-0.0359578	0.0213189	-0.102801	0.0576657	-0.0523288	0.0202146	0.013391	-0.0223013	0.0798941	-0.027582	0.00503066
KITLG	4254	-0.533254	-0.0101493	-0.092836	-0.275446	-0.0467636	0.0285836	0.035132	0.285627	0.113089	0.0312099	0.0299231	0.0675208	0.0278139	-0.0737084	-0.0865548	0.100533	0.0889771	-0.0199308	0.00618202	-0.109608	-0.0874717	0.0131795	0.0655667	-3.90E-05	0.0624634	0.0339608	-0.111118	-0.0689952	0.0150366	-0.00104858	-0.0150241	-0.0336257	0.0280906	-0.0321046	0.00294416	-0.0173914	-0.0209041	0.0522539	-0.012692	-0.0179284	-0.0247174	-0.0315877	-0.0677712	0.049874	0.00891788	0.0375166	-0.0136171	-0.00414373
MFN1	55669	-0.533201	0.0803216	-0.283471	-0.0718133	-0.00671221	0.21903	0.157645	-0.144057	0.0646269	0.178529	-0.0998507	-0.171053	0.209485	-0.0355938	0.0314722	-0.0211983	0.0841269	0.00309906	0.115338	-0.199516	-0.0397287	-0.0730508	0.0112716	0.022459	-0.00383619	-0.0941995	0.0204463	0.0551252	-0.116997	0.0519229	0.0448714	0.0405769	-0.0297254	-0.00515363	0.0229505	-0.0960001	0.0443369	-0.0812707	0.0458984	0.00934425	-0.0230315	0.0206005	-0.0112385	0.051008	0.0616004	-0.0523183	0.0287856	0.0060192
MBD2	8932	-0.533174	0.542286	0.0805332	-0.003107	0.131165	0.0453141	0.24394	0.181117	-0.0203692	0.0809269	0.0499081	-0.0980211	0.0386989	0.13664	0.00959186	0.173545	0.0665753	-0.0480097	0.0700053	-0.0460532	0.0891046	0.0143146	-0.0413941	-0.0571213	0.00419282	-0.0325459	-0.030633	0.00383926	0.069856	0.0156137	0.0719069	-0.0350035	-0.0858601	0.057783	-0.0255447	0.0403086	0.00731484	-0.0273011	0.0267183	-0.044716	-0.00218574	-0.0244912	0.025797	0.0297771	0.00888977	-0.0250041	-0.0329258	-0.066516
EZH2	2146	-0.531636	0.362475	-0.412636	-0.0809846	-0.0268052	-0.264949	-0.187003	0.00610034	-0.175821	-0.0398715	0.0341524	-0.00481832	0.0499151	-0.0383988	0.203521	-0.101128	-0.00731806	-0.110108	-0.0186382	-0.0663888	-0.0932543	0.0103671	-0.0174741	0.0166735	-0.0539061	0.0428825	-0.0167828	0.0417748	-0.025461	0.0123289	0.0439587	-0.0533508	-0.023559	0.0316848	-0.070515	0.00100545	0.0266598	-0.0146771	-0.0795621	0.0557475	-0.0543892	-0.0237593	-0.0666404	0.0163935	-0.0526549	-0.0168554	-0.0467285	0.0313439
ZNF146	7705	-0.531509	0.00924275	-0.326795	0.122577	-0.0700762	-0.028309	0.0299196	-0.255068	-0.139037	-0.0722019	0.0460281	-0.118015	0.0256246	-0.0806387	-0.0136356	0.0281333	-0.254765	0.110025	0.133128	0.0852	0.0223501	-0.020809	0.110464	-0.0150148	-0.0124963	-0.0607325	0.0156347	0.0393179	-0.0113001	-0.0288954	-0.0794877	0.015597	0.103494	-0.0650614	-0.0180235	-0.126032	0.0780941	-0.0485667	0.0597353	-0.102586	0.0403639	0.00186591	0.0307987	-0.0199796	0.0146269	0.0313768	0.00287456	0.0327091
SLC35F5	80255	-0.531069	0.149947	-0.0922036	0.029846	-0.11687	0.0153006	0.0688579	0.150749	-0.0378184	-0.0166801	0.0078967	0.0473622	0.0935134	-0.172212	0.00254043	-0.0525602	0.163795	-0.0845595	-0.11503	-0.00901121	-0.0516625	0.0689675	0.0128918	-0.0182083	-0.0953879	-0.0221003	0.0606482	-0.00685529	0.0684694	0.00997663	0.0206716	0.0140048	-0.0263318	-0.00160932	-0.0482317	-0.0706661	-0.00824695	-0.0177833	-0.00183369	0.0361191	0.00322029	0.0323297	-0.0225083	-0.0287403	-0.00358552	-0.0175602	0.0379996	0.000837838
RAP2B	5912	-0.530609	0.434529	0.151095	-0.0384143	-0.0106378	-0.136715	0.0847143	0.311555	0.0373719	0.0893847	0.149461	-0.0415059	0.171151	0.0590902	0.0361887	0.0520888	-0.025686	0.00227576	0.0107501	0.0378476	0.0783306	0.0853806	-0.00426286	-0.198364	-0.0672204	0.0747287	0.0982041	0.0384552	0.0237419	-0.0542755	-0.0427316	0.0420899	0.0345985	0.0724083	-0.0148571	0.0384268	0.0187904	-0.0147472	0.00989925	0.113355	0.0612466	0.0841474	0.0250714	0.0014355	-0.0699784	0.0474018	0.037229	-0.00397099
SGK3	23678	-0.530369	-0.0445083	0.0040901	0.225899	0.0320756	-0.0434493	0.221891	-0.152225	0.273611	0.0445368	-0.218645	0.10945	-0.033756	-0.0417764	-0.101796	-0.216196	-0.0850956	-0.153629	0.029048	0.073264	-0.00233946	-0.109446	-0.0259642	-0.0645802	0.0501515	0.00123093	0.0561294	-0.0415318	0.0466799	-0.0135046	0.0386615	-0.0844037	0.0272227	0.0114896	0.0606157	0.0186356	-0.0156064	0.0197371	0.00256494	0.0048471	-0.0108825	0.107415	0.0910229	0.0525911	0.0227179	0.0248533	0.0165195	-0.0956662
OSTM1	28962	-0.52971	0.128745	0.0727252	0.155671	-0.126512	0.24955	0.0725643	-0.0998907	0.316427	0.229695	0.122883	0.0880486	0.173502	0.0750858	-0.0471372	0.0344442	-0.0897393	0.0103411	0.0289646	-0.00454796	-0.0430731	0.00880754	0.019128	-0.0543292	-0.0435066	-0.0895165	0.0923158	-0.0345019	0.0536353	-0.0065636	0.148865	0.00769748	0.0278231	0.0102969	0.0239889	-0.0121534	-0.0756347	0.0499855	-0.133465	0.0664151	0.0102509	-0.0136494	0.04491	0.0668219	0.0213884	-0.0606967	-0.0555447	-0.0541914
TTRAP	51567	-0.529687	0.0278981	-0.150325	0.285277	0.0658868	-0.0343858	-0.05278	-0.150335	0.0603193	0.33688	-0.013195	-0.0333618	-0.236641	0.12444	-0.110328	-0.0207304	0.0543936	0.0539276	0.100182	0.0753715	-0.0937617	0.0431744	-0.00572828	0.0773786	0.0475053	0.0251585	-0.135529	-0.0515109	-0.0471114	0.072278	0.0891548	0.0470348	0.00139933	0.0158645	0.00962702	-0.0481273	-0.0130114	-0.0600917	-0.0373913	-0.0972387	-0.0245686	-0.0691496	0.0798473	-0.0318701	0.0765897	-0.0318262	-0.0572509	0.0372402
MGAT4A	11320	-0.529676	0.258211	0.230172	-0.00839303	0.211281	-0.0250996	0.0540077	-0.0906849	0.00131778	0.147322	-0.104054	0.0429097	-0.143703	-0.103508	-0.0482444	0.0700659	0.109197	-0.0781372	-0.031578	-0.0385385	-0.134648	0.12696	0.0396311	-0.0716022	-0.00238215	-0.0556115	-0.0525474	-0.0417224	0.0413317	-0.0128134	0.0408148	-0.029919	-0.0020361	0.0319029	-0.033888	-0.0492365	-0.0273513	-0.0311458	-0.0634975	0.0220942	-0.0122671	0.0980452	-0.0740441	0.100217	-0.0663293	0.0726322	-0.0193229	0.0565258
BTC	685	-0.529543	-0.168385	-0.0334754	-0.00147971	0.151792	-0.0532823	0.0605408	0.20315	-0.0928396	-0.0465247	-0.0303048	0.0470635	-0.0842282	-0.106892	-0.0211772	0.0436334	0.0424092	0.0351136	-0.0513854	-0.0610471	0.0530177	-0.00403213	-0.0637907	0.0694065	0.0500678	-0.0370104	-0.0161147	-0.0112833	0.0622718	0.100615	-0.0168709	0.0181301	0.0250397	-0.0729799	0.0541652	0.00261394	-0.00199321	-0.00893723	0.0103322	0.0383655	0.00267019	-0.0369717	0.0038229	-0.0229167	0.00458382	0.0404297	-0.0116583	-0.0545931
RBM16	22828	-0.529341	0.324943	0.0214166	0.0835108	0.0697894	-0.131528	-0.198642	-0.227469	-0.0322794	-0.0672407	-0.0291136	-0.249106	0.092244	-0.240465	-0.120318	-0.0318161	0.15321	-0.00460355	-0.0583379	0.0328542	-0.0394729	0.0110696	0.0720291	0.02581	-0.0386033	-0.00355223	-0.116774	0.00940491	0.0549038	-0.0445912	0.0430511	-0.00871174	0.0286498	0.0493132	-0.0303209	0.0266369	-0.0927923	-0.0260267	0.0227666	-0.0089291	0.0394576	0.00528805	0.0321185	-0.0429231	0.01198	-0.0496941	-0.0778283	-0.0189229
FLJ10120	55073	-0.529157	0.11113	0.160548	-0.0612471	-0.147135	-0.0557154	0.146681	0.0554508	0.109073	-0.131568	-0.112875	-0.0313611	-0.0507056	-0.0892461	-0.0281724	-0.149068	-0.0145023	0.0490168	-0.0348532	-0.124178	-0.0104398	-0.0904987	-0.0423531	0.145811	0.0781875	-0.0912546	-0.049002	-0.0130217	0.0254851	0.0117559	-0.0108289	0.0302849	-0.0516577	0.0532719	-0.0248092	0.0104669	-0.00512799	0.0913514	-0.0255437	-0.016687	0.0147014	0.0392796	-0.0280779	0.0268292	-0.0588652	-0.0243066	0.0892305	0.0362349
C14orf143	90141	-0.528939	0.00340707	-0.232194	-0.253519	-0.193327	0.0299194	0.0210856	0.16014	-0.174355	0.00622093	0.0060218	0.0223667	-0.065947	-0.0680614	-0.158185	0.216504	-0.092936	-0.0793138	-0.0861403	0.0988673	0.209428	0.0866419	-0.0662377	-0.0257262	0.0455366	-0.073562	0.0354654	0.0123961	0.0180212	-0.0188874	-0.0728103	-0.0557009	-0.0258109	0.036203	0.00978999	0.0608273	0.00387189	-0.0210702	0.00906904	0.0296136	-0.0168038	0.0315431	-0.0557681	-0.0870001	-0.0931693	-0.0476292	-0.111042	0.0115826
FLJ22833	64859	-0.528459	0.232796	-0.0599347	0.233893	-0.00183133	0.0619938	0.130983	0.17195	0.115591	0.11545	0.124553	0.106216	0.0504069	-0.061066	-0.0307536	-0.0449828	-0.0946817	-0.000595256	-0.00883176	-0.112526	0.0422707	0.0925067	-0.0753446	0.0327438	-0.025999	-0.101908	-0.0486661	-0.0277163	0.0253682	0.00921792	0.00737766	-0.046131	-0.0218674	-0.0110672	-0.0175683	-0.0680081	0.0490491	-0.0130763	0.0673263	-0.00301498	0.0290072	0.00710481	-0.000201837	-0.046815	0.0397488	0.00880811	0.00706855	0.0441083
SEMA3D	223117	-0.528248	-0.0798258	0.156236	0.0255054	-0.0640304	0.00816399	0.0721571	0.234962	-0.0620146	-0.206725	0.0713509	0.0797419	-0.0608801	-0.0973904	-0.0445768	0.115726	-0.0374146	0.00317767	0.0389976	-0.0726482	-0.0441636	-0.0562017	-0.0303072	0.0309803	-0.0217677	0.00730643	-0.0426122	-0.0495292	0.0419948	0.0279862	0.0215472	-0.0274462	0.0172739	-0.0936372	0.0401874	-0.012574	0.058546	-0.037021	0.0174282	0.0415163	0.0538877	-0.00392504	-0.0354694	-0.0147817	0.0230079	-0.0134221	-0.00543959	-0.0513406
PIP5K3	200576	-0.528152	0.243585	0.234419	0.334902	-0.253978	-0.124973	-0.222836	-0.179825	0.0717482	-0.0117853	-0.0335607	-0.143097	0.0980963	-0.0483393	-0.00196002	-0.0559126	0.0275566	0.0110552	-0.143999	0.100903	0.0423742	-0.0274764	0.0291837	0.00742611	-0.0513719	-0.0493346	-0.0400037	0.00750358	-0.0942668	-0.0357658	-0.0165113	-0.0249756	-0.00199507	-0.0240513	-0.0181864	-0.0296332	0.00631688	-0.0578717	-0.00224105	-0.0104349	-0.0225764	-0.0192541	0.0689881	-0.0339637	0.0163104	-0.0806179	-0.0422136	-0.00206555
PPP4R2	151987	-0.527948	0.0820212	-0.0305402	-0.161916	-0.103935	-0.0207441	-0.0219251	0.069339	0.0647349	-0.0716416	-0.117211	0.0681917	0.092608	-0.135723	-0.0596746	-0.132614	0.0184252	-0.0425105	0.0287111	0.0324966	-0.0680506	0.0486452	-0.0358221	0.0317777	0.0526302	-0.120626	0.127381	-0.10423	0.0559704	0.0938613	-0.028163	-0.0217685	-0.0116941	0.0751946	0.0105785	-0.107081	-0.00172634	-0.0398304	0.0253527	-0.000898393	0.0190246	0.0156516	-0.0520752	-0.0450255	-0.0572943	-0.0709814	-0.0326421	-0.00500487
SEC23A	10484	-0.527924	-0.167303	-0.267256	0.0596345	-0.217935	0.391266	-0.0515727	0.0926546	0.253943	0.100937	0.105942	-0.141133	0.0978042	-0.0125061	-0.0826294	-0.0479192	0.035158	0.103664	0.0857272	0.0877541	-0.102133	0.0932323	0.116649	-0.0349013	-0.0316293	-0.0210017	-0.0448794	0.0268321	-0.00501958	-0.0745364	0.0144483	0.011824	-0.106773	-0.0300246	-0.0627662	-0.0737224	-0.0221307	-0.0185251	-0.0134726	-0.0189152	-0.0794609	0.0764717	-0.052026	-0.0864368	0.0142049	-0.0535451	0.0384379	-0.0116974
ZNF44	51710	-0.527909	0.115607	0.397727	0.169867	-0.123181	-0.103917	0.172748	0.251668	-0.182915	-0.193558	-0.119246	-0.114824	0.0680807	0.0562706	-0.120622	-0.0712265	-0.00504759	0.0141553	0.0710128	0.0894781	-0.0219517	0.00344689	-0.0195288	-0.0349552	-0.00255571	-0.0410552	0.0629746	0.018071	0.0366371	0.0653231	0.0324622	-0.0244999	-0.0201736	0.0562294	0.0683998	-0.0265847	-0.012469	0.0092746	-0.0295061	0.0218295	-0.0607407	0.0250056	-0.0414168	0.0279513	-0.0259646	0.0452025	0.0235876	0.0199611
SFRS1	6426	-0.527457	0.216111	-0.365111	-0.104042	-0.221179	-0.145587	-0.0434288	0.0908735	0.0257998	-0.0908634	-0.0303825	-0.227195	-0.0953925	0.0382938	-0.127441	-0.00147285	-0.201192	0.0425962	0.173694	-0.0267356	-0.0106215	-0.110802	0.192624	-0.0933145	-0.00324341	0.0499978	-0.0559622	-0.0248747	-0.061471	0.0368116	0.037189	-0.0066575	-0.085521	0.00373877	0.025761	0.0332972	0.0777507	-0.0148426	0.00999039	-0.0625402	0.100996	-0.0343989	0.0186953	-0.0338361	0.0572324	-0.0136156	0.0257625	0.00515591
SNX2	6643	-0.527308	0.45082	-0.0671948	0.180238	-0.00555315	0.0159371	-0.12575	-0.035956	0.124633	0.152417	-0.0301972	-0.131762	0.0331652	-0.0105974	-0.0912649	0.0947558	0.108715	-0.17415	-0.121876	0.103313	-0.0287663	-0.0614932	-0.0574413	-0.0474039	-0.0347858	-0.000270986	-0.12129	-0.0216732	-0.101518	-0.00144783	-0.0167778	0.0255712	-0.0553133	-0.143937	-0.0196751	-0.00353239	0.000825099	-0.00247044	0.052145	0.0259843	-0.0984402	-0.0184469	0.0938429	0.0362113	-0.0314272	-0.121035	-0.0182318	-0.00533532
TMEM1	7109	-0.527273	0.371052	0.35129	0.28548	-0.0593375	-0.251406	0.019154	-0.0271746	-0.0139851	0.0880099	-0.0987838	0.0675426	0.107904	-0.0104017	-0.00570095	-0.0759972	0.0334084	0.0567195	0.072231	-0.00589413	-0.102958	0.0390155	0.0313073	-0.024732	-0.0281597	-0.0479436	-0.070209	0.0437365	-0.00261005	-0.010596	0.0418092	0.00722319	-0.0168362	-0.0327174	0.0184711	0.0710974	0.0289746	-0.0244659	-0.0423767	0.0890422	-0.0310776	0.0048875	0.0288035	0.0526653	0.0439788	0.0544086	-0.00694232	-0.0317813
NUFIP1	26747	-0.527216	0.125158	-0.0742759	-0.264584	-0.272557	-0.177167	-0.168024	0.000345014	-0.266092	-0.0949008	0.0539748	0.0728619	0.0441267	-0.0538165	0.0772259	-0.124786	0.0255535	-0.0354266	-0.0651467	0.12461	-0.084551	0.095937	-0.00717225	-0.0239664	0.0125123	0.000522726	-0.0496062	-0.0451464	-0.0258651	-0.0199285	0.0186299	-0.0082123	0.0646856	-0.0293711	0.0263447	0.0117597	-0.0129312	-0.0198685	0.0512942	0.0833688	0.110626	-0.00692932	0.0179358	-0.0832039	-0.027974	-0.0132197	-0.0367917	-0.0355681
TAS2R10	50839	-0.527173	-0.0395187	0.183396	-0.0193924	-0.0652234	0.0545017	0.210082	-0.0651856	-0.0271799	-0.11189	-0.036604	0.0425468	-0.069204	-0.022502	-0.0197068	-0.0503784	-0.0910999	0.0171156	-0.0345993	-0.21853	-0.080089	0.0321471	-0.0283402	0.0278672	-0.00586005	-0.0315497	-0.0652804	0.011011	0.0290953	-0.0663802	0.02937	-0.000516951	0.0298582	-0.0745055	-0.0538828	0.0125666	-0.00385744	0.00202254	-0.0254287	0.00721453	-0.0356442	0.0172773	0.0350799	-0.0142293	-0.0467598	0.0584017	0.0643443	0.0157456
C4orf15	79441	-0.52709	0.45588	-0.0547683	0.169419	-0.069612	-0.192354	-0.0340355	-0.145019	-0.142742	-0.0335093	-0.0527951	-0.127599	0.169121	-0.0550883	0.0529459	0.02801	0.216174	-0.0766002	0.0156864	0.074857	-0.0711998	0.112323	-0.0873818	0.0350634	-0.0573053	-0.0429592	0.0644202	-0.0255327	0.0526968	-0.0220855	-0.0149327	-0.0435716	0.0190697	0.0247739	-0.0489894	0.00964362	-0.0717072	0.022531	0.0048588	0.0561046	-0.0237105	-0.00838992	-0.00635694	0.12345	0.0203815	-0.0118404	-0.0523764	0.0461672
HSPE1	3336	-0.526931	-0.051929	-0.538669	-0.163298	-0.137238	-0.00027283	-0.115653	-0.0018007	-0.0770387	0.0552844	0.00173721	0.00167664	-0.222009	-0.0508242	0.0373905	0.0367043	-0.0835834	0.018196	-0.0184663	0.199104	-0.127203	-0.0705255	0.0065989	-0.0750796	-0.0440137	-0.0616422	-0.00954248	0.124577	-0.027182	-0.0139498	-0.0200528	-0.00912855	0.0208257	0.0104385	0.0493198	-0.00325209	0.00323374	-0.0416101	-0.0128179	-0.0481495	0.0386215	0.0364214	0.0216158	-0.0319687	-0.00706603	-0.0326327	-0.00642486	0.0365111
KIAA1971	#N/B	-0.526551	0.181747	0.366773	-0.276884	0.112668	-0.0527674	-0.0589788	0.162847	-0.130355	-0.137373	-0.0363923	0.185477	-0.0193152	0.0478097	0.0125388	-0.0109676	0.050279	-0.0294331	0.0254214	-0.0687831	-0.0326897	-0.00851256	-0.0121211	0.0653948	0.0587197	-0.0631249	-0.0557279	0.0160453	0.0278799	-0.0527618	0.0460065	0.0482117	-0.008763	-0.00245839	-0.000597746	0.0228384	0.0139596	0.0426194	0.032111	0.0511799	0.0400282	0.0157574	-0.0449972	-0.0344505	-0.0176009	-0.0587596	-0.0395818	0.0717203
KIF23	9493	-0.526276	0.085955	-0.582639	-0.189746	-0.0654679	-0.131123	-0.126002	0.0883403	-0.000416408	0.0134678	0.0958087	0.0536281	-0.0403746	-0.0451972	0.0410415	-0.020681	-0.0959935	-0.0208223	0.0115597	-0.0871775	-0.0087236	0.0118882	0.0152619	0.0485259	-0.0123548	0.00628665	0.13064	-0.0105067	-0.0191274	-0.0103187	-0.0425262	-0.0237903	-0.0292891	0.00323927	-0.051775	0.00505882	0.108842	0.0151334	-0.0510957	0.0498525	-0.0629079	-0.022067	-0.0276229	-0.00458912	-0.00501153	-0.00380985	0.00700818	-0.0349371
APPBP2	10513	-0.526225	-0.211294	0.00911979	-0.0876661	-0.305315	-0.171452	-0.0550348	-0.0216142	-0.0258794	0.0831722	-0.151941	0.0404003	0.177487	0.0242526	-0.295234	0.180249	-0.0204354	-0.0313124	0.0918019	0.0234404	-0.0523804	0.120085	0.0957723	-0.305585	0.0350393	0.00874071	-0.0234681	-0.0868416	-0.0279666	0.0176242	-0.0161075	0.075979	-0.0182838	-0.0803063	-0.146112	0.0394259	0.0153617	-0.0462849	-0.0425174	0.107164	-0.0278239	0.043769	-0.0411162	-0.046791	0.0105442	0.0146038	-0.0797035	-0.00538584
FLJ23342	79684	-0.526102	-0.285061	0.0121542	0.28308	-0.132408	-0.0219167	0.104033	-0.145642	-0.0237853	-0.0733239	0.0384318	-0.153009	0.0425301	0.000309351	-0.0654091	-0.0836154	-0.203855	0.11509	0.0786924	0.0200215	-0.169217	0.0554047	-0.0937221	0.0214128	-0.00603857	-0.0641758	-0.00932608	-0.0052381	0.070416	0.0993099	0.0196549	-0.00896254	-0.0116413	-0.0610412	-0.078508	0.0687507	0.0578037	-0.0688947	0.0198826	-0.0260662	-0.0500744	-0.00798335	0.0354322	-0.00294668	-0.0078247	0.0534961	0.0801734	-0.0321112
INSIG2	51141	-0.52598	-0.0702376	-0.0968965	0.235201	-0.0721817	0.173606	0.113847	-0.269905	0.137287	0.138287	0.00157188	0.0318452	0.0504594	0.0771066	-0.00865493	0.0315593	0.0092157	0.075821	-0.0232032	0.0380855	0.0306322	-0.0634245	0.0969504	0.0118032	-0.0350518	-0.104168	-0.161179	-0.0411971	-0.10043	-0.0726846	-0.0116	0.0437978	0.0233055	0.0269613	-0.000824617	-0.0455545	0.0359682	-0.0849674	-0.0815443	-0.120725	-0.0395781	0.0583577	-0.000652639	-0.0561063	0.0514665	0.0146032	-0.0273137	0.129991
HSA9761	27292	-0.52579	0.353004	-0.115881	-0.0371596	-0.347437	-0.0112763	-2.26E-05	0.0808791	-0.0638914	0.0175179	0.0746345	-0.0589606	0.106993	0.247447	0.0183082	0.0145441	0.0482435	-0.0160256	0.02934	-0.00338674	-0.0652618	-0.00247492	-0.000972024	-0.0178846	0.155185	0.0953074	0.0535338	-0.0225255	0.0276662	-0.0124987	-0.021235	-0.0112005	0.0112688	0.0237453	-0.00539553	0.0770034	-0.0885575	0.0735657	0.105265	-0.0241775	0.111912	0.0672854	0.0705624	-0.0461171	-0.0268945	0.0794494	-0.00323223	-0.0146638
PDCL	5082	-0.525698	0.187612	-0.256439	0.167748	-0.199729	-0.126157	-0.0976647	-0.0212349	-0.106244	0.0127519	0.179599	0.0204965	0.152201	-0.0276977	-0.0862632	-0.0329438	-0.0203872	-0.117951	-0.0516254	0.0811173	-0.0362716	0.0336488	-0.00529624	-0.133777	0.0988748	0.0423556	-0.0692873	0.0249057	0.0218054	0.0702488	0.00330098	0.135101	0.0110419	-0.0340388	0.0328751	0.0539306	0.0743856	-0.0245667	-0.0108613	0.0254716	0.0361253	0.0697698	-0.103055	0.0223622	-0.0838676	0.0446425	0.0113849	0.0545569
GARNL1	253959	-0.525494	-0.301694	0.37891	0.206945	-0.24639	-0.131961	-0.0288019	-0.199519	-0.137404	0.0415026	-0.145129	-0.068668	0.0289816	-0.014647	-0.137324	-0.000844607	0.0155303	0.126484	0.0547494	0.0689568	0.0194885	0.0222742	0.01895	-0.0167918	-0.033432	-0.0477596	-0.0528966	-0.00032951	-0.00234728	-0.0143315	0.0549103	-0.0699147	0.012862	0.00649848	-0.0854764	0.0327836	-0.0765023	-0.0160839	0.0387831	-0.0418919	-0.00286763	0.0240856	0.0218877	0.00783001	-0.000835462	0.0189111	0.0343699	0.0166856
RAP2C	57826	-0.525478	0.469517	0.0157288	0.165714	0.0411594	0.0146763	-0.0366401	-0.0975558	-0.0477974	0.125964	0.00603211	-0.0156316	0.211117	-0.0810791	0.0244815	0.0141268	0.15318	-0.154702	0.0186728	0.106618	-0.0853195	0.113852	0.00792147	-0.11105	-0.0210569	0.00542357	-0.00370004	-0.0821968	0.00449723	-0.0291405	0.0267261	-0.0222833	-0.0501875	-0.0584164	-0.0876064	-0.00777216	-0.0059419	0.0112335	0.0188692	0.0453498	-0.0473645	-0.081148	0.0119182	-0.0208212	0.0130556	0.00872389	-0.0124515	-0.00899965
C10orf86	54780	-0.525396	0.36971	-0.263545	0.121065	-0.0279199	0.0648876	0.138903	-0.110043	-0.122641	-0.0498908	-0.104537	-0.0204348	-0.00513391	0.0814606	0.0799006	0.0355671	0.0660313	0.135061	-0.0382921	0.0647807	-0.10561	-0.0915608	0.101908	-0.0352354	-0.00947974	0.0522963	-0.0342333	-0.0378843	-0.0847798	0.0265411	0.0265536	-0.154691	-0.0275436	-0.0785085	-0.0477614	0.0494495	0.0684787	0.0160095	0.0306701	-0.0720704	-0.013734	0.00189015	0.00936109	-0.00280758	-0.0638003	-0.0347333	0.0271535	0.00393192
ARHGAP12	94134	-0.52526	-0.353869	-0.0450193	0.0875506	0.0426683	0.0153858	0.0368678	-0.123913	0.091878	0.170774	-0.17419	-0.0974062	0.0801162	-0.00435076	-0.113039	-0.0136668	0.069649	0.0705681	0.00447052	0.00343086	-0.140994	0.0341518	0.112236	-0.0110346	-0.0362695	-0.0674156	0.0412563	-0.0327709	-0.0114347	-0.0236984	0.0326452	0.00696603	0.0566117	-0.152867	-0.0878118	0.030811	-0.0172298	-0.0229828	0.0334328	-0.0243166	-0.0265504	0.0520891	0.029343	0.0291766	0.0189487	-0.0236135	0.0700665	-0.0464934
TROVE2	6738	-0.525244	0.00156292	0.203944	0.0404089	-0.227847	-0.178056	0.0427814	0.0492521	-0.00651014	-0.250712	0.0130252	-0.073043	-0.0122534	0.249104	-0.128749	0.0501956	-0.0434188	-0.135682	0.207339	0.0473544	0.0206536	0.022139	-0.0352759	-0.0916825	0.035154	0.0149005	0.0791029	-0.0649196	0.01999	0.0172984	-0.00082588	-0.0279297	0.167415	0.119139	0.0100449	0.126121	-0.0735143	-0.0451897	-0.0240866	-0.0428256	0.00309178	-0.0391006	0.0672922	0.0318695	-0.0280972	0.045533	-0.00930317	0.00174389
C17orf42	79736	-0.525182	0.00374468	-0.367275	0.0895161	-0.0946396	0.165786	-0.0612106	-0.219748	-0.0681395	0.172996	-0.00129998	0.0728577	0.00468989	0.0755356	-0.0611175	-0.0221348	-0.220056	0.0334173	-0.0114293	0.00298527	-0.0106042	-0.00722269	-0.068415	0.00513173	0.0631192	-0.0574338	-0.0402859	-0.0313614	-0.0295577	0.0438281	0.03953	-0.00666512	0.020297	0.0114973	-0.0314755	0.0150235	0.0454244	0.0102697	-0.00207251	-0.061379	0.031498	-0.00982177	0.0656673	-0.0533547	0.0368244	0.00846314	0.0119363	0.101631
BZW1	9689	-0.525009	0.161331	-0.479737	-0.0390022	0.0393999	-0.11484	-0.064792	-0.010409	0.160788	0.131802	0.126053	-0.0947658	0.0762412	-0.120523	-0.10384	0.00144391	0.199732	-0.10287	0.0567492	0.108416	-0.0265436	-0.0344384	0.0308773	-0.0115518	0.0599464	-0.0279933	-0.0202088	-0.0356018	-0.073255	-0.0892328	-0.0441646	-0.0955092	-0.0526621	0.0158106	-0.00949985	0.00567844	-0.0613397	-0.0133488	-0.0268553	-0.0296776	0.0260824	-0.0266023	-0.0472769	-0.00115732	-0.0358661	0.08518	0.0114239	-0.00541916
PRKD1	5587	-0.524964	-0.374136	0.207386	-0.207559	-0.0295606	0.0543878	-0.0429758	0.112436	0.0929383	-0.160357	0.175079	-0.0184844	0.0708641	0.129277	-0.0790436	0.138439	0.00901672	-0.0463073	-0.0775024	0.0561659	-0.0944972	-0.032509	-0.00803353	0.0393827	-0.0355472	0.0940728	-0.00314225	-0.0423429	0.0584321	0.0763735	0.0140528	-0.005748	0.0515733	-0.00224165	0.0363453	-0.0279428	-0.0153478	0.0164436	-0.0189499	0.0562918	-0.0171174	-0.0331972	0.00404299	0.0121498	0.0488357	-0.0518866	-0.0251813	-0.0653893
SMARCE1	6605	-0.524854	0.195283	-0.165347	0.20041	-0.205508	-0.0647352	-0.108489	0.152587	-0.154701	-0.21303	0.0827449	-0.188183	0.0402299	0.123772	-0.103736	0.149147	-0.0132599	-0.00923041	-0.053197	0.116189	0.0208893	-0.00146226	0.0239446	-0.11559	0.126768	0.00236187	-0.00625271	0.000521431	-0.00515743	-0.0155893	0.0458679	5.86E-05	0.0614267	0.0752895	0.00573016	-0.0224574	-0.00720753	0.0369528	0.0443138	-0.0900266	-0.013518	0.000967294	-0.0197817	-0.00742914	-0.0247645	-0.0190064	0.0757501	-0.113688
EIF4G2	1982	-0.524844	0.0777751	0.207083	-0.153081	-0.278997	0.00600658	0.153278	0.441537	-0.0521318	-0.0466201	0.017337	-0.300483	-0.0105406	0.231137	-0.0675654	0.0973611	-0.0274357	0.00300119	0.0786584	0.0491339	0.116754	0.0604072	0.0545994	-0.146653	0.0373374	0.0440446	0.0112517	0.0896427	-0.0759795	-0.00440092	0.00571544	-0.0430881	-0.0568098	0.0869328	0.019591	0.00160611	0.0303658	-0.0187194	-0.0211208	-0.0259357	0.0443476	-0.0380169	0.00594611	-0.0279072	-0.0190436	0.0206958	0.02801	-0.0601449
LGR4	55366	-0.524621	-0.492891	-0.221079	-0.0471641	0.0649466	0.133191	0.0766266	0.0834164	-0.0919823	0.0997857	0.0376796	0.00653648	-0.0692313	0.00671437	-0.0742694	-0.128033	0.0433409	0.107023	-0.0850654	-0.0166593	-0.0416437	-0.0335703	-0.0348691	0.0867978	-0.115645	0.0376068	0.032468	0.00897478	-0.0139224	-0.0101202	0.0535652	0.070122	-0.0237535	-0.07658	-0.0531792	0.011092	-0.0279511	-0.0232954	0.0129929	0.018446	-0.0190176	-0.0661764	0.0310298	-0.0381913	0.0468286	0.0238462	0.00979945	0.0242168
LAMP2	3920	-0.524606	-0.0647005	-0.0383685	0.211023	0.166771	0.0781746	0.205171	-0.0114713	0.166101	0.268772	0.0807377	0.146848	0.134331	0.0864098	-0.142335	-0.051602	-0.111453	-0.24713	0.0592569	0.169281	0.0802582	0.00782304	-0.0868761	0.0802433	-0.0381455	0.0646725	0.0666711	-0.0210322	0.0256473	-0.130108	-0.00815001	0.0304735	0.05218	-0.0322728	0.0557791	-0.0444141	0.00509807	-0.0787994	0.0135118	0.0938657	-0.0349162	0.0148225	0.0106855	0.0605462	-0.00923006	0.0766624	-0.0547989	-0.0235812
ARMCX5	64860	-0.524529	0.13016	-0.0991596	0.080017	0.07057	0.000268577	0.0313649	-0.208387	-0.0674773	0.132787	-0.0246892	0.0487725	0.0964563	0.0164587	-0.0657624	-0.018572	0.170266	0.0433232	-0.15303	0.0330865	0.0246769	0.0597265	0.0257204	-0.0243513	-0.00780406	0.141214	-0.0753258	0.0694211	-0.00328757	-0.0364526	-0.0152771	-0.0368666	0.121902	-0.0116555	-0.0162173	0.00602408	-0.034793	-0.0195801	-0.0202947	0.0554349	0.0522383	0.0323846	0.0801167	-0.00125538	-0.0222195	-0.0303107	0.0164296	0.0105501
TWISTNB	221830	-0.524521	0.277706	-0.0590396	-0.237213	-0.0627335	0.0832708	0.0224891	0.0646681	0.0856782	-0.00517049	-0.0175478	-0.037433	-0.0227714	-0.0548165	0.0336831	-0.118825	0.0648303	-0.0456106	-0.023029	-0.145471	-0.105443	-0.0250656	0.0236207	0.0483952	-0.0293826	-0.0157956	-0.0765372	0.0196455	0.105233	-0.0321526	0.00815437	-0.0831275	0.0534073	0.0406355	0.0453409	-0.0707235	-0.0243298	0.0723528	0.0320546	0.00081707	0.0140185	0.0054538	-0.0375033	0.0192422	-0.0851193	-0.0564399	0.00875529	0.0143217
L2HGDH	79944	-0.524514	-0.129388	-0.0861776	-0.0567231	-0.187369	-0.0368984	0.0160706	0.0931802	-0.104414	-0.0855853	-0.282836	0.118833	-0.0500449	-0.0474158	0.0330738	-0.126192	-0.0589098	-0.00390857	0.069826	0.0552713	-0.0888093	-0.0295549	-0.0695622	0.0169478	-0.000687371	-0.00410813	0.00468151	-0.0206377	-0.0752412	0.000987418	-0.00730994	0.0602328	-0.0154375	0.0383717	0.06065	0.0128255	0.0112341	0.0566508	-0.0336632	-0.0287738	-0.0922927	-0.0178874	0.0553505	-0.023207	-0.0340358	0.0213471	-0.0292175	-0.000228095
XRCC4	7518	-0.524274	0.329651	-0.3101	0.0641897	-0.21565	0.141768	0.247408	0.0204779	0.0994295	0.193044	0.0745326	0.022372	0.0122592	0.0978467	-0.0369468	0.10111	-0.015854	-0.0372892	-0.0438593	-0.0972214	0.0391984	-0.0136877	0.0171015	0.0278392	0.0457366	-0.0360613	0.0800544	-0.0182547	0.0365661	0.00422191	0.0536074	-0.0295009	-0.020071	-0.0700555	-0.0250474	0.0332932	0.0631641	-0.0203286	-0.0149498	-0.0467337	-0.0299999	-0.0280473	0.0303096	-0.0367519	0.0161538	-0.0066016	0.0164054	0.0359604
C6orf62	81688	-0.524182	0.371001	0.0964892	-0.0256485	-0.255819	-0.108926	0.156422	0.169151	0.149108	0.034091	0.0144659	-0.225487	0.0741801	-0.000378123	-0.153028	-0.00752789	0.0152363	-0.160708	0.135995	0.135751	-0.0340735	-0.0347599	-0.0137461	0.0155559	0.0583129	-0.0156695	-0.00680319	-0.00864419	-0.0314768	-0.0196545	-0.04456	0.06311	0.0350633	0.0235585	0.0680849	-0.000842006	0.0222513	0.00722589	0.0080028	0.0226139	0.00344758	0.0637815	-0.0340268	-0.0184215	0.0150901	0.0492174	0.0440553	-0.0195307
C6orf120	387263	-0.523761	0.0771921	-0.154972	0.0778179	-0.194439	0.24754	0.146629	-0.213683	0.112458	0.189788	0.00707453	0.00598613	0.0773465	0.054773	-0.156802	0.0786139	0.0477053	-0.0994918	0.0769872	0.117537	0.0493343	0.0409477	0.0732549	0.034478	-0.00727676	0.0330072	-0.0870811	-0.0864034	0.0502772	-0.0433114	0.0528315	-0.0540054	0.0699624	-0.0443977	-0.0607326	-0.0755257	-0.0490598	-0.0662323	-0.0236742	0.00163713	-0.0634517	-0.00617026	-0.0486355	-0.0355042	-0.0212759	0.0182486	-0.102367	-0.00876145
GOLT1B	51026	-0.523475	0.31045	-0.332393	-0.0937498	-0.0847348	0.123134	0.223807	-0.0526452	0.178888	0.0798527	0.225942	-0.0684216	0.151767	-0.0171083	0.0896953	0.0464657	0.175773	-0.0329275	0.0631343	0.051762	0.0382248	0.0610872	0.0371668	0.0426912	-0.0444298	-0.172823	0.0590455	0.0739339	0.0169346	0.0170626	0.0257741	0.0445101	0.0308945	0.00621785	-0.0430951	-0.0174134	-0.0317987	-0.00842182	-0.0596539	0.00848126	0.00599035	-0.00266518	-0.048718	0.0234498	0.0247917	0.0272402	0.0358984	0.0058366
EDD1	51366	-0.523152	0.208766	0.0383553	-0.0749542	0.0679016	-0.14952	-0.0782614	-0.320547	-0.0632217	-0.0118393	-0.0986994	-0.208681	0.187958	-0.132422	-0.0405743	-0.0103647	0.0521976	-0.0541274	0.108821	-0.0696474	0.000719591	-0.0394162	0.169488	-0.0531202	-0.0295951	-0.0439476	-0.12763	0.0257552	-0.123143	-0.00832549	0.00302479	-0.0310815	-0.032839	-0.0268485	-0.0398725	-0.000954123	-0.0588626	-0.105105	-0.03698	0.0593304	0.0253822	-0.0859375	0.0304671	0.0106101	0.0119701	0.00706147	-0.0313816	-0.0246268
C12orf5	57103	-0.523104	0.241415	-0.269229	-0.0513031	-0.0341501	0.0397726	-0.0701833	0.123043	0.182093	0.284582	0.0853096	0.081683	0.106084	-0.00638739	0.142585	0.0418324	0.123623	-0.0662795	0.00343626	0.0618763	-0.150522	0.15129	-0.0439816	-0.0225553	-0.000480942	-0.0838347	-0.0913443	-0.0120824	-0.0793855	0.0514023	0.0308831	-0.000349187	0.0285685	-0.0435277	-0.0961907	-0.0260754	-0.0130874	0.0304787	0.0535845	-0.00823776	-0.0198764	0.069978	0.0676879	0.000134135	-0.0451817	-0.047716	0.0314109	-0.100955
HIBCH	26275	-0.522944	-0.280092	-0.164982	0.15944	-0.0768847	0.193148	0.0751444	-0.157991	-0.232771	0.104117	-0.0752567	0.0596822	0.00600268	0.190993	-0.00600347	-0.133329	-0.192186	0.0301813	-0.0541068	0.187013	0.0119279	-0.158726	-0.0363125	-0.000880519	0.00230447	0.0393577	-0.0709185	-0.0944235	-0.0273521	0.000162434	-0.0147051	0.0453411	-0.0334135	-0.00397807	0.0136931	-0.00544229	0.0801091	-0.0515527	0.0192877	0.0526232	-0.025739	-0.00172442	-0.0249979	0.0189463	0.0324264	-0.025517	-0.00319488	-0.0654184
HCAP-G	64151	-0.522812	0.27204	-0.523947	-0.253287	-0.116102	-0.120415	-0.102954	0.0410509	-0.10718	-0.0488384	0.163862	0.0757385	-0.100507	-0.0889337	0.182828	-0.0274962	-0.12578	-0.0636643	-0.0404638	-0.0756881	-0.0283711	-0.000114876	0.0564321	0.0433985	0.0112371	0.0209098	0.0321735	-0.00196506	-0.0512072	-0.0395905	-0.0241773	-0.035853	-0.0329415	0.0384627	-0.0256693	0.0694629	0.0234316	-0.0175214	-0.0505964	0.0114318	-0.0690027	-0.0362333	-0.0263662	0.0447853	0.0165619	-0.0358873	-0.0369119	0.0216223
ACBD3	64746	-0.522787	0.0253795	-0.144346	0.198199	0.032088	0.0385517	0.212453	-0.177561	-0.112725	-0.103134	0.163431	0.0695317	0.243735	-0.0481625	-0.00778837	-0.0684018	0.0984847	-0.116251	0.144539	0.151348	0.0884236	0.0534218	0.0620704	0.0480722	-0.0111916	0.00232622	0.0507839	-0.0068129	-0.0182449	0.0797885	0.00190803	0.0254792	0.0869233	0.125848	-0.0124039	-0.0141541	-0.0693576	0.0133686	0.00722232	-0.00928598	0.0283551	-0.00487081	0.0777191	-0.00156052	0.0452091	-0.0838002	0.0132678	0.03927
FLJ20035	55601	-0.522787	0.0610735	0.086487	0.366863	0.393682	0.000373689	-0.180024	-0.0381208	0.0717718	0.156095	-0.0319199	-0.00505984	-0.0290714	8.02E-05	0.0827423	0.0966311	-0.0227764	0.0811663	-0.0941021	-0.0350041	0.00535325	-0.00449485	0.0237003	0.0369528	0.108539	-0.132747	-0.0257129	0.0626159	0.0151333	0.00022276	-0.0554185	0.0153903	0.0279052	0.017334	-0.017555	0.0287753	0.0734377	0.00610717	-0.0174221	0.0560454	-0.0425189	0.0260746	0.0171597	0.000349935	0.0100099	0.0665332	-0.0207585	0.077686
MPHOSPH9	10198	-0.522588	0.400825	0.0348733	-0.086995	-0.42105	-0.166934	-0.191997	-0.0978646	-0.0845516	0.043797	-0.104467	-0.0550527	0.0477333	0.118528	0.0262745	-0.0061007	-0.0831828	0.0689833	-0.116296	-0.0621536	0.0057672	-0.012275	0.0518894	0.0214592	-0.0788956	0.0264377	0.0383316	0.00454346	-0.00251903	-0.0301371	-0.0388755	-0.0153155	-0.0541488	0.000216808	-0.0159644	0.0567097	0.0413825	0.0751633	-0.108381	0.0832998	-0.0110396	-0.040139	-0.0271275	0.0407957	-0.00155396	0.0315758	0.0606713	0.0182684
FLJ21168	80143	-0.522422	0.268253	0.0596762	-0.411464	-0.135973	-0.0555786	-0.028115	0.0879995	-0.0589084	-0.0038278	-0.0034232	0.0590636	0.0733569	-0.175769	-0.154833	-0.0641199	-0.0928448	-0.0625494	0.0710032	-0.0333061	-0.0935542	-0.0488064	0.0524985	-0.0705815	0.056534	0.0152555	0.0458219	-0.131395	0.107379	0.0682837	0.0382148	0.101111	-0.0179665	0.0364879	0.0290569	-0.00950206	-0.0459364	0.00372173	0.0194172	0.104231	0.0043892	0.0218647	-0.0410754	0.013029	0.0055331	-0.00869887	-0.0330303	0.0717445
UEV3	55293	-0.522297	-0.180846	-0.291807	0.0410841	0.102005	0.117935	0.0458444	-0.00825999	0.185488	0.270847	-0.0962928	0.125628	0.153344	-0.0149562	-0.12966	-0.124634	-0.0358651	-0.0535658	0.0955797	0.0405768	-0.103542	0.0110697	-0.0464589	-0.00365063	0.124006	-0.0666003	0.00761565	-0.0849962	-2.40E-05	0.0465222	0.0151819	-0.0819583	0.0161787	-0.0387105	-0.0281154	0.0239149	0.0167057	0.0113168	0.0062457	-0.00386204	-0.059653	-0.0205864	-0.00229352	0.0241922	-0.00754684	-0.0270377	0.0433924	-0.00926973
DPM1	8813	-0.52209	0.155035	-0.429561	0.0264401	-0.0574039	0.15119	-0.00449659	-0.0366591	-0.190074	0.126511	0.0389033	-0.13808	0.0242485	-0.108975	-0.0141606	-0.0478986	0.0522248	-0.00686367	0.139858	0.138203	-0.13775	0.0474936	-0.13049	-0.10695	-0.0253291	-0.025531	0.109732	0.0701332	-0.0780424	0.0344288	0.00283395	0.0457327	-0.0264965	-0.0983838	-0.0158819	-0.100199	-0.0299175	-0.0795124	-0.0522461	-0.0179375	0.00109304	-0.065202	-0.0535231	-0.00222732	0.0314239	0.031681	0.010484	-0.0438555
AMMECR1	9949	-0.522015	0.209758	-0.270596	-0.0107952	0.19805	-0.214863	-0.0424182	-0.028312	-0.128346	0.0460092	0.039808	0.134845	0.107145	-0.0134227	-0.0145609	0.0196156	-0.0632201	0.175932	0.141453	0.00796588	-0.0062919	-0.0409169	-0.0322973	0.0771123	-0.00367734	0.0947832	-0.0241152	-0.0644827	-0.033788	-0.0549614	-0.0329176	0.0166923	0.0125598	0.0468606	-0.00133891	0.0236246	-0.0093992	-0.0284981	-0.0584287	0.117314	0.00218328	-0.00932825	0.0150495	0.0103754	0.0144393	-0.0118227	-0.037304	0.0842309
NBLA00058	54529	-0.521674	0.0040719	-0.0535194	0.105943	-0.309216	0.187586	-0.181356	-0.235176	-0.16909	0.0692189	0.0109419	-0.131227	0.0676262	0.0659367	-0.000657427	0.010216	-0.00080145	0.0197921	0.109003	0.194905	0.00235077	0.0435655	-0.0260152	0.0116916	0.00153494	0.0171402	0.0391022	-0.0638612	-0.0702309	0.0286219	-0.0478942	0.0439449	0.0744541	-0.0392632	-0.0510532	-0.106942	-0.0230837	0.022919	0.0087731	-0.0393748	0.0477816	-0.0200221	-0.00486558	0.0402429	0.00302236	0.0662833	-0.0147119	0.0497301
H2AFJ	55766	-0.521408	-0.132047	0.112331	0.142531	0.170324	-0.0261901	-0.122133	-0.0184479	-0.121853	-0.0085575	-0.138344	0.14339	0.115949	0.00260922	-0.0983839	0.0546004	0.0921771	0.053841	-0.0160266	-0.044859	0.0106025	0.0557976	0.0522368	-0.105268	0.0232132	0.00185518	0.0331779	-0.0409729	-0.0338333	-0.0347434	0.0278582	0.0349871	-0.0298399	-0.0864327	-0.0762212	0.046247	-0.0163481	0.0557434	-0.0204469	0.0728504	0.00239658	-0.00893181	-0.00688851	0.105328	-0.0321856	-0.000487365	-0.00273827	0.0116669
PVRL3	25945	-0.521285	-0.183997	-0.0191118	-0.220453	-0.0415656	0.160247	0.103575	0.0964736	0.0864939	0.0449047	0.249873	-0.0398786	-0.0408924	-0.0035235	-0.0385371	0.0145898	0.050788	0.170553	-0.0954283	0.0181589	-0.139177	0.112744	0.0416789	0.170047	0.0222528	0.0133489	-0.00665448	0.0384165	0.094496	0.0335559	-0.00863692	0.0868286	-0.00319964	-0.0223178	0.0248129	-0.0263207	-0.0143728	-0.0415719	0.0300015	0.0739308	-0.00443293	0.00229643	-0.0394226	-0.0485286	0.0192336	0.0142306	-0.0469117	-0.0210186
SKP2	6502	-0.521218	0.284344	-0.373758	-0.244025	-0.236399	-0.178365	-0.119198	0.0663744	-0.0755286	0.00170116	0.112851	-0.0531656	-0.0126222	0.0817144	0.120599	-0.0530499	-0.13036	0.074593	-0.0387741	-0.0789665	0.030461	-0.0623656	0.0700904	0.0721711	-0.00255407	0.091993	0.0607752	-0.0320983	-0.0142511	0.00735043	0.00673032	-0.0164741	0.000840411	0.0469029	-0.0582892	-0.0337964	-0.03454	-0.027338	-0.00671438	0.0209139	-0.0671757	-0.000157479	-0.00441967	0.0044271	0.014827	-0.0100073	-0.00692256	0.0345987
SC4MOL	6307	-0.521162	-0.308854	-0.328568	0.0169788	-0.106666	-0.160675	0.146399	-0.0792684	0.079044	0.24664	0.11182	0.156336	0.0354895	-0.00159386	0.01699	-0.0456717	0.0165528	0.12532	-0.0201466	0.109088	0.0459972	-0.0881004	-0.0156349	-0.0634807	0.00508469	-0.0146154	-0.088005	-0.0523297	0.0252423	-0.0371116	0.0635419	-0.0510995	-0.046022	0.0494316	-0.0284747	0.03319	-0.078899	-0.111036	-0.032253	0.000320004	0.0258997	0.0611314	-0.0473168	-0.0112016	0.0265535	-0.00842287	-0.0332136	0.0353272
KIF3A	11127	-0.521148	-0.270827	0.224889	-0.208202	-0.327279	-0.217264	0.0477269	-0.138605	0.105899	-0.0570409	-0.0415907	0.0663459	-0.0500487	-0.0463014	-0.105246	0.0463226	0.0230761	0.0301326	0.0930411	0.0229935	-0.0664059	-0.0127609	-0.175907	0.0466006	0.146624	-0.101537	-0.0021107	-0.0430543	-0.0612496	0.06427	-0.0835686	0.01244	0.0367285	0.0411047	-0.0345462	0.052528	-0.0570788	0.105738	0.0178602	-0.0270361	-0.00983934	0.0492316	0.00862974	0.00613752	0.0262676	-0.00188136	-0.0513428	-0.0116281
[truncated: 12,256 more rows]
[truncated: 2 more columns]
