# Supplementary material for: A New Perspective on Transcriptional System Regulation (TSR): Towards TSR Profiling
Source: PLoS One. 2008 Feb 20;3(2):e1656. doi: 10.1371/journal.pone.0001656 (PMC2250855; doi:10.1371/journal.pone.0001656)
Supplement: Table S2 — (12.07 MB XLS) [file pone.0001656.s002.xls]

## Sheet: Supplementary Table 2
Identifiers	GENEID	COMP1	COMP2	COMP3	COMP4	COMP5	COMP6	COMP7	COMP8	COMP9	COMP10	COMP11	COMP12	COMP13	COMP14	COMP15	COMP16	COMP17	COMP18	COMP19	COMP20	COMP21	COMP22	COMP23	COMP24	COMP25	COMP26	COMP27	COMP28	COMP29	COMP30	COMP31	COMP32	COMP33	COMP34	COMP35	COMP36	COMP37	COMP38	COMP39	COMP40	COMP41	COMP42	COMP43	COMP44	COMP45	COMP46	COMP47	COMP48
Pzp	11287	-0.243014	0.168581	0.350836	-0.33831	0.324214	-0.457089	-0.270099	0.0994564	0.0412979	0.038229	0.0642998	0.100553	-0.238881	0.0430148	0.0742686	-0.0128296	-0.0416072	0.0035488	-0.0132389	0.027072	-0.0326063	-0.0376805	0.0468173	-0.0395897	-0.0133976	-0.0568639	-0.0287998	-0.0197358	0.0547561	0.0420024	-0.00306978	0.0249781	-0.0473591	0.0196293	0.00557405	-0.00920399	-0.0328927	0.0344516	-0.0251591	-0.0147793	0.0278838	0.00278916	0.0153117	-0.0336141	0.0204218	-0.00553832	0.0182415	-0.0217101
Aanat	11298	-0.279304	0.641357	-0.144265	-0.0831361	-0.194886	-0.109766	0.134902	-0.00798934	-0.0840252	0.00723046	0.0908079	0.037707	0.0125429	0.0151398	0.0675457	-0.069455	-0.021076	-0.00908299	0.0900192	-0.0566828	0.0089274	-0.0988099	-0.101656	0.0495171	0.0258793	-0.0325535	-0.0252149	0.0651974	0.0654968	0.0259005	-0.00409464	-0.0231379	-0.0348411	-0.0377868	0.0264244	0.124128	-0.0254727	-0.00310819	0.0514283	0.0212195	-0.0297876	-0.0298806	-0.0331895	0.0173648	-0.0128645	0.0401573	0.00627979	-0.00548925
Aatk	11302	0.712646	0.387074	-0.0635966	-0.154509	0.0161541	0.172466	0.0855269	0.122694	0.0974889	0.0737516	0.00903484	0.0161257	-0.0528126	0.0498245	0.0280942	0.0315656	0.159467	0.0269654	-0.0221869	-0.00973057	0.0797744	0.0140565	-0.0268416	0.0519305	0.0553043	0.0936897	-0.0425923	-0.0529827	-0.0301859	0.0103514	0.00387742	-0.00525822	0.0518353	0.0583039	0.105095	-0.0302542	0.00585254	-0.010883	-0.0201073	-0.010774	0.0470097	0.00399325	-0.0185292	0.0520361	-0.0340618	-0.0390889	0.0158601	0.0797852
Abca1	11303	-0.0214102	0.0232198	0.380188	-0.386766	0.0647145	0.238262	-0.189073	0.124325	0.117089	-0.00141922	-0.0371145	0.0452304	-0.159919	-0.0290669	0.239751	0.0256436	0.165482	-0.12476	-0.0290799	0.120316	0.209247	-0.225999	0.031027	0.0630357	0.00892489	0.156782	0.00949561	0.0838553	-0.119193	0.0650551	0.0232049	-0.0470424	0.0508292	0.093009	0.00325826	-0.0242435	-0.0793502	0.0363726	0.0528922	-0.0115913	-0.0655048	-0.0565776	-0.015451	-0.00825438	0.0712686	-0.0583784	0.0184646	0.0297315
Abca4	11304	0.150681	0.328759	-0.118179	-0.0521451	0.0289486	0.0573467	-0.0834981	0.0684319	-0.143608	-0.251957	-0.100533	0.228095	0.0849071	-0.0396196	0.158763	-0.0198117	-0.0722449	-0.0646053	-0.163896	-0.0094601	0.225157	0.179064	-0.0720384	-0.026634	-0.102537	0.0180211	0.0479017	-0.0855922	-0.134722	0.166475	-0.0735038	0.182258	-0.0735229	-0.0625803	-0.0135168	0.0427348	0.0269246	-0.0518871	0.0267309	0.0315226	-0.0154954	0.0543943	-0.0162347	-0.0235002	-0.00155868	0.000146184	0.0144057	0.0582854
Abca2	11305	0.334209	0.618668	-0.247576	0.0638822	0.155049	0.0874459	0.0483069	-0.0552888	0.216503	0.00890787	-0.0162558	0.0560552	-0.00897058	0.0208304	-0.0449473	-0.0395253	-0.107914	-0.00891682	-0.0817664	-0.127692	-0.0521787	-0.116224	-0.0179921	0.0191421	0.0992187	0.123714	-0.00341632	-0.0439385	0.114144	0.0569731	0.00623086	0.00733088	0.062723	0.0284168	0.0101813	-0.0577739	-0.0755714	0.0215252	0.0117514	-0.00301513	0.0498017	-0.0458898	-0.00421225	0.0356466	-0.0042241	0.00860309	0.00754609	0.0403868
Abcb7	11306	0.187739	-0.144959	0.435345	-0.186563	-0.388733	-0.23778	-0.206716	0.0380673	0.150327	0.19781	0.196914	0.243437	0.193697	0.122947	0.00178996	-0.000935098	0.125618	0.167634	-0.0305107	0.023648	0.0288738	0.102438	-0.0368818	0.186742	0.0687452	-0.0612699	0.0501897	0.0134941	0.0510815	-0.00464573	-0.0638804	-0.00890074	-0.0652325	-0.0815267	0.0283445	0.0181501	0.032531	-0.0810677	-0.0559267	0.0448583	0.0519492	-0.0158179	-0.00563273	0.0547664	-0.0318237	-0.0165622	0.0327385	0.0743733
Abcg1	11307	0.0297303	0.334276	-0.0931936	-0.38645	-0.118275	0.385012	0.185941	0.0258217	0.201939	-0.0688334	-0.053533	0.0156388	-0.0437512	-0.0719027	-0.00224198	-0.0825923	0.156322	-0.0941968	-0.0502369	-0.172612	0.189342	-0.0124538	-0.03142	0.0853598	0.00663508	0.00894718	0.0625653	-0.0699138	-0.0508166	0.0438678	0.0606514	0.0352146	-0.0323362	0.135069	-0.0192701	-0.0527552	-0.0120476	0.00198944	-0.0152175	0.0458765	-0.0788657	-0.0163583	0.0588421	0.0231607	0.0505678	0.0149063	0.0432914	0.0842127
Abi1	11308	-0.0890837	0.196196	-0.30312	-0.0781687	-0.140833	0.0462706	-0.161986	0.167865	0.0167598	0.107474	0.224305	-0.0247054	0.144441	-0.0339007	0.0581799	-0.0428656	0.0925757	-0.0709277	-0.161491	0.0285407	-0.039375	-0.00219045	0.0454826	-0.0999273	-0.0879931	-0.0620589	0.0226681	0.0994819	0.0479788	0.102716	0.0180008	0.0302355	-0.0504376	0.0160981	0.107593	0.0652512	-0.044144	0.0354442	-0.0464658	-0.0145688	-0.0490745	-0.0292804	-0.0219205	-0.0117924	0.03819	0.0102509	-0.0172322	0.0016548
Abl1	11350	-0.279129	-0.174862	-0.0998912	0.24048	0.0589137	0.179017	0.168151	-0.0636693	-0.272074	-0.153418	-0.334992	0.167668	-0.110842	0.0713181	-0.167981	-0.00527607	-0.0592801	-0.063931	-0.156493	0.0680608	-0.102431	-0.0804395	0.0135517	0.0472333	-0.0728166	-0.110092	0.0823055	0.158914	0.075717	-0.0311589	0.0713004	-0.0719088	0.0232713	-0.0119028	-0.0407732	0.0924384	-0.0431712	0.0214272	-0.068973	0.0716319	-0.0371103	-0.0196569	0.0482421	-0.0299959	0.0689537	-0.102396	0.0145556	0.0447269
Abpa	11354	0.0105772	-0.0972362	0.270265	-0.11505	0.0779788	-0.0975135	0.222651	0.022271	-0.0147631	-0.124066	-0.00260841	-0.0908941	0.367678	0.0822262	0.0176756	0.035164	0.0244368	-0.147968	0.0970259	-0.141495	0.0272788	-0.101628	0.130128	0.122631	-0.157908	-0.236046	-0.020662	0.121101	0.150916	0.017883	0.20065	0.0403895	0.0947476	0.0588971	0.0433554	0.0971331	0.169466	0.0642741	-0.0047305	0.000714695	-0.0351269	0.0401504	0.0787165	-0.00717034	-0.046281	0.0654181	-0.0114518	-0.0480004
Acadl	11363	-0.316757	-0.0203276	0.727567	0.0527026	-0.298892	-0.0729436	-0.209667	-0.0301625	-0.0394767	0.0709369	0.000255581	-0.00715894	0.0580208	-0.122337	-0.0771104	-0.136236	-0.00467529	-0.0840818	-0.058514	0.0277765	-0.0280533	-0.0155296	-0.0141461	-0.00231288	-0.0261127	0.0180096	-0.021223	0.0345912	0.0342424	-0.0946293	0.0913958	0.0468286	-0.0132716	0.0602354	0.0552653	-0.0309033	-0.00808529	-0.011107	-0.0282001	0.031986	-0.0182231	-0.0617216	-0.0450853	-0.0582914	-0.0505761	0.0344566	-0.000405645	-0.00505535
Acadm	11364	-0.410866	0.129779	0.574539	0.0705514	-0.226404	-0.059585	-0.362569	-0.0489649	-0.0618021	-0.00474467	0.00160432	0.128322	0.107805	0.0952762	-0.0215476	-0.0651377	0.0231421	0.0120628	-0.124007	-0.00205447	0.081761	-0.0372327	-0.132787	0.0250129	-0.0965903	-0.071321	0.0382146	-0.0638678	-0.0038153	-0.0613588	-0.0688935	0.0198829	0.0305801	0.0785389	0.0201694	-0.120491	-0.0271686	-0.0173402	0.0290173	0.0852434	0.046373	-0.0656123	0.0489958	0.0551368	-0.059674	0.0564274	-0.0411265	0.0223491
Acadvl	11370	-0.0511617	-0.0400881	-0.058387	-0.193184	0.0546749	-0.242347	0.110576	-0.18021	-0.126459	0.0535137	0.127178	-0.0860756	-0.1281	0.0948701	-0.0611263	-0.0449608	-0.0480576	-0.0316396	-0.041568	-0.0167135	-0.00158537	0.0183559	0.00761213	-0.01694	-0.0705697	-0.00880156	0.026158	0.035056	-0.0223891	-0.0034419	-0.00463	-0.0147211	0.0610049	0.0262402	-0.0121651	-0.000978495	0.0395157	0.00752142	0.0179858	0.0154573	-0.00997917	-0.0488715	0.0319872	-0.000673491	0.061253	-0.0285041	-0.0278466	0.0441699
Acads	11409	-0.534199	0.3192	0.49388	0.00244532	-0.121878	-0.317571	0.234755	0.109152	0.0541404	0.0167614	-0.0915597	0.0752304	0.00339322	-0.0697846	-0.0193415	-0.0364048	-0.0298085	0.0144248	0.0233204	0.0495552	-0.0451635	-0.0182974	-0.109962	0.0273721	-0.0523509	-0.0107896	0.0491115	-0.0628852	-0.0902718	-0.0357528	-0.0508726	0.0361948	0.0257339	0.0551962	0.0234096	0.0319909	0.00772741	0.0483249	-0.000639019	-0.00653681	-0.0408978	-0.0449898	0.00158558	-0.0269545	0.0422158	-0.0252691	0.00608927	0.0118809
Slc33a1	11416	0.20592	-0.527701	0.331573	-0.327269	0.263076	-0.123865	-0.0886156	0.0272424	0.00805356	0.122151	-0.0790055	-0.0660273	0.155321	-0.00950292	0.0115867	0.00114411	-0.0100669	-0.0915088	-0.0372089	-0.0746228	-0.0182398	-0.0428162	0.0377389	-0.00602226	-0.0272021	-0.0649013	0.0512784	-0.0523506	0.0063028	0.0423076	-0.0357162	0.0689494	-0.0784565	-0.000834105	0.0202461	-0.0246108	-0.101445	0.00648737	-0.005114	0.00338417	-0.0141294	-0.0332575	0.014074	-0.00613751	0.0246529	0.000200741	-0.0172563	0.0514207
Accn1	11418	0.671911	0.424926	-0.275338	-0.0297096	0.0463062	-0.0103701	0.0692998	-0.0590182	-0.121818	0.0491273	0.0331814	0.0777181	0.0171959	-0.0380846	-0.0777213	-0.066528	0.0873558	-0.059322	-0.0597312	0.0509595	-0.00866556	-0.0394561	0.0140582	0.024777	-0.0501026	-0.00264839	0.0232502	0.00498514	-0.027246	0.0419664	0.0217107	0.0148154	-0.0192034	-0.0817053	-0.0433578	-0.0326598	0.0313719	0.0429991	-0.0248602	-0.0105201	-0.0945036	0.0521442	-0.0386471	-0.041253	0.0431307	-0.00309455	0.0789567	-0.0110648
Ace	11421	-0.0264797	0.161873	0.40071	-0.0524615	-0.0685052	0.347197	0.0780826	-0.206658	-0.102245	-0.379077	-0.00136902	-0.118862	0.077129	-0.069861	0.0416647	-0.0421167	0.13103	0.244591	-0.0463813	-0.0574804	-0.136987	0.202044	-0.0491715	-0.0521231	0.0617769	0.0463558	0.131934	0.0978209	-0.0266496	0.0263612	-0.0415826	-0.0128808	0.0436733	0.068545	0.00907992	0.0755912	0.00263384	-0.0523669	-0.0554286	0.0635316	0.0275782	0.00957337	-0.0494563	0.0702304	0.0111012	0.0745745	-0.0253261	-0.0189443
Ache	11423	0.46592	0.623962	-0.150602	0.152399	-0.169852	-0.026215	0.000613218	0.0298102	0.113901	0.120237	-0.011051	0.0712483	0.018792	0.0564384	0.0300996	0.244607	0.119876	0.061138	-0.0097562	0.00889754	0.0927504	0.0802227	-0.0169712	-0.0248306	0.0573848	-0.0232902	-0.0540519	0.0241684	0.0556289	-0.00968374	0.0982878	0.088196	-0.025657	-0.00363288	0.00298716	-0.0428687	-0.00116164	0.0450464	-0.0132621	0.0457881	0.0140778	-0.0411746	-0.0140579	0.0486352	0.00549181	-0.0674818	0.0210838	-0.057098
Apoc4	11425	-0.478507	0.397821	0.0199213	-0.245964	0.267168	-0.245705	-0.334337	0.207643	0.0504919	0.139845	0.00106036	0.103996	-0.188859	0.122068	0.0950501	-0.0604733	0.0298659	-0.0522098	0.0512382	0.0135268	-0.00334372	0.0112472	0.00471589	0.0405155	0.00430099	-0.0116866	-0.063383	-0.0336294	-0.0410153	-0.00607615	0.0307524	-0.0604724	-0.0160828	-0.0032903	0.0170632	0.0590002	0.0123613	-0.0358777	0.0422588	0.0096858	-0.0147192	-0.034718	-0.0377407	-0.00778251	0.00637605	0.0200768	-0.0049911	-0.0292448
Macf1	11426	0.406397	0.0276501	-0.0932423	0.0632082	-0.0773747	0.50183	0.0219028	-0.0575913	-0.0319134	-0.070953	-0.00655476	0.188699	-0.19569	0.125738	0.113756	-0.0844589	-0.14813	0.10257	-0.0676067	-0.0986884	0.0389586	-0.00584384	-0.104423	-0.137047	-0.0235999	-0.0821972	0.00955613	-0.153396	0.131628	-0.00480768	0.0165764	0.0203997	-0.140034	0.0889618	-0.0894313	0.133496	0.0917024	-0.0652283	-0.053569	-0.104704	-0.0390559	-0.038354	0.000788129	-0.0250229	-0.0373136	0.0216724	-0.0619882	0.012676
Aco1	11428	-0.333752	-0.18263	0.0606778	-0.0241104	0.269436	-0.029919	-0.14008	0.0826514	-0.03252	0.0146802	0.104075	-0.103498	-0.120975	0.147269	-0.0721165	-0.0607491	-0.0889781	-0.105895	-0.176051	0.0323644	-0.0597659	0.0940047	-0.0380819	0.120353	-0.0549482	0.0112244	0.0960069	0.0357138	-0.0651396	-0.0374715	-0.0336969	0.0354227	0.092527	-0.0439863	0.00609073	-0.0431073	-0.0452123	0.0221728	-0.0128317	-0.0457597	-0.0426943	-0.00814887	-0.025844	-0.0332958	-0.0356057	-0.00810893	-0.0583417	-0.00473382
Aco2	11429	0.361807	0.297633	0.524135	0.316036	-0.300811	-0.0590733	0.0563132	-0.0324225	0.104142	-0.0587585	0.0293689	-0.0536496	0.0942551	-0.0238345	-0.218253	0.0602226	0.0137663	-0.0324943	-0.150948	0.0342886	-0.0737336	-0.0540628	-0.167275	0.0438035	-0.0395621	0.00449055	0.0602719	-0.0542365	-0.024242	-0.0200414	0.0480368	0.108863	0.0628195	0.124621	-0.0303237	0.0707039	0.0311504	-0.0672518	0.0437095	0.0654434	-0.00172508	-0.0470238	0.0289331	0.0258609	-0.0473787	0.0227123	0.0364965	0.0103378
Acox1	11430	0.113188	0.186722	0.609775	-0.318765	0.143621	-0.316423	-0.324418	-0.0276977	-0.0366919	0.135596	0.005707	0.0377535	0.099555	0.0110207	-0.0917802	-0.0928522	-0.0483688	0.0675176	-0.0451182	0.038179	-0.0156012	-0.0376811	-0.0408236	0.106718	-0.0570876	-0.0317925	-0.00812742	0.0134414	-0.0797767	-0.0540311	-0.035576	0.0109153	0.0645088	-0.0218535	0.0143705	0.0504699	0.0220496	0.00774096	0.0733568	0.069886	0.0647728	-0.106233	-0.073925	0.00120926	0.0361307	-0.0171928	0.0240644	0.0417428
Acp1	11431	0.0824572	0.0393005	-0.215221	0.130271	0.162809	-0.572787	-0.0150999	-0.0734859	0.085101	0.116785	0.18478	-0.0732941	0.0281663	0.127048	0.0222998	-0.0522326	-0.0354692	0.0594739	0.284385	0.0623827	-0.0831484	-0.0145998	-0.0969719	0.178737	0.0199613	-0.0659236	-0.0572537	0.0570992	0.13047	-0.0537306	-0.00734927	-0.0267447	0.0229594	-0.161563	0.0126952	-0.0275094	0.0421383	-0.101436	-0.0103708	-0.0642757	-0.0671934	0.0550756	0.058181	0.121495	-0.0122335	0.043138	-0.0523241	-0.00155745
Acp2	11432	-0.048754	0.111788	0.0675966	-0.0798861	0.480309	-0.00329083	-0.0201423	-0.165073	0.0935132	0.144676	0.0648493	-0.172062	0.00415017	-0.133984	0.186091	0.0643876	-0.0736664	-0.133522	-0.0608105	0.179536	0.215589	-0.024021	-0.0165142	0.0706016	0.0646804	-0.0665852	0.0780319	0.000983982	0.142236	-0.00373314	0.00625819	-0.102007	0.0383088	0.046269	0.0111175	-0.0475904	-0.00314238	0.00540056	0.0668774	-0.0491867	-0.100582	0.0411707	0.0366989	0.0911256	-0.120855	-0.0359891	0.0128954	0.0848902
Acp5	11433	-0.596625	0.00810422	0.112818	-0.343738	0.0547521	0.0622974	-0.28165	-0.1707	0.22882	-0.117598	0.0742161	-0.0121355	0.0917494	0.131906	-0.0219908	0.11035	0.096132	0.0130791	0.0712574	0.0946729	-0.0216067	-0.0407074	-0.0837943	0.0540961	0.00643672	-0.0206221	-0.0696959	-0.0810502	-0.0146884	-0.0123164	-0.00150487	0.0391954	0.0490849	0.0897947	0.0429907	-0.0396699	-0.0171029	0.00451308	0.0716674	-0.0352734	-0.0577626	0.0971243	-0.0087888	-0.0405603	-0.0150737	-0.0183037	-0.0347109	-0.0487203
Acr	11434	-0.170561	0.565039	-0.335789	0.053795	0.0110741	-0.155252	-0.103468	0.0363724	-0.0215434	-0.145405	-0.256727	0.0288201	0.0775856	-0.240102	0.293347	0.0422661	-0.0207803	0.116786	0.119053	0.0713225	-0.0231019	-0.0261055	-0.0509863	-0.00410632	0.0493626	0.00386887	-0.0442797	0.0296859	-0.00157042	0.0313879	-0.0066137	-0.0473363	-0.025139	0.110603	0.0170505	0.0219726	0.048284	-0.00789462	0.0896082	-0.0736302	0.0491575	0.0251173	-0.0601419	0.0349785	-0.0250293	0.029694	-0.0111489	0.0560383
Chrna1	11435	0.0393513	-0.0985857	0.30798	0.181612	-0.237963	-0.123475	0.218607	-0.116396	-0.0967384	0.215883	0.119632	-0.0249688	-0.182727	0.155742	0.0871807	0.394688	-0.0227353	-0.0178366	0.0873867	0.111201	-0.0563685	0.133207	-0.0182461	-0.0633823	-0.0662536	-0.00657753	0.0784482	-0.088679	0.0638889	-0.0174525	0.0239312	0.0809329	-0.15956	0.0656446	-0.0166827	-0.0509784	0.110003	-0.100945	0.117955	-0.00995496	0.0219729	-0.129146	0.0821302	0.10441	0.0483543	0.00675639	0.0419169	-0.0256298
Chrna6	11440	-0.0171544	0.105988	-0.106429	-0.177372	-0.143844	-0.329781	0.186902	-0.112153	-0.049717	0.0508455	-0.0770281	0.146379	0.135787	-0.0752747	0.0740698	0.0579966	-0.111299	-0.0590109	-0.0852083	0.0300191	0.17347	0.0544801	-0.0142098	-0.114428	-0.0377562	-0.0322031	0.0232763	0.0538086	-0.134415	0.0186438	0.00633994	0.0271057	-0.0396124	-0.0244045	-0.00925781	-0.0251797	0.0169545	-0.00703007	0.00468328	0.0115127	-0.0706807	0.0892826	0.0548251	-0.0564647	0.0043962	0.006477	-0.00213715	-0.0914342
Chrna7	11441	-0.121801	0.442219	-0.147615	0.0577682	-0.093688	-0.0544633	0.107548	0.344007	0.263011	0.192621	-0.244713	0.115542	0.0713244	-0.105477	0.0040154	0.0251799	-0.0191339	0.084669	0.134385	0.00619177	0.14546	-0.110844	-0.0394589	-0.0901391	0.0133966	-0.00201135	-0.0374813	0.0167918	0.035054	-0.0355586	-0.0644335	-0.0451747	-0.00171827	0.0798877	0.0411282	0.0264827	0.0174062	-0.0257387	0.0652371	-0.0747291	-0.0433516	0.0451317	0.0265443	-0.0186588	-0.0381277	-0.0345648	0.00692488	0.0160243
Chrnb1	11443	-0.359313	-0.156779	0.284697	0.288194	-0.365265	0.247062	0.091741	0.014655	-0.138903	-0.00990528	0.0597099	0.0570771	-0.0522501	0.119019	0.0864869	0.248604	0.0315179	0.0797105	0.0205204	-0.0423126	-0.0825337	0.187853	0.0175669	-0.110598	-0.00269465	-0.00789873	0.0394359	-0.0802104	0.0150579	-0.0127406	-0.0138676	0.123301	-0.105643	-0.0450761	0.0452203	-0.0145783	0.067283	-0.0376484	0.0965069	0.0300275	0.00603571	-0.129753	0.0860513	-0.00462735	-0.00907841	-0.0247981	0.0948116	0.0266542
Chrnb2	11444	-0.308624	0.557836	-0.441121	0.144026	-0.104182	-0.0441848	-0.0362167	-0.0858552	-0.209009	0.0733969	0.117334	0.0294535	0.0968036	0.0850933	0.121073	-0.0198655	-0.00352037	-0.0323531	-0.0260474	-0.0344919	-0.0405173	0.0175779	0.0307169	0.0259616	0.0141144	0.00543839	0.0603223	0.057429	-0.00673005	0.0033771	0.00858702	-0.00725472	-0.0246089	0.00285752	0.00781397	-0.0245365	0.0298603	-0.0526068	0.00578914	0.0154757	-0.0145051	0.0304136	0.00200345	0.0202455	-0.0451648	0.00544189	-0.0309959	0.0140407
Chrnd	11447	-0.232494	0.358284	-0.242308	0.109434	-0.069871	-0.0344379	0.115304	-0.235423	-0.243437	0.121773	0.121122	-0.0567731	0.0135445	0.0802033	0.0458887	0.0973298	-0.0505197	-0.0107424	-0.0137714	0.0279229	-0.0575869	0.0283852	-0.0411315	0.0208387	-0.0169072	-0.0434297	0.0892141	-0.0604863	0.0390144	-0.0277485	-0.00630211	0.0391208	-0.09883	0.0682144	0.0218814	0.00593667	0.119822	-0.104556	0.0768066	0.0364037	0.00470199	-0.120473	0.0327652	0.0784628	0.0200517	0.033411	-0.00633658	-0.01992
Chrne	11448	-0.324228	0.473258	-0.237608	0.0424053	-0.0465095	-0.109013	0.0388275	-0.139894	-0.109106	-0.0682102	-0.00770222	0.0216521	0.111741	-0.0289395	0.226972	0.12081	0.045435	0.0778595	0.0638717	0.129961	-0.0775276	0.0400865	-0.050415	0.102996	-0.0287936	-0.00436016	0.0304469	0.0979536	0.0819501	0.055688	0.0215392	-0.100855	-0.0610834	-0.0921541	0.0387288	0.104483	0.0230743	0.0559194	0.0667967	0.0443783	0.0702993	-0.0165033	-0.0811349	0.111387	-0.0763865	0.0289373	-0.0456796	-0.000843233
Chrng	11449	-0.223116	0.283855	-0.118787	0.198084	-0.145128	-0.0997797	0.100467	-0.00812403	-0.152412	0.154278	0.0852506	0.0665105	-0.00946815	-0.130811	0.0941874	0.201606	-0.150149	-0.0711169	0.0707609	0.117118	-0.086411	0.0782818	-0.0652624	-0.0710486	0.010899	0.0318295	0.0776467	-0.0929502	0.00695366	-0.0494799	0.0134789	0.0909795	-0.168904	0.162658	-0.0241091	-0.0608722	0.115529	-0.146279	0.204918	0.0378986	0.0751268	-0.13122	0.0875694	0.0589278	0.0607007	0.00834821	-0.00322257	0.00489715
Adipoq	11450	-0.28435	-0.147404	0.48642	-0.00145689	-0.0948938	0.0382032	0.103765	-0.0403518	-0.0311235	-0.0785003	-0.0734	-0.132037	0.130626	0.2099	0.0449404	0.121689	0.314773	-0.00170572	-0.0442575	-0.0201826	-0.0821689	-0.180424	-0.213497	0.0164998	-0.0540885	0.134458	-0.0758981	-0.0182633	-0.266402	-0.118507	0.0137629	0.0655149	0.11944	0.0979881	0.034956	-0.0125003	0.0221581	-0.0253553	0.0481495	-0.0225111	0.00305397	0.0324416	-0.0241567	0.0513466	-0.0585071	0.00184382	0.04755	0.0375465
Acrv1	11451	0.0565023	-0.237571	0.183795	-0.213753	0.100661	-0.303725	0.271227	-0.0733844	0.0571976	-0.101346	-0.308548	-0.21582	-0.00195654	-0.0708252	0.0656931	-0.0351551	-0.00830957	0.107171	0.0571	-0.0444471	0.0349778	-0.0204088	0.023964	-0.00554459	-0.0110191	-0.0844349	-0.0542275	0.112564	-0.0453762	-0.00196234	-0.00821553	0.0161275	0.0198525	0.0202988	-0.0162012	0.0476786	0.00623479	0.00236139	-0.0175446	-0.0669933	0.0701482	0.00841872	0.0416287	0.0268361	0.074795	-0.054335	0.00297015	0.0742741
Acta1	11459	0.00549834	0.0893855	0.534922	0.414753	-0.305721	0.0809017	0.00282604	0.0603991	-0.0692341	0.0339356	0.129108	-0.00148897	-0.0956949	0.00545515	-0.0651815	0.159408	-0.0244289	0.0449878	-0.0214591	0.0924596	-0.0523465	-0.0880219	0.0958085	0.0580422	-0.043967	0.0310181	-0.0905471	-0.0726074	-0.10398	0.00743158	0.0464922	0.00613849	-0.135884	-0.00117987	0.00358141	-0.033601	0.0785561	-0.0135106	0.143952	0.00417247	-0.0166337	0.0812794	-0.0293298	0.0173503	0.0174909	0.00287051	0.0194009	0.0207616
Actb	11461	0.142345	-0.215302	-0.0965647	0.100685	0.181472	-0.043339	0.389389	-0.204735	0.156136	0.0419358	0.15566	0.10968	0.0461269	0.0415979	-0.147669	-0.206272	0.0169903	0.25549	0.144879	0.148703	0.0466412	0.0882938	-0.0516669	-0.0138374	-0.0793103	0.0592538	0.124025	0.0441543	-0.109869	0.0611856	0.213	0.0550258	0.0554317	-0.0812207	-0.0167082	-0.100802	-0.00139217	0.00349334	0.10913	-0.145703	0.0512391	-0.0777258	-0.0103125	-0.0179158	-0.00625915	0.0582102	0.0417309	-0.0991904
Actc1	11464	-0.273999	-0.0922974	0.525513	0.441312	-0.380012	0.162015	0.135696	-0.148933	-0.063854	-0.0714719	0.103961	0.023755	-0.106596	0.00188341	-0.017564	-0.077513	-0.0835039	0.12437	0.0558458	0.0941168	-0.0312481	0.0692033	0.0838163	0.0114236	0.0172266	-0.00136159	0.0293898	-0.0307781	-0.0185432	0.0505214	0.0401962	0.0219368	-0.115352	0.077722	-0.0130948	-0.00664786	0.0491507	-0.021637	0.0650669	0.0549452	-0.0154785	0.0371478	-0.0560674	0.0235963	0.0254113	0.00503414	-0.0131664	-0.017812
Actg1	11465	0.456727	-0.35127	-0.187099	0.148039	0.166699	0.403501	0.318829	0.0151607	0.0289065	0.0173627	0.119735	-0.11126	0.071685	-0.0782295	0.0753172	0.0572154	0.0568199	0.0294725	0.0151124	0.066475	-0.00287368	-0.00914363	-0.0262302	-0.0617616	-0.0151856	0.0519704	0.130601	-0.0936948	-0.0852349	-0.0161619	0.00713147	0.056166	-0.0757578	0.105626	-0.074686	0.0450523	-0.00297252	0.0376691	0.036238	0.0943575	0.0273621	-0.00282576	-0.0175706	-0.0543202	-0.0336837	0.0541692	0.0442518	-0.0270745
Actg2	11468	-0.339702	-0.144191	0.158931	0.112638	-0.0335135	0.097257	0.359055	-0.11467	-0.20982	-0.122427	0.16953	-0.112233	-0.0466999	0.00399265	0.028584	0.0211491	-0.130249	0.0742376	-0.0248033	0.266384	-0.19489	0.0536523	0.0572059	-0.0306256	-0.0260255	0.103987	0.0775258	-0.0248837	-0.0594473	0.185234	0.0775991	-0.0598131	-0.0897994	-0.183911	0.0304953	-0.0228007	0.00539697	0.0130161	0.129959	-0.0447657	-0.0941564	0.147705	-0.12586	-0.0018993	0.126511	0.0181007	0.0233188	-0.0293479
Actl7b	11471	-0.485985	0.447835	-0.300487	0.261327	-0.0632206	-0.00672733	-0.0196526	0.162536	0.0831043	-0.145162	-0.1505	-0.194248	-0.0426574	-0.00195125	0.280206	-0.191151	0.088075	-0.00297065	0.0018972	0.0570376	-0.0845459	0.0150002	-0.00638531	0.0109117	0.0189505	-0.00779052	-0.0525516	0.0468275	0.00338441	-0.028366	-0.018852	0.0342633	0.0166593	-0.000273566	0.0250899	0.059577	0.0383746	-0.0333339	0.0463075	-0.0387592	0.00630133	0.0297545	-0.0085231	0.0298747	0.0698355	0.0444878	-0.00314155	-0.0158702
Actn2	11472	-0.266112	0.22433	0.316725	0.356749	-0.486933	-0.0513055	0.0423631	-0.0849765	0.0360977	0.0515322	-0.0445053	0.0819853	-0.0318606	0.0633208	-0.030598	0.0259002	0.0478603	0.105454	-0.0298755	0.0228131	0.0188828	-0.000921574	0.157909	0.0637864	0.043284	-0.0130733	-0.0306847	-0.0144327	0.0261714	0.0106008	-0.0107359	-0.0247193	-0.0451495	0.0691512	-0.0514732	0.047905	-0.0271753	-0.0790448	0.035096	-0.0247842	0.0352076	0.0354514	0.0785568	-0.000501677	0.0432647	0.0480942	-0.0275886	-0.0480695
Actn3	11474	-0.223742	0.0204891	0.28992	0.247525	-0.412741	-0.149744	0.223527	-0.0333202	-0.0545888	0.115702	-0.0229033	-0.048254	-0.0579371	0.239955	0.1264	0.482318	0.173934	0.0485768	0.0962527	0.044619	-0.0146141	0.0948445	-0.0319722	-0.059361	-0.0744567	0.0536076	0.0496298	-0.0683115	-0.0268485	-0.0434061	0.00820886	0.06172	-0.0357329	0.0510486	-0.0506543	-0.0595763	0.0355827	-0.0135363	0.0142488	0.0438406	0.0329915	-0.0959313	0.050473	0.0247963	-0.0125831	0.00298013	0.00449574	-0.00211735
Acta2	11475	-0.194765	-0.210593	0.441386	0.428168	0.0836289	0.340426	0.073429	0.148591	-0.258539	-0.0660378	0.0511359	-0.191426	0.00520307	-0.0882506	0.0117948	0.0739904	-0.0763065	0.00488419	0.0329127	0.0839315	-0.0785336	-0.0819929	0.0225286	-0.12426	0.0262104	-0.062704	-0.0359367	-0.067039	0.0239733	0.0261819	0.0363261	0.0248911	-0.0233989	-0.0465425	0.0643175	0.0769627	0.0040351	-0.00805797	0.0829915	0.0633482	-0.0633283	0.0793227	-0.0154871	-0.025114	-0.0190872	-0.000834651	-0.0117798	0.00608147
Acvr1	11477	0.3751	-0.183673	0.335726	0.344585	0.320988	0.0560879	-0.000261207	-0.135919	-0.094772	0.175038	-0.0829438	0.11157	-0.0394664	0.000514633	0.00705069	0.0873215	-0.0505801	0.00668169	0.0202511	0.0567201	-0.0896301	-0.00714066	0.149669	0.00866375	-0.0580539	-0.0205773	0.0345984	-0.0934427	-0.00818298	-0.0610103	0.0176608	-0.0206851	-0.000443298	-0.00036837	0.027561	0.0170114	-0.0284038	-0.0223541	0.0148155	-0.0481101	-0.0631877	-0.014698	0.059772	0.0745982	0.0428754	0.0686942	-0.0585242	0.0110996
Acvr1b	11479	-0.169015	0.322269	-0.321393	0.0814026	0.0897174	-0.0682747	0.0675804	-0.0282694	0.00591377	0.156134	0.103672	-0.092364	0.0354965	0.236172	0.0281538	-0.0883756	-0.100367	-0.0659852	-0.0963757	0.0529496	0.0773596	-0.0740251	0.0345408	0.00933052	-0.0255487	0.111561	0.0161567	-0.0380978	0.021333	-0.00772154	-0.0790484	-0.0159104	0.00620644	-0.049001	0.0257031	-0.0273326	-0.0256267	-0.0251117	-0.0427554	0.00823772	-0.0210101	0.00419882	0.0124751	-0.008215	-0.00423942	-0.0251971	0.031982	-0.00231657
Acvr2a	11480	0.433621	-0.371072	0.317427	-0.117145	0.13006	-0.156739	0.12805	-0.0274945	-0.135708	0.0878759	-0.0134473	-0.191783	0.0506098	0.0930389	0.0763405	-0.0194791	0.0600201	0.117507	-0.0600176	0.00375839	-0.0191378	0.00538292	0.188517	0.125507	-0.0217485	-0.0159261	0.0106561	0.135923	0.0148658	-0.0274856	-0.0747256	-0.0511315	-0.00977517	0.0773879	0.0340364	-0.00416689	-0.0126238	0.0422401	0.0328035	-0.0415509	-0.0650692	-0.0172371	0.0538301	0.0709367	-0.0526824	-0.0675822	-0.0373679	0.0175541
Acvr2b	11481	0.157954	0.337968	-0.0816705	0.0976609	-0.0717224	-0.0602574	0.0601625	0.201417	-0.0576546	-0.411847	0.101687	0.235513	-0.177179	0.0794012	-0.0179777	0.112754	0.020513	0.139345	-0.0386952	-0.110697	0.169883	0.0863449	-0.0191169	0.00489802	-0.0672874	0.00617102	0.197344	-0.0143696	-0.00369453	-0.038362	-0.0425634	-0.0905108	0.0379751	0.0263808	0.0400622	-0.0138482	0.0769458	0.0284385	-0.0704167	-0.0178524	0.0753424	-0.00920009	-0.0209419	-0.077322	-0.0130032	0.0119242	-0.00239116	0.0294236
Acvrl1	11482	-0.294978	0.265473	0.416573	0.0136283	-0.0871418	0.419693	0.258417	-0.0820387	-0.00709928	-0.210889	0.0554991	0.0261841	-0.129003	-0.094466	0.0397302	-0.10439	0.119276	0.13858	0.0769193	-0.214414	-0.0160146	0.142353	0.00091313	0.027546	0.159563	0.140094	0.0629348	0.11607	-0.0303057	0.0688448	-0.0659634	0.00812226	-0.00867179	0.0326593	-0.00398162	0.0583703	0.0461215	-0.0124942	-0.0900605	0.0517455	-0.0787448	0.0261294	0.00438435	0.0496521	-0.0352768	0.0304326	-0.00164879	0.0224382
Ada	11486	-0.45402	0.133419	-0.175334	-0.0799542	-0.0227128	-0.0879726	0.16337	0.124914	0.0565188	0.0587483	-0.0220649	-0.0327413	0.166256	-0.0625055	-0.162308	0.0268806	-0.0252859	0.150407	-0.0338243	0.196351	-0.106307	0.0909239	-0.068621	-0.0228402	0.00482597	-0.12974	-0.0158876	0.0399655	-0.058381	0.0688013	0.0833665	-0.00282011	-0.0104934	0.0110317	0.00662391	0.0457425	-0.00498336	0.0863404	0.00207837	0.0844906	0.00216169	0.0825848	-0.0348983	-0.00223991	-0.0566224	-0.029931	0.0491647	0.0196269
Adam10	11487	0.307304	-0.264138	0.176109	0.145195	0.344375	0.097277	0.2451	-0.314865	0.20171	0.0326917	-0.00912558	0.205273	0.125384	-0.0657115	0.0507405	-0.0605575	-0.112982	0.0272856	0.0126224	0.17667	0.0356523	-0.00238898	0.0582892	0.0838461	0.0261178	0.112497	-0.0092722	0.00660487	0.0707069	-0.0708712	-0.0743436	0.0388062	0.0187832	-0.0110014	0.0138512	-0.0339807	-0.0777225	-0.0439202	-0.0469795	-0.063969	-0.169102	-0.0701361	0.0734492	0.0643201	-0.0253933	-0.015915	-0.000505584	0.0235494
Adam12	11489	-0.0218746	-0.420966	0.135177	0.20959	0.202882	0.00392085	0.164764	-0.0768957	-0.242094	0.121511	-0.249757	0.0475431	-0.0376589	0.161885	-0.0470965	-0.0252779	0.122602	-0.0579947	0.0235559	0.1388	0.022488	-0.0818257	-0.0120819	0.0663034	-0.0278404	-0.0233074	0.00482596	0.0214604	-0.0451812	0.0252601	-0.0223109	0.0680195	0.00181214	0.0359194	0.0375079	0.0458698	-0.0178902	-0.0523844	0.122554	0.0464036	-0.117587	0.0183976	0.000831997	0.0051675	0.00469623	-0.0144431	0.0855766	-0.0103309
Adam15	11490	0.208898	0.101214	0.157755	0.184605	0.178159	0.148397	-0.0443447	-0.498414	-0.231113	0.0981771	-0.142422	0.166647	0.0351807	-0.293943	0.00779364	-0.0329413	0.00740326	0.0635518	0.109009	-0.0779545	0.0780451	-0.0641731	-0.0201448	0.0249783	0.0251907	0.054245	0.0915862	-0.0344485	-0.0958715	-0.0428731	-0.0155429	-0.0296266	0.0180051	0.0737377	-0.0526865	0.0529907	-0.0147781	-0.0564001	-0.0495387	0.0193865	0.036096	0.120153	0.000846349	0.0390391	0.0500427	-0.0301789	0.040991	-0.0158413
Adam17	11491	-0.0331572	0.139684	-0.147634	0.0147438	0.0186443	-0.174416	-0.115559	-0.426053	-0.262348	-0.00644938	0.0442312	-0.0579838	-0.0491097	0.0832616	0.00756926	-0.0905018	0.0781588	-0.00733667	-0.0187905	-0.0138709	0.00419522	0.0503313	-0.0628318	-0.0196559	0.041989	0.00381038	-0.0514769	0.0269641	0.0617462	0.0393137	-0.0511802	-0.0197105	-0.00237417	-0.0113183	0.033748	-0.00998556	-0.069772	-0.0699087	0.054325	0.00878927	0.0111294	0.00209544	-0.0647894	-0.0390079	-0.0167599	0.00701135	-0.00969905	0.0177931
Adam19	11492	0.03376	-0.249813	-0.124341	0.355088	-0.0788392	0.474489	0.0136663	-0.0419409	-0.0845234	0.0837034	0.114688	0.106455	-0.208997	0.00343352	-0.0131798	-0.0346487	-0.0455057	0.161723	0.0389412	0.0616375	-0.0459625	-0.00968574	0.0288076	0.0778892	0.114065	-0.153426	0.0304424	-0.178509	-0.00121894	-0.0949683	0.0784656	-0.0439018	-0.0432297	0.111322	-0.0487933	-0.0333629	-0.0190198	0.082148	0.0995883	-0.0132633	-0.069087	0.0587375	0.0958227	-0.00969785	0.0471038	0.0305242	-0.039368	-0.0646797
Adam2	11495	0.0301426	-0.0145424	0.0457418	0.0155304	-0.0420911	-0.23385	0.0781257	-0.249403	-0.0321748	-0.186429	-0.164149	-0.397425	-0.0452837	0.055811	0.202127	-0.0793422	0.0656081	0.0464279	0.0631173	0.0277436	-0.101583	-0.00899963	0.0676094	0.00888659	-0.0087965	-0.0242157	0.0527417	0.0213758	-0.0035959	0.0374569	-0.00926358	0.0150788	-0.0246277	-0.00789074	0.0225596	0.00834805	-0.0361931	0.0228619	-0.0413979	0.0155984	0.0558712	-0.011047	-0.02665	0.015598	0.106721	0.0169585	0.00317523	0.0879612
Adam22	11496	0.302214	-0.244364	0.252596	-0.20497	0.0803459	-0.22855	0.199962	-0.160941	-0.00528981	0.112383	-0.0963363	-0.0605709	-0.0114163	0.0543986	-0.126652	-0.0631282	0.0281815	0.0831152	-0.0209365	-0.0780046	0.0438308	0.0553986	0.0143926	0.0454597	0.0779232	-0.0211554	0.000854742	-0.0287493	-0.0229667	-0.00748733	0.012735	0.0246747	0.00763555	0.013997	-0.0606247	0.0133965	0.00456979	0.103361	-0.016682	-0.0188862	-0.0371183	0.0707011	-0.010169	-0.0169967	0.0815131	-0.0185626	-0.0180187	0.0142336
Adam3	11497	-0.214267	0.210947	0.218782	-0.0403424	-0.289151	-0.276164	0.281002	0.121797	0.0654731	-0.00591977	-0.202857	-0.16028	0.133636	-0.193581	0.200926	-0.188175	-0.0784377	0.0671599	0.111427	0.0271928	-0.112976	-0.0758924	-0.019687	0.000477259	-0.0517022	-0.134266	0.0807246	-0.0798498	-0.129918	-0.0524561	-0.035868	0.00993279	-0.0498295	-0.00647391	0.0402855	0.0618398	-0.00643695	0.0879214	-0.0958077	-0.0221868	0.0225981	0.0153845	-0.0757841	-0.0123324	0.0885598	-0.031635	0.00112547	0.0816628
Adam4	11498	-0.00356758	-0.275123	0.0270595	-0.260653	0.0480507	-0.17133	0.132707	-0.116849	-0.0112398	-0.052296	-0.14816	-0.238515	0.0150455	0.0406655	0.103595	-0.0419396	0.0291683	0.0519683	-0.0124527	0.0678871	-0.0320612	0.0134022	0.0272241	0.0140892	-0.0534523	-0.0224163	0.0379735	-0.0332805	0.0154948	0.0188047	0.0501809	-0.00601226	-0.0140959	-0.0691152	0.043912	0.0381039	0.0155526	0.0525115	-0.0125227	-0.00494281	-0.0155511	-0.0361762	0.0119868	0.0930737	0.00426013	0.0201587	0.00803423	0.0288417
Adam5	11499	-0.413218	0.264288	0.222392	0.103653	-0.287369	-0.196513	0.383683	0.177616	0.152894	0.0657161	-0.108472	-0.120838	-0.0446931	0.0520131	0.0255051	-0.0712346	0.0871459	0.105042	0.184671	0.0399902	0.0210174	-0.00323441	-0.176974	0.041479	-0.0107906	-0.129108	0.120123	-0.0204629	0.0384198	0.0808972	0.0655401	-0.0144249	-0.00539944	-0.0492203	-0.00233963	0.159494	-0.0209343	0.0179344	0.0301728	-0.0330689	-0.0371876	-0.0866884	-0.0073121	0.0350734	0.096976	0.0153244	0.0414334	-0.0766617
Adam7	11500	-0.188282	0.266255	-0.0167403	-0.14622	0.0528532	-0.188373	-0.0407847	-0.192241	-0.156655	0.0294476	0.0733376	-0.0735039	0.0419637	0.045408	0.0353478	0.0145878	0.020772	-0.034805	-0.00817487	-0.0120174	-0.0358397	-0.0263833	-0.0951201	0.00665307	-0.0292252	-0.0371793	-0.0438123	0.0950922	0.00108851	-0.0529784	-0.0309353	-0.0111436	-0.0191609	-0.0145399	0.0299164	0.0635187	0.0583556	0.0573714	0.046817	0.013677	0.0178467	0.0165962	-0.0866084	-0.0369057	-0.00477438	-0.00840354	-0.00384006	0.0753673
Adam8	11501	-0.331316	-0.0183153	-0.299195	-0.00658463	-0.0402504	0.38623	-0.0567932	-0.123855	0.152775	0.2428	0.122209	-0.176646	-0.035699	-0.22294	0.184717	0.0887253	0.153367	-0.101559	-0.0790805	0.0228669	0.204729	0.00289759	0.0676161	0.142007	-0.152228	0.0114265	-0.00173926	0.00189436	0.0378506	0.152657	-0.0204629	0.0199559	0.02796	0.0919122	-0.0390902	-0.00630301	-0.00356057	-0.0221635	-0.0411634	0.0466226	0.0426795	-0.0137979	0.016026	-0.0132589	-0.0017341	-0.0489031	0.0262674	0.0165866
Adam9	11502	0.0828268	-0.453429	0.493989	0.00568614	0.112433	0.160371	-0.169219	0.0159578	-0.146718	0.361902	-0.0348225	-0.061909	0.0710457	-0.13402	0.17148	0.0130218	-0.113353	-0.00680211	-0.00704094	-0.101432	0.151709	0.0681183	0.0258644	-0.0572987	-0.0369087	0.00144982	0.0483238	0.0364555	-0.0622824	0.0614046	-0.00403053	0.0909638	0.00507231	0.00525745	-0.0174281	-0.00626496	0.0857951	-0.0226968	-0.112408	-0.0216627	0.0112366	-0.0190984	0.00725712	-0.0754622	-0.0391424	-0.00823003	0.0108112	0.0381177
Adamts1	11504	0.162147	-0.382583	0.440481	0.00456494	0.0655851	0.0650659	0.0253038	-0.108711	-0.182938	0.0328787	0.0148611	-0.000910747	-0.165636	0.097021	0.0129686	0.0201756	-0.08243	0.0113468	-0.00813504	-0.0498496	0.013517	-0.037787	-0.0609665	-0.118283	-0.0106207	-0.0125838	-0.0392441	0.034038	-0.0115269	0.0471572	-0.0419741	-0.0353755	0.0583438	-0.0279275	0.0286139	0.0308967	-0.0595547	0.011731	-0.00275901	-0.027495	0.0423018	0.028208	-0.0548792	-0.0133587	0.0213604	0.0150082	-0.0139459	0.004408
Adcy6	11512	-0.00487358	0.120618	0.400693	0.0385971	-0.0193902	0.177218	-0.0472248	-0.0222982	-0.237404	-0.228023	-0.196713	0.18142	0.129713	0.107684	-0.15455	-0.0422882	-0.332315	-0.0939818	-0.122798	0.117909	-0.0797775	-0.0730912	0.102677	-0.0169383	0.0620011	-0.0376349	-0.0515851	-0.0676896	-0.0912846	-0.112068	-0.0685381	0.00121706	0.00652626	-0.0152833	0.0559122	0.103492	0.0956064	-0.0215949	0.114737	0.149675	0.0434377	0.0294762	-0.0337936	0.00421531	-0.0727606	-0.00541185	0.1472	0.00945689
Adcy7	11513	-0.368329	-0.256511	-0.0734451	-0.11191	-0.252606	0.382175	0.135607	-0.182928	0.182687	0.102909	-0.0127163	0.0360441	-0.134905	-0.0845845	0.146357	0.105985	0.000201955	-0.000475927	0.0192377	0.0683079	-0.107512	-0.0342638	-0.0970749	0.0954851	0.0729457	0.0370883	0.0618272	-0.0840967	0.0942915	0.0304453	0.0282233	0.0681056	-0.210046	0.109721	0.0885652	-0.0764122	0.0775156	-0.0737058	0.00379305	-0.00669751	-0.0623483	-0.0862698	-5.57E-05	0.0805233	0.0421006	-0.0500087	-0.108068	0.0235008
Adcy8	11514	0.534686	0.411218	-0.356664	-0.0755512	0.068142	0.205069	-0.0656603	-0.0203097	-0.0971133	0.0232452	0.0111599	-0.0423347	0.113093	0.00988915	-0.0480632	-0.0763209	0.0568298	0.0695507	-0.006952	-0.137726	-0.0457027	0.0970854	0.00330349	-0.0445988	0.0792713	0.0176201	0.0289534	0.0947611	-0.0364497	-0.0134099	0.151983	0.00888078	-0.0718905	0.0551367	0.060212	0.00798035	0.0818336	0.0467269	-0.115013	0.0255367	-0.0355458	0.00531783	-0.00640197	0.0323989	-0.0638	-0.007925	0.000408689	-0.0199152
Adcy9	11515	0.517064	0.301054	0.407236	-0.292129	-0.049229	-0.0210931	0.0570042	-0.0402016	-0.0306493	-0.0073754	-0.0909027	-0.0805652	-0.0721599	-0.00161314	-0.146802	-0.002883	0.177145	0.103355	0.0131725	-0.101786	-0.0527363	-0.070886	0.0986906	-0.0861217	-0.0165094	0.0142524	0.100175	0.0310794	0.0233233	-0.0058912	0.0397459	-0.0741891	-0.0383849	-0.083934	0.0523324	-0.0777832	0.0795732	-0.102756	-0.00593792	-0.00954296	0.0278713	-0.0470964	0.0445597	-0.0283882	-0.00771277	0.0432916	-0.00141517	0.0292471
Adcyap1	11516	0.679043	0.203607	-0.211794	-0.16307	-0.0428265	-0.0118263	0.0626144	0.0131053	-0.129458	0.134794	0.0402625	-0.103017	-0.0175675	-0.0154568	-0.0361039	-0.0228378	0.0546009	0.0075544	-0.0943435	-0.0346006	-0.00931261	0.0301821	-0.0271949	0.145784	0.0567589	-0.0141677	-0.00365193	0.0492245	0.000575962	-0.0324442	0.0312106	-0.014171	-0.02166	0.0376831	-0.00857728	-0.0561833	0.0282072	0.099007	-0.0567974	-0.0466537	0.0396706	-0.00390357	0.0054317	-0.0361535	-0.038315	-0.0371486	0.0157738	-0.0629893
Adcyap1r1	11517	0.478216	0.33413	-0.23667	-0.0694137	0.0419832	-0.0465966	0.0678409	-0.13855	-0.0577948	0.0434628	-0.0503143	0.0825411	0.00178143	-0.0653706	0.00108388	-0.18103	0.0581092	0.0776087	0.0927029	0.0222235	-0.0292638	-0.0014492	0.10128	0.044431	-0.00937301	0.129535	0.0470079	-0.112018	0.0290201	-0.0507012	0.103623	0.0116496	0.0382925	0.0262097	0.0299893	-0.00240121	-0.0408097	0.0846702	-0.0465436	-0.00552039	-0.0448173	-0.00996014	-0.0223863	0.1052	-0.0831873	-0.0856747	-0.0126653	0.000335215
Add1	11518	0.354717	0.148222	-0.269629	0.271295	-0.0805938	0.527708	-0.0344254	0.00757349	0.0877729	0.00317024	-0.137574	0.0429292	-0.0216817	0.129662	-0.146742	0.0044016	-0.0991513	0.0890682	-0.0987258	-0.00350905	-0.0272221	-0.0247157	-0.0880494	-0.0237866	0.0186275	-0.0449161	-0.0666324	0.0776062	0.051909	0.109614	-0.102883	0.0291444	0.000330826	0.0500862	0.129615	-0.118819	-0.00656052	-0.0116513	0.000429845	-0.0529446	0.107217	-0.00409899	-0.0385671	-0.0423928	0.0504076	0.0380704	-0.0288462	-0.0397556
Adfp	11520	-0.655794	-0.0854625	0.192791	0.152743	0.353666	0.0320395	-0.158248	-0.165302	-0.0416114	0.172929	0.0376239	-0.0916822	-0.128555	-0.00686482	0.0831518	0.00553864	8.50E-05	0.0425251	-0.0413807	-0.0228102	0.0745748	0.00659474	-0.135356	0.0667237	-0.00654159	0.0410697	-0.0467274	0.0134825	-0.0683611	-0.131681	-0.0161002	0.00183407	0.0283519	0.0717172	0.0591388	0.0366931	0.035645	0.052369	-0.0106404	-0.0258122	-0.0652703	-0.0101522	-0.0381658	0.0391579	0.0169723	-0.0391932	0.0994974	0.0272454
Adh1	11522	-0.604139	0.209596	0.373584	-0.140804	0.202973	0.0914167	-0.247221	0.217671	-0.0632802	-0.163593	-0.0301167	-0.0159968	0.0253157	0.171593	0.026912	0.0118146	0.0511952	0.0558839	0.0645564	0.0106445	-0.0274419	0.00993236	-0.026974	0.0681187	-0.0571643	0.0105587	0.0444888	-0.0170475	0.053841	0.0597311	-0.00428318	-0.0105997	0.0603432	0.00515166	-0.001558	0.0198505	-0.0208289	-0.0356817	-0.00685294	0.0260759	-0.0757725	0.0384835	-0.0156693	-0.0335486	0.00881524	0.00576241	-0.0219296	-0.0375509
Adh7	11529	-0.558727	0.227919	0.075835	0.00191568	0.142247	0.00606074	0.223776	0.363217	-0.0369957	0.0804313	-0.0757075	-0.012004	0.0921992	-0.0348633	0.0909366	-0.0529942	-0.0650236	-0.0912209	0.0303786	-0.0602445	-0.0325761	0.0255117	-0.0549651	-0.00191073	-0.14648	-0.0568946	-0.0846802	-0.179914	0.120055	0.0264873	0.0405625	-0.0699852	0.0813351	-0.0181256	-0.0522721	0.0263242	-0.0394397	-0.0638876	-0.0513162	-0.0150453	-0.0354993	0.0208168	-0.0158255	0.0324824	-0.0375617	0.0182162	-0.0220441	-0.019819
Adh5	11532	-0.422455	-0.200115	-0.0186426	0.0247425	0.124334	-0.343905	-0.382201	0.323428	-0.0221462	0.0207796	0.107813	0.23067	-0.118789	0.0893318	-0.084159	-0.0792358	-0.026266	-0.113843	0.0630228	-0.00982493	0.0924198	0.00662063	-0.0250183	0.137531	-0.0687003	-0.111522	0.13804	-0.00154028	-0.0090467	-0.00947916	-0.0266899	0.0331126	0.0641311	0.0756942	-0.106754	-0.0557626	-0.000742282	0.114846	-0.0234887	0.0421867	-0.0225534	-0.0104431	0.0698095	-0.0280415	0.0297312	0.0704965	0.00542261	0.070095
Adk	11534	-0.0586269	-0.0377497	0.530155	0.0225405	0.12573	-0.336769	-0.295981	0.197517	0.048672	0.0597507	0.138675	0.158193	-0.0787575	-0.148518	-0.0655849	-0.146641	-0.0705689	0.0743155	0.120408	-0.0719157	-0.0969624	-0.000932511	-0.0144059	0.0719341	0.151554	0.0435072	0.0109622	0.0418019	-0.044071	0.0435072	-0.0286189	0.0241026	0.0333211	-0.0520412	-0.000529169	-0.0726863	-0.079455	-0.0910848	-0.129506	0.0720398	0.0492535	0.0163984	-0.0184893	0.0414411	0.032283	-0.041201	-0.0628889	0.0103838
Adm	11535	-0.351236	-0.0700983	0.0936721	0.3574	0.0456674	0.247078	-0.174194	-0.159128	-0.263532	0.118711	-0.0936721	0.0159741	0.0849593	-0.0202344	0.0068596	-0.110979	-0.00519706	0.111583	0.0304864	-0.0492641	0.0897514	-0.105982	0.101128	-0.0702053	0.0418954	0.0141476	-0.109629	0.0291148	-0.00608313	-0.0662335	-0.0139506	0.0254425	0.01298	-0.0518847	-0.0646126	0.0505823	-0.0620299	0.101227	0.00664054	0.0576951	-0.00988946	0.0839899	-0.08601	-0.0543867	-0.0370354	-0.0537091	0.133728	-0.0541038
Admr	11536	-0.21825	0.175738	0.271649	-0.416127	0.0909706	-0.0549238	-0.122141	-0.11977	-0.0698617	-0.0671137	0.0308055	0.0976274	-0.237768	-0.0312926	0.0429555	-0.208814	0.0878933	0.157665	0.0681736	-0.141717	-0.0358464	0.13226	0.0795712	-0.012129	0.140445	-0.073957	-0.0430442	-0.0257232	-0.0672807	0.0414389	-0.0572876	0.0648891	-0.0152618	0.0747897	0.0825795	0.0227102	-0.0293598	-0.0110651	-0.070879	-0.0354229	0.0388419	-0.00282556	-0.0427901	-0.0338284	-0.0262266	-0.027865	0.0227018	0.0702983
Adn	11537	-0.38846	0.14418	0.391711	0.158303	-0.139929	0.166035	0.0127331	-0.0260851	-0.0227709	-0.0987596	0.0423507	-0.0602178	0.0859566	0.205361	0.00934403	0.180435	0.267154	0.0135972	-0.00747754	-0.012411	-0.100416	-0.125172	-0.21738	0.0181141	-0.0404077	0.113579	-0.0169556	0.0406551	-0.282942	-0.113255	-0.0186573	0.0827833	0.103898	0.0403965	0.0169528	0.00425762	0.0193584	-0.0311443	-0.00503707	-0.00228499	-0.0333139	0.0281575	-0.0347598	-0.00159104	-0.0253161	0.0273963	0.0534389	0.0376371
Adnp	11538	0.187877	-0.452108	0.0846234	-0.378379	-0.00292323	-0.00351904	0.10957	-0.0857992	0.0821463	-0.143528	-0.0690591	0.20311	-0.0152026	0.0636284	0.125037	0.0169997	-0.0764799	0.0406463	-0.0742282	-0.044758	-0.0131455	-0.0918969	0.0381306	-0.0767061	-0.0686975	0.0168119	0.0597292	-0.0948466	-0.0266642	0.0135748	-0.015426	0.0303822	-0.058452	0.0138996	0.181035	-0.0665761	0.0175144	0.0519812	0.010487	0.000590073	0.108459	-0.0277814	-0.0557772	-0.0495206	0.0270928	-0.0313011	-0.00807812	0.0139215
Adora1	11539	0.698559	0.324652	-0.00948388	-0.20718	0.140753	-0.054675	-0.10907	0.0854588	0.00399579	-0.050507	-0.0938868	-0.0896881	-0.0596485	-0.0882365	-0.0373282	-0.0956758	0.0828311	-0.065188	0.0312355	-0.0204623	-0.0390517	-0.129287	-0.0474039	0.0654021	0.0676998	0.0457481	-0.004239	-0.0223288	-0.102394	-0.0421259	0.071755	0.0298005	-0.0317417	-0.0200001	0.00654949	0.0495684	0.0162184	-0.0580867	0.00174756	0.0205145	-0.0747281	-0.0704345	0.0261281	-0.0773187	0.0360874	0.0581773	0.01264	-0.0470864
Adora2a	11540	-0.265742	0.430143	-0.387962	0.14533	-0.114152	0.115388	-0.127958	-0.080983	0.0074023	0.05291	-0.00576371	0.0794844	0.133847	-0.0995429	0.0623231	-0.0618201	-0.0411802	0.0143291	0.00947742	-0.0239878	0.081711	-0.00456302	0.142125	0.0208247	0.0640825	0.00261382	-4.55E-05	0.112576	-0.0235499	-0.0694366	0.00915563	-0.0361488	-0.0588699	0.049248	-0.0216732	-0.0202526	-0.0804631	-0.0358005	0.056173	-0.00977002	0.0230478	0.0269146	-0.00290001	-0.0239307	-0.0315894	-0.0713168	0.0456843	-0.0147671
Adora2b	11541	-0.183979	0.0230585	-0.275151	0.116217	0.169387	0.3144	-0.0049603	-0.00643219	-0.0849509	0.227205	0.158139	-0.171701	0.0321981	-0.200833	0.116104	-0.0281765	-0.136555	-0.0110108	0.0363284	-0.157106	0.070342	0.120664	0.0446744	-0.0677427	-0.131285	0.0549253	0.0151205	-0.106015	0.045656	-0.0372144	-0.0384463	0.00351458	0.0717191	0.0734343	0.0379133	0.109516	-0.118254	-0.0408337	-0.0191539	-0.06296	0.0306595	-0.0339415	-0.0194906	-0.00254326	-0.000198889	-0.00115816	-0.0349958	-0.00320775
Adprh	11544	0.599007	-0.0481692	-0.17582	0.368394	-0.157162	0.104251	0.283055	-0.171515	0.0838772	-0.0517423	0.0536418	-0.121818	-0.139037	-0.0910794	-0.0343367	0.048763	0.0199782	-0.0424146	-0.0412489	0.0886545	0.0889914	0.00241047	-0.148267	0.0121579	-0.00316025	-0.0473011	0.0307577	-0.0177863	-0.0177948	0.0168089	0.0592116	0.00757365	-0.0613294	0.00637087	-0.0171651	-0.0839946	0.101611	-0.0231126	0.0608616	0.0379643	-0.0782892	-0.0335629	-0.00172603	0.0298228	0.0230523	-0.0757521	0.0259961	0.0343077
Parp1	11545	0.133931	-0.0337804	-0.469934	0.152466	-0.376394	-0.198766	-0.133792	0.166683	0.0941471	-0.0613071	-0.0642989	-0.056148	-0.112679	-0.130841	-0.184988	0.00270308	0.172114	-0.06975	-0.0761784	-0.00799074	0.00513108	-0.0967451	0.0522691	-0.0564885	-0.0564549	-0.170354	0.109285	0.0849297	-0.0875364	-0.0604666	0.0312652	0.0289292	0.0157803	0.0288918	0.0464107	-0.0607395	-0.0558683	-0.0225237	-0.115057	-0.0864816	-0.0220763	-0.0268244	0.0737747	-0.0860792	0.0428688	-0.0231295	-0.0215178	0.0848837
Parp2	11546	-0.0199194	-0.490615	-0.445382	-0.201602	-0.373594	0.0266929	-0.101965	0.128672	0.0428802	-0.225097	-0.00767496	0.0601439	-0.170926	-0.053232	-0.126186	0.0819625	-0.0776587	-0.084301	-0.0285677	-0.000736378	0.142896	-0.0195683	-0.0509658	-0.146402	-0.0375335	-0.0433189	0.00778358	-0.0843153	-0.0187793	-0.0314211	0.0231115	-0.00951538	-0.0699271	-0.0247905	0.0535514	0.0317161	0.066807	-0.0262305	0.0058848	0.0133223	-0.0520655	0.00887152	-0.0126697	0.113627	-0.015162	0.00945383	-0.0545406	0.00426081
Adra1b	11548	-0.0691781	0.424176	-0.0949197	0.0945394	-0.00658932	-0.219856	-0.402301	-0.17097	-0.0308373	0.036216	-0.012079	0.130615	-0.169251	-0.0695673	-0.0167409	-0.0957282	-0.171929	0.0665545	0.0905751	0.02264	-0.0329639	-0.0514154	0.0772401	-0.00566335	0.0783782	-0.0162239	-0.0471037	-0.0261302	0.0837033	-0.0620976	0.0232055	-0.123823	0.00813447	0.0101504	-0.00660587	0.0480195	-0.077718	-0.0562009	-0.0133808	-0.0220554	-0.0132233	0.11435	-0.0336219	0.0285382	-0.0319511	-0.0885306	-0.025146	-0.116307
Adra1a	11549	-0.0417241	0.0411101	0.259626	0.0155104	-0.0151611	-0.13961	0.0724412	-0.26532	-0.200786	0.029484	0.0675398	0.052144	0.0843509	-0.0010357	-0.017139	-0.0967219	0.0499384	-0.0312029	-0.097469	-0.118015	-0.0282287	-0.0643783	-0.0006922	0.0661905	0.00338768	-0.0280618	0.0224284	0.170496	0.0696974	-0.0334039	-0.00257864	-0.0117508	-0.0718745	0.0315634	0.0138994	-0.000524454	-0.0124141	0.0653609	-0.00642891	0.00201428	0.0168956	0.028795	0.0715568	0.0380393	-0.0178263	0.000748482	0.0434678	0.0257085
Adra2a	11551	0.349721	0.395931	-0.286429	0.147915	0.17498	0.0299267	-0.0223765	-0.168486	-0.0198445	-0.0820538	0.155108	0.124543	0.0887836	-0.0538388	0.0331952	0.0281889	-0.0286197	-0.04257	-0.0407382	0.103195	-0.0371371	0.00296412	0.0539545	0.0740322	-0.0182008	0.103537	0.045176	0.00193371	-0.00744345	0.0641391	0.0173645	-0.0473451	0.0577368	-0.124396	0.0413936	-0.00980552	-0.00364785	0.0514285	0.0547115	0.0221427	-0.056282	0.052763	-0.0631099	0.0760125	0.0341071	-0.120106	-0.0122631	-0.0220604
Adra2b	11552	-0.343955	0.39383	-0.358283	-0.0510977	-0.0358308	-0.0664662	-0.111238	-0.12697	-0.0482074	0.0118198	0.0256784	0.0391625	0.0551311	-0.0941067	0.0936448	0.0125331	-0.0506369	0.0031202	0.0271995	0.0408959	0.060527	-0.00975733	-0.046559	-0.0292004	0.0133388	0.0587563	0.0490161	-0.0216158	0.0565521	-0.00823829	-0.0196393	-0.043801	0.0176853	0.0555899	-0.00423988	0.00272716	0.0199751	-0.045448	0.0199626	0.00372929	-0.0291126	0.00609142	-0.0971012	-0.00265213	-0.0537332	0.0001978	-0.0137496	-0.050734
Adra2c	11553	0.424546	0.508488	-0.122523	-0.00978386	0.0645539	-0.058003	0.221136	0.207139	0.105272	0.0937266	0.0212499	0.0346149	0.0544474	0.0545787	-0.0480027	-0.0406217	0.0956474	-0.037482	-0.0143209	0.00996231	-0.0719556	-0.0337263	0.0667148	0.0467264	-0.0303125	-0.028241	0.0238444	-0.0403611	0.0235912	0.0410633	-0.0157849	0.00786762	0.0240735	-0.0174412	0.0260775	-0.129147	0.00729474	-0.0409466	0.0240757	0.00624807	-0.0545832	0.162032	-0.0174762	0.0297805	-0.0408844	-0.0226484	0.0205992	0.0595398
Adrb1	11554	0.0477881	0.398285	0.126072	0.149283	-0.0115717	0.213983	-0.00551943	0.0326421	-0.0302169	-0.0169664	0.0489683	0.027321	-0.0281168	-0.0838433	0.065196	-0.114969	-0.157771	0.0975981	0.115181	-0.160393	0.143502	-0.0552335	0.040425	-0.103945	0.000737301	0.0438234	0.0541903	-0.0540204	-0.0843307	-0.0292684	-0.0162854	0.0372964	-0.0425302	0.0547844	0.0931658	-0.000287288	0.00405062	-0.0999382	-0.00451469	0.109508	-0.0492063	-0.0188163	0.145569	-0.0313058	-0.122704	-0.023274	0.0814796	-0.0986306
Adrb2	11555	-0.290577	-0.273863	0.331747	-0.285289	-0.10511	0.31175	0.210252	-0.0426929	-0.00829518	-0.0575096	0.0163952	0.151112	-0.100515	0.0653005	0.17005	0.0593659	0.142901	0.058567	0.0496828	-0.21846	-0.112466	0.170096	0.0178728	-0.0239944	-0.00813189	-0.00110391	-0.0784158	0.0519348	0.00703233	-0.153592	-0.0201088	0.0404719	-0.0406293	-0.0631742	-0.00351728	-0.0734314	0.0645209	0.00505287	0.00643579	-0.0163252	0.025387	0.0848328	-0.0426388	0.00244555	0.0643573	0.0131213	0.0149999	0.0540047
Adrb3	11556	-0.382885	0.213111	0.152967	-0.0504899	-0.00694687	-0.0400081	-0.132307	0.172898	-0.0346422	-0.0180385	0.0630693	0.0153138	-0.0156865	0.100521	0.0308832	-0.0043532	0.221402	0.0517162	0.0498678	-0.209787	-0.00592948	-0.149248	-0.252393	0.0630399	-0.0740314	0.101429	-0.0167281	-0.0555618	-0.289468	-0.0913393	-0.0051137	-0.0786098	0.216984	0.0802262	0.104545	0.0163558	-0.0263521	-0.0105313	0.104146	0.0867611	-0.0392944	-0.0294426	-0.0424222	0.0355154	-0.040293	0.0329175	-0.0362367	0.117585
Adsl	11564	-0.339587	-0.431347	0.0166872	0.387554	-0.461376	-0.230364	-0.147237	0.0274911	0.0706273	-0.0395352	-0.128074	0.00299354	-0.00148842	0.0221267	-0.111835	0.115303	0.084158	0.0259665	-0.0385905	-0.0231142	0.0466398	0.10487	0.0170235	0.0351046	0.00318958	0.0153775	0.0909508	-0.11952	0.00240097	0.0484702	0.00254485	0.0097114	-0.000647463	-0.0518321	-0.0581634	0.00298441	-0.00240846	0.00559714	-0.055707	-0.0348029	-0.0241237	0.00110729	-0.0031927	0.0345142	-0.0790883	0.010639	-0.044275	-0.0371399
Adssl1	11565	-0.0301591	0.170301	0.70707	0.0645904	-0.385744	-0.0585094	0.0224992	-0.122346	0.11839	0.107808	0.0663631	0.0557069	-0.16466	-0.129365	0.0659138	0.135332	0.0609015	-0.0436957	0.0628863	0.00417145	0.122125	0.092243	-0.00411857	0.0377358	-0.0156842	0.0416555	0.00882878	-0.0421407	0.0817079	-0.052299	0.0698812	0.0186107	-0.101188	-0.0139031	0.0266092	0.00405486	0.0537326	-0.0249806	0.00121053	0.0228013	0.0445457	-0.0707737	0.0510709	0.00762718	0.0247153	0.00778654	0.0104641	0.0779436
Adss	11566	0.295427	-0.412931	-0.374694	-0.0971744	0.460814	0.0404457	0.0642587	0.129123	0.0865493	0.0428117	0.173071	-0.000216707	0.0707607	-0.00522078	0.167261	0.0679826	0.0310555	0.106733	0.14035	0.0505847	-0.12908	-0.0525326	-0.0399068	0.0104253	0.0118422	-0.0060091	0.0521095	-0.0209085	0.0899916	-0.110095	-0.130059	-0.032758	0.0852203	-0.00148497	-0.0244405	0.00565391	-0.00137556	0.0222	-0.0657182	0.0133306	-0.0655533	0.00940097	0.0243532	0.0244867	-0.0269323	0.0593211	0.0718851	0.0566095
Avil	11567	-0.126315	0.161305	-0.152411	-0.0487668	-0.0668504	-0.142597	-0.0557353	-0.100447	-0.18928	0.0503406	-0.20594	0.0217922	0.129979	-0.104787	-0.127755	0.189396	0.141374	0.0198506	-0.148013	-0.0124411	-0.0831621	0.151808	0.00993099	0.181419	0.0436563	-0.00468873	-0.119969	0.0513468	0.0341079	0.156762	0.0498436	-0.0310356	0.00491835	0.068905	-0.195113	-0.164638	-0.00335853	-0.0463157	-0.045549	-0.0702564	-0.032046	-0.0114173	-0.000939659	-0.0494833	-0.00836829	-0.025765	0.028182	-0.0562672
Aebp1	11568	-0.283563	-0.0302622	0.207573	0.557401	0.137338	0.308477	0.0155753	0.0146763	-0.233171	0.209762	-0.170922	0.0221084	0.000915678	0.0594259	0.0815078	0.122409	-0.00035207	-0.0217547	0.0877709	0.0577377	-0.103194	-0.0932185	-0.0993227	-0.139116	-0.0312447	0.0477599	0.0799807	-0.122329	0.0184169	-0.020662	0.042664	0.0347558	0.0792002	-0.0851907	-0.0145536	0.0316921	-0.0548346	-0.0248353	-8.01E-05	-0.0170598	-0.00970061	0.0570506	-0.0441125	-0.0187908	-0.0126511	-0.0319534	-0.0408939	-0.00370015
Aebp2	11569	0.0743043	-0.17899	-0.335483	-0.332941	-0.216252	0.0231167	0.169555	0.184819	0.120257	0.201485	0.0352314	-0.0130342	-0.0735612	0.114479	-0.0912861	0.255406	-0.0769091	0.0491315	0.0620581	-0.0736053	-0.0430378	-0.0548477	0.0248625	-0.109975	-0.133252	0.135257	-0.0219415	-0.0211805	0.0992536	0.162704	-0.0438094	0.067916	0.0339286	0.00886471	-0.0711237	-0.0515621	0.00134044	-0.0323018	0.0935567	0.0358886	0.0165704	0.00919874	0.0697943	0.0965197	-0.0648603	0.00280522	0.0549353	0.0986542
Crisp1	11571	0.00533604	-0.124131	0.0428546	-0.119566	0.115044	0.0669492	-0.0573868	-0.084594	-0.0548473	-0.277144	0.0917065	-0.122892	0.341036	0.0219325	0.0871351	0.112191	0.0250089	-0.142272	0.121769	-0.0874685	0.0778933	-0.130029	0.0387485	0.112407	-0.232176	-0.121696	-0.0869081	-0.0341044	0.114833	-0.0271075	0.143053	0.0123668	0.0104543	0.0854121	-0.0257815	0.000142137	0.112648	0.00833999	4.56E-05	-0.00674431	-0.058902	-0.00387796	-0.0655109	-0.0739154	0.00466427	0.0622226	-0.0101445	-0.00651549
Crisp3	11572	-0.0190168	-0.156195	0.115254	-0.171648	0.11029	-0.0668861	0.0677429	-0.218878	-0.0428463	-0.102297	0.0204323	-0.158321	0.235725	0.210983	-0.0255669	0.0288772	0.0139142	-0.0689979	0.0963925	-0.190176	0.0596377	-0.164176	0.0801393	0.0480864	-0.00113704	-0.20916	-0.0421582	0.149438	0.0526377	-0.0925145	0.194213	0.0504835	-0.0939599	0.000381894	0.0843836	0.081345	0.151138	0.0370381	0.0204309	0.00769523	-0.081303	0.00939143	0.0354779	0.0172684	-0.108529	-0.0034723	-0.0646328	-0.12148
Afp	11576	-0.41874	0.0616476	-0.164258	-0.268965	-0.0281998	-0.124273	0.250573	0.193484	-0.00862228	0.165031	0.0358785	0.0596614	-0.0437838	-0.155766	-0.00985719	-0.0412429	-0.0494004	-0.0923052	0.022309	0.0368335	-0.0612324	0.0932545	-0.0705429	0.0434851	0.0513979	0.0592451	0.0122176	0.0427609	-0.0636216	0.0136448	-0.0346009	0.00926819	0.0375844	0.0404342	0.012514	0.00687817	0.0355303	0.0163392	0.00219622	0.110859	0.0838369	-0.0237445	-0.0625149	-0.0126717	0.0880753	0.0273176	-0.0250532	-0.011265
Agc1	11595	0.126028	0.182452	-0.103517	0.0797084	-0.0454129	-0.0701341	-0.0296872	-0.205304	-0.188567	0.0142461	0.0510234	-0.0498966	0.0311348	0.141089	0.0713433	0.163453	0.177016	-0.0387598	0.0734992	0.0573498	0.0371291	0.0347993	-0.0985803	0.103189	-0.0121891	0.00120258	-0.0672632	-0.13191	0.135106	0.0385888	-0.0470357	0.00770664	-0.0243334	0.0797519	0.045385	0.0165434	-0.130958	-0.0404098	0.00845879	0.116701	0.00919262	0.00275577	0.00545559	-0.0794405	0.0500051	-0.0644019	-0.0412204	0.0128879
Ager	11596	-0.361048	0.318267	-0.181975	-0.0218459	0.0441973	0.38734	-0.0106811	-0.0519852	-0.138829	-0.211379	0.108943	0.0276276	-0.156095	0.00382475	0.107765	-0.124675	0.0176719	0.120452	0.132431	-0.308223	-0.0719467	0.297766	-0.0452757	-0.0531877	0.0607072	0.0503215	0.0446275	0.108347	-0.040427	-0.0215517	-0.0302007	-0.0225366	-0.00688432	0.0748768	0.0214904	0.0836875	-0.0166958	-0.0941833	-0.0629175	0.0352089	-0.0264414	-0.0981302	0.00403178	0.0327153	-0.0543249	-0.00158232	0.017841	0.0273401
Angpt1	11600	0.0885592	-0.326368	0.440702	0.0866777	-0.00925348	-0.00490836	0.217014	-0.191131	-0.0689763	0.00203889	-0.0637581	0.113601	-0.04768	0.022342	0.014849	-0.104475	-0.0603391	-0.0234712	0.0252053	-0.0687153	-0.0482806	0.0574006	0.027088	0.00457196	0.0426414	0.0344494	0.0785967	-0.0541899	0.0365313	-0.100457	0.00281531	0.0606089	0.00315827	0.0390115	0.0475081	-0.068615	-0.0103425	-0.025714	0.0527701	-0.0372866	-0.0562647	-0.0613379	0.0849983	0.161456	-1.41E-05	-0.0503982	0.0448671	0.0397786
Angpt2	11601	0.00239995	-0.36002	0.407897	0.0191542	0.0427562	0.232223	0.0247536	0.108658	-0.165771	-0.0725029	-0.0733001	-0.0821585	-0.103349	0.0758294	0.0296244	-0.0383615	0.077165	-0.0209972	-0.0957416	-0.0223892	0.101035	0.062216	-0.0566935	0.0869488	0.0942655	0.0317357	0.0246236	0.00115249	0.0684436	0.0597116	0.0141075	0.134005	0.0312354	0.0169991	-0.0310734	0.0323146	0.0200622	-0.000527765	0.0233681	-0.0392238	-0.0515385	0.102204	-0.08984	0.0625491	-0.122187	0.0636821	0.026905	-0.0642095
Agrn	11603	0.479331	0.257795	0.0194955	-0.0347896	0.350403	0.281768	0.0308149	0.161091	-0.209559	-0.326298	0.141889	0.0703368	-0.0471769	0.0800325	-0.117423	-0.0695602	-0.0669892	0.0753436	0.00337563	-0.0114869	0.0525383	-0.0838228	0.0991701	-0.00206666	0.00323697	-0.0184535	-0.0150827	-0.00260358	-0.0659886	-0.0527236	-0.0661022	-0.0260215	0.00318424	0.067328	-0.0405207	-0.0125236	-0.0509841	0.101008	-0.0133969	-0.000967539	0.0397614	-0.0841498	0.0423564	0.00749242	-0.0578719	-0.0486978	-0.0307637	-0.00617242
Agrp	11604	-0.157947	0.170431	0.122507	-0.0403063	-0.106491	-0.336804	0.338018	-0.198622	-0.284904	-0.0237422	0.187495	0.0850706	0.0851466	-0.00428068	0.127871	0.0843218	0.122223	0.00146903	0.00867999	-0.142217	-0.0295141	0.209225	-0.0745268	-0.00501201	0.048888	0.0334464	-0.000922699	0.0647083	0.0995367	0.0478153	-0.0922766	-0.0533253	0.0224254	0.0259736	-0.00547529	-0.0736604	-0.00171124	0.0444967	0.0102103	0.00650644	-0.0481565	-0.00362724	0.00342979	-0.0415884	0.00893276	0.044549	0.0790832	-0.0574004
Gla	11605	0.223284	-0.20558	0.0536219	-0.0271688	0.185475	0.029841	0.116021	-0.257194	0.0848466	0.232282	0.00576452	0.0802702	0.028945	-0.163928	0.0949515	0.0291108	-0.0586647	-0.000827807	0.0114343	-0.00245582	0.150081	0.0208179	-0.0707579	-0.0689803	-0.022155	0.119251	0.0924694	-0.00508985	0.0254678	-0.0174407	-0.0238479	-0.0738032	0.0131843	-0.0459676	0.00562378	0.00468975	0.0354258	-0.075075	-0.0703197	-0.0474503	0.0237513	0.0100829	0.0493139	-0.0316322	0.0481155	-0.016816	0.0625026	-0.0646092
Agt	11606	0.0386789	0.57986	0.0315936	-0.0881803	0.264552	-0.223815	-0.268429	0.0247881	-0.0265303	0.0381068	-0.0762505	-0.0670431	-0.041636	0.146164	0.0183792	0.00666932	0.129837	0.00924157	0.0409323	-0.0176526	-0.0327103	-0.0930742	-0.0767171	0.00319773	0.0565261	0.1291	0.0288372	0.0278843	0.0201994	-0.0883919	0.171702	0.0555628	0.015239	0.0433344	0.00986197	0.150449	-0.0761637	0.0456696	0.0443688	0.060258	0.00858699	-0.0527379	-0.0297878	0.0444141	-0.0171988	0.0524606	-0.0429602	-0.0475402
Agtr2	11609	-0.00212475	-0.164098	-0.0234648	0.240149	0.165491	0.087172	0.0418574	-0.00297946	-0.26126	0.0943356	-0.144432	0.0192573	-0.101544	0.222494	0.0108474	-0.00562392	0.100021	-0.0433276	0.0301661	0.211614	0.0439821	-0.157314	-0.120043	0.0840277	0.0473456	0.037974	-0.0792063	0.138262	0.0404533	0.100899	-0.0556734	-0.0215142	-0.0343815	-0.0429555	0.00130275	-0.0214317	-0.0860845	0.0312365	-0.104237	0.0747846	-0.0343408	-0.0360166	0.0636752	-0.0553586	0.0980984	-0.0656329	-0.115399	-0.0839647
Agtrap	11610	0.122893	-0.0358891	0.124406	-0.143386	-0.38278	0.235561	0.0601937	-0.131758	0.02053	-0.213349	0.0320554	-0.196809	-0.0192273	-0.061595	-0.00549009	-0.0800662	-0.0256607	-0.0487761	-0.111463	-0.129917	0.209426	-0.137807	-0.137701	-0.0623301	-0.066974	-0.00446394	0.150631	-0.00552787	0.10239	0.0877263	0.0353012	-0.0283805	-0.078573	-0.0100104	0.0775732	-0.0665479	-0.111289	0.0189615	0.0134166	0.0683724	0.0353651	0.00327586	0.0227277	0.0159584	-0.0910523	-0.0145813	0.0474434	0.00141114
Agxt	11611	-0.278786	0.182148	0.106474	-0.359672	0.356897	-0.463921	-0.262301	0.0117868	-0.0423876	0.107354	-0.0422802	0.102993	-0.235976	0.0619227	0.0453125	-0.00560323	0.00275601	-0.0055465	0.0468575	0.0232793	-0.00921298	0.0224809	0.0654146	-0.0381253	-0.0169192	-0.0387913	-0.0416023	-0.0292634	0.0335353	0.044133	0.063738	-0.0369583	-0.0128102	-0.0128	-0.0213105	0.0157717	0.0527045	-0.0171188	-0.00690281	0.020202	-0.0196898	-0.0378117	-0.046688	-0.0269419	0.0111976	-0.006182	-0.0205968	-0.00816927
Nr0b1	11614	-0.0506848	-0.13903	-0.196318	0.0225986	-0.00769357	-0.413854	0.129093	0.141963	-0.0605875	-0.277025	0.122076	6.25E-06	-0.0978304	-0.189851	0.126874	-0.0710406	0.0632136	0.099466	0.050007	-0.0960841	0.0603021	-0.246842	-0.0631048	-0.0487787	0.0337887	-0.0386453	0.0851714	-0.117297	0.00928738	0.0585118	0.0431481	-0.137208	-0.0234894	0.0548403	-0.0427471	-0.103344	-0.0222502	0.0539654	0.0144961	0.087857	0.0447676	-0.0554852	0.0126995	0.00693401	0.0156879	0.00479516	-0.108089	-0.0192622
Ahr	11622	-0.0792374	-0.309846	0.271307	-0.379101	0.14779	0.296337	-0.142881	0.203297	-0.109972	0.020972	-0.00613307	0.0990429	-0.137727	0.0417328	0.05282	0.00962346	-0.138889	0.0385328	0.0092797	-0.115981	0.0396692	0.0292247	0.0282415	-0.0846841	-0.121457	-0.0471457	-0.00298652	-0.0988162	-0.0656644	0.126684	0.00607237	-0.0708798	-0.161851	0.0129668	0.0482576	-0.0539102	-0.00217895	0.00138803	0.0201704	-0.0561202	-0.00620418	0.00758234	0.0875962	0.0151262	-0.0140793	0.0188852	-0.0115124	-0.0763006
Ahrr	11624	-0.159057	-0.110571	0.00337084	-0.0226394	-0.118413	0.025252	0.0856049	0.105278	0.0475892	0.167403	0.00361548	-0.0052865	-0.0177179	-0.106962	0.0297851	-0.157434	-0.154039	-0.0629278	-0.212954	0.024673	0.164923	-0.0185345	0.0328397	0.0793943	0.00630778	0.00690836	-0.0375915	0.0814382	-0.0666738	0.0852722	-0.0603141	-0.036294	-0.0559546	-0.031461	0.0677632	-0.100997	-0.00304018	-0.0327818	0.0423311	0.0233707	-0.0192262	0.0663011	0.0591273	-0.028083	0.0438468	-0.0293877	-0.0264483	0.0249557
Ahsg	11625	-0.435244	0.342942	0.0962176	-0.226623	0.24377	-0.274708	-0.394622	0.235472	0.0547266	0.0554811	-0.0335449	0.143388	-0.231395	-0.00766915	0.076847	-0.0440793	-0.0218835	-0.0280461	0.0760092	0.0454855	0.0256066	-0.00984719	0.0722787	0.00756374	0.0448321	-0.0849637	-0.0719906	-0.0215282	0.0515473	0.0476901	0.0400267	-0.0374373	-0.0232163	0.0729657	0.0125295	0.027534	-0.0101051	-0.0590125	-0.00855157	0.00735721	0.00951198	-0.0445053	0.01456	-0.069803	0.0457631	0.0115751	-0.000828645	-0.0699258
Aif1	11629	-0.0721756	0.200946	0.0640831	-0.109664	0.129202	0.0763871	-0.114638	-0.196463	0.298138	0.00445152	-0.0312135	-0.17434	-0.0812111	-0.246964	0.206086	0.0025641	0.338715	-0.0389225	0.10399	0.256462	0.0991248	-0.119348	0.0387	-0.0247828	0.133538	-0.153986	-0.0164829	0.00825412	-0.0675298	0.024286	0.0273192	-0.0274063	-0.0669637	-0.0443083	-0.0458501	0.045766	0.0373617	-0.0394369	0.0415539	-0.0334601	0.0530417	0.059324	0.0526042	0.0867894	0.00249431	0.0396022	0.0535322	0.00998171
Aip	11632	0.137254	0.300402	0.053404	0.283424	-0.0117732	-0.00128573	0.248787	-0.390828	0.121974	0.227906	-0.0783613	0.0101448	0.0405166	0.0984881	-0.0608283	0.0599174	-0.0534111	-0.137532	0.0118951	-0.127958	-0.0310822	0.125592	-0.150853	-0.057535	0.134341	0.0459309	0.0170667	-0.131242	-0.0216399	0.0653053	-0.0490075	-0.0724287	0.0409341	-0.0878083	-0.0861526	-0.0666398	0.0303049	0.083325	-0.107648	0.066385	0.00501161	-0.0245229	-0.000675236	-0.063488	0.0392343	-0.00423023	-0.0640961	0.113446
Aire	11634	-0.500504	0.206107	-0.200064	0.0622131	0.137947	-0.0281274	0.228721	0.247981	0.110855	0.101276	0.0569214	-0.160455	0.0010824	0.148819	-0.0627836	-0.108193	0.0330389	0.0020772	-0.0640472	-0.0788899	0.090337	-0.0724061	0.00472834	0.023717	0.0495348	0.0314854	-0.067303	-0.0332845	0.00931407	-0.029218	-0.0267047	0.0144351	0.0425079	0.00907712	-0.0566407	-0.0636484	-0.0229432	0.00544534	0.0384321	0.0300506	0.0152974	-0.0651605	0.0552021	0.0463537	-0.112388	-0.0641245	0.101289	0.00267982
Ak1	11636	0.294665	0.160686	0.408237	0.621095	-0.296786	0.0641448	0.0576766	-0.0427038	-0.0897563	0.107939	0.0242494	-0.0489598	-0.0215698	-0.064963	0.0552082	0.113072	-0.019483	-0.0651863	-0.0097744	-0.0569637	-0.0511417	0.0438679	0.0170288	-0.0225791	-0.0940715	-0.059733	0.037608	-0.132443	0.032812	0.0631581	0.0228405	0.0346237	0.03264	0.0454044	-0.0284315	0.031151	-0.00976943	0.0482389	0.0349553	-0.0563863	0.0802337	0.0884394	0.0450132	0.0579112	-0.0139659	-0.0103737	-0.0587133	-0.0646017
Ak2	11637	-0.51541	-0.17135	-0.24698	-0.00344498	0.480115	-0.203846	-0.230707	0.00638254	0.127061	0.0182732	0.0288176	-0.105268	-0.0203079	0.123725	-0.0476471	0.0357502	0.0629802	0.101953	-0.0819471	0.038091	0.0252153	-0.158206	-0.0710199	-0.0596127	0.0146611	0.0893443	-0.0904744	-0.0385761	-0.0757444	-0.0603527	-0.0604562	0.0400221	0.0896953	0.0764247	0.0144945	0.0851337	0.0442804	0.00662947	0.0332652	0.0292986	-0.0596779	-0.0467666	-0.0591701	0.0278754	-0.0378617	-0.0166404	0.0230005	0.0174956
Ak3l1	11639	0.317762	0.0748524	0.274176	-0.0112721	0.132699	-0.48715	-0.142973	0.232393	0.0185014	0.0755267	0.0414243	0.170391	-0.0720801	-0.157083	-0.0785628	-0.213165	0.0618045	0.124987	-0.0708452	-0.0993043	0.068956	-0.110489	0.0740678	-0.0103807	-0.0530383	0.060124	-0.0212726	0.00453916	0.0671628	0.0225472	-0.0542494	0.0975532	-0.0862157	-0.0251625	-0.160478	0.0632126	-0.0375506	0.00457215	0.0348978	-0.00385459	0.0685201	-0.0437048	0.0819868	-0.0615161	0.0226856	0.0418942	-0.0401673	-0.0228202
Akap1	11640	-0.144473	0.366275	0.362574	0.286197	0.0736302	-0.429017	0.00350854	-0.147164	0.0147504	-0.210722	0.030636	0.0926338	0.0565113	-0.0379291	0.218477	-0.0298099	-0.117804	0.0825322	-0.0110127	0.0784835	-0.101317	-0.104555	0.0535635	0.0815819	0.0185581	0.0656672	0.0736632	-0.059262	-0.181664	-0.016429	-0.0015135	0.00361725	0.0586366	-0.0516996	0.00642029	0.097867	0.0356921	-0.050013	0.00806446	-0.0622332	0.0574262	0.019137	0.0692117	0.0537066	0.00976997	-0.0324411	0.00906393	0.000795851
Akap2	11641	-0.273534	0.0477112	-0.0748132	0.198114	-0.0831358	0.097412	-0.0566934	-0.0873514	-0.184851	0.0980072	-0.00167917	-0.280497	-0.139445	-0.0329987	-0.023653	-0.196291	-0.0691427	0.0672336	0.00164983	-0.174401	-0.0249071	0.0524097	0.0793752	-0.0434334	-0.0407179	-0.0393359	-0.0152933	-0.0391564	-0.0309896	-0.13475	0.0538473	0.083902	0.0552963	-0.017596	-0.0749633	0.0589061	-0.0973916	0.0453685	-0.04563	-0.013927	-0.0423992	0.0861332	-0.0401278	-0.0188613	-0.0517864	-0.125052	0.155811	0.0271475
Akap4	11643	-0.14749	-0.0164007	0.0194236	-0.123683	0.122443	-0.278217	0.123756	-0.0879627	0.00421917	-0.164583	-0.102328	-0.395793	-0.101078	0.0553742	0.235464	-0.00147113	-0.0450837	0.019248	0.0355908	0.0025358	-0.141422	-0.0713591	-0.0156568	-0.0101047	-0.0355315	-0.0472903	-0.010464	0.0332784	-0.0431158	0.0284003	0.068178	-0.0117165	-0.028826	0.00343704	0.0399384	0.0464883	0.021999	0.0142859	0.0230776	-0.0560864	0.0450152	0.037696	0.013584	0.0793445	0.012106	0.0413537	-0.027045	0.0314525
Akp2	11647	-0.0329541	0.267093	0.193384	0.0856333	0.0373348	-0.105575	-0.235242	0.0119503	0.0168882	-0.365899	0.0306264	0.212866	0.0194926	-0.0612701	0.0622284	-0.0255769	-0.0162071	0.0715959	0.00846686	-0.107541	0.20206	-0.0452594	-0.018802	0.0843834	0.0385843	-0.113195	0.103371	-0.0160157	-0.0111264	0.0939012	-0.142816	0.158	-0.0274066	-0.0383381	-0.0367967	-0.0512598	-0.0771127	0.0276635	0.0702777	0.00933607	0.065184	0.204755	0.0224801	-0.0422986	-0.0819167	-0.0277612	-0.0448137	0.0145474
Akp3	11648	-0.364649	0.383997	-0.372185	0.120535	0.0885594	-0.00413659	0.0774558	0.0552566	0.0119268	0.0647129	0.112612	-0.0499526	0.0380217	-0.035069	-0.0620017	-0.121381	-0.115704	0.0307405	-0.0221992	0.0681751	-0.00279387	0.0524851	-0.0161974	-0.0168392	0.0879255	0.0498222	0.0210483	0.0335904	0.0187935	0.0223985	0.00710146	-0.113181	0.0217639	-0.0145773	-0.0585191	0.0293117	0.0248142	-0.0479425	-0.0120857	0.00324797	-0.0456758	0.0507604	-0.0168345	0.0573545	-0.00260791	0.0257693	-0.0111093	-0.0592266
Akp5	11650	-0.414023	0.405814	-0.179256	-0.0276157	-0.0949446	-0.208518	0.29773	-0.0267658	0.0178355	0.0481368	-0.0063645	-0.074291	0.108177	-0.0645362	-0.0127015	-0.0647392	-0.0983189	0.0435103	-0.00119299	-0.0226584	0.0264284	0.0817072	0.0408372	-0.0940667	0.0427993	0.0204017	0.0115031	0.0313637	-0.0138617	-0.0551615	-0.0598682	0.00269368	0.0292789	0.0613058	-0.0180475	-0.0735635	0.0335976	0.0747964	-0.0444903	0.070578	-0.0916859	0.065861	0.030888	0.0311813	0.0495088	0.045328	-0.0358525	0.0469848
Akt1	11651	0.16021	-0.171716	0.0923699	0.378085	0.254937	0.309886	0.255507	-0.198122	0.116524	0.103531	-0.0818402	0.0465453	-0.127104	-0.0849405	-0.216061	0.0519888	-0.118231	-0.221192	-0.0299493	0.0873398	-0.0477353	0.120663	0.0751988	0.109711	0.0603241	0.0933165	-0.00299654	0.0448113	-0.0233312	-0.0434588	-0.0238521	0.0296706	0.00618512	0.0666501	-0.0147793	0.0609629	0.139181	-0.0886113	-0.046701	0.00994939	-0.0359673	-0.0891039	-0.113466	-0.10005	0.00515124	-0.00418119	0.0149811	0.0140189
Akt2	11652	-0.250228	0.291279	0.277393	0.428058	0.101267	0.0422545	-0.100643	-0.162931	0.275805	0.0751164	-0.147196	-0.0341212	-0.158556	0.215449	0.00401769	0.155358	-0.0467154	0.0379621	0.0688623	-0.0431311	-0.0541975	-0.1253	-0.0730347	0.059581	0.0436917	0.0719525	-0.0447482	0.0175397	-0.0320672	-0.0304988	-0.0848447	-0.046626	0.0674596	0.084734	0.0236947	0.000555039	-0.00461388	-0.0969085	0.0668343	-0.00497719	-0.067054	-0.0200635	0.0110111	-0.0639657	0.0657994	-0.0300625	-0.00824311	-0.00949589
Alas1	11655	-0.282974	0.356418	0.597202	-0.0733706	0.0519713	0.139142	-0.186651	0.0576839	0.0781513	-0.174647	0.0187003	-0.127821	-0.107024	-0.0589894	0.040332	-0.0341783	0.0748813	0.0525823	0.0118962	-0.0566765	-0.0354193	0.0128981	-0.0340392	0.0875331	-0.0934627	-0.106982	0.0158865	-0.085356	0.019054	0.0234488	-0.0143444	-0.0197074	0.100999	0.0751429	0.00214116	0.00769301	0.0161312	-0.0081066	0.00596754	0.0193751	-0.129345	-0.0237771	-0.00277062	0.0316075	0.0134136	0.000548239	0.0289378	0.0133697
Alas2	11656	-0.286124	0.352589	0.276278	-0.0457264	-0.0432757	0.21399	-0.151275	0.0211742	0.124332	-0.284236	0.0652854	0.0935605	-0.29324	0.0997743	0.129773	-0.149753	0.104609	-0.0482358	0.0606451	-0.0397486	-0.0333772	0.0544679	0.00177564	0.0810882	0.126116	-0.0985766	-0.125574	0.0385267	0.0861927	-0.074489	-0.0207527	0.108456	-0.00204245	0.0588277	0.0772846	0.00720656	0.0288083	-0.007012	-0.0232999	-0.0757085	-0.0769733	0.011732	-0.125356	0.0458611	0.0537697	-0.0127009	0.0143219	-0.132088
Alb1	11657	-0.350421	0.237261	0.155111	-0.34684	0.361295	-0.287295	-0.285506	0.176977	0.0197625	0.0525317	0.00468362	0.14341	-0.198575	0.0902764	0.044199	0.0198287	0.0354273	-0.0113565	0.0262667	0.038547	-0.0194188	0.0339222	0.00357303	-0.010476	0.0163601	0.00730382	-0.0749695	0.000266822	-0.00398858	0.0142314	0.00338228	0.0415005	-0.0383017	0.0359102	-0.0023827	0.00444988	-0.0106721	-0.0218923	0.0131038	-0.00357069	0.0246469	-0.0295574	0.0289374	-0.0185756	0.0211601	0.0798783	0.0256378	-0.0243688
Alcam	11658	0.435988	-0.208289	0.147132	-0.396792	0.374658	0.242428	0.112818	0.072453	-0.0245696	0.0487712	0.071775	0.00565291	-0.114008	-0.123528	-0.0155463	-0.0460856	0.00912471	-0.0146636	0.124859	-0.0402481	-0.043903	0.0895295	0.0570516	0.0252354	-0.0418816	0.106122	0.00902246	0.193175	-0.063805	0.0480895	0.0296658	0.0278175	-0.0278172	0.0638029	-0.0511363	-0.108633	0.0559476	-0.0354852	-0.059501	-0.0943361	-0.0258257	-0.103038	-0.0251926	-0.0704703	-0.0199357	-0.0208366	0.0553386	0.0361454
Abcd1	11666	-0.43207	0.374007	-0.106337	0.0340676	-0.105553	0.228689	-0.28523	-0.228119	0.0653369	-0.0128943	-0.0829924	0.0913784	-0.0579686	-0.13679	0.0221563	0.116537	0.0440373	0.106822	-0.0532968	0.113397	-0.0126884	0.0263248	-0.0940775	-0.0689496	0.00682825	-0.0197	0.0718875	0.138418	0.00874371	0.020555	-0.0153235	-0.233425	0.029698	0.023126	0.020977	0.0364979	-0.0118447	-0.100858	0.0259253	0.0434254	0.0604886	-0.0278812	0.017438	0.0429635	0.0273192	-0.0298929	-0.00710071	0.00751777
Aldh1a1	11668	0.0784855	0.193382	0.580587	-0.305834	0.0903021	0.07082	-0.151487	0.214512	0.046481	-0.197849	-0.04339	-0.0674063	-0.0103925	0.103784	0.170067	-0.0839666	0.164267	0.0520911	0.0436631	0.00272079	-0.0843565	0.137732	-0.0367279	-0.0591405	0.0983399	0.0154817	-0.00442949	-0.0259937	0.0502641	0.108837	0.134365	0.0190159	0.0543214	-0.0664766	0.118373	0.000471994	-0.00144362	-0.0137187	-0.14149	0.0451146	-0.103228	-0.00922061	-0.0192729	-0.0896429	0.0302559	0.0128774	-0.0796665	0.058717
Aldh2	11669	-0.453934	0.0736047	0.475555	-0.16077	0.254138	0.16109	-0.0928494	0.146982	-0.0255468	-0.0875512	0.00777717	-0.0283206	-0.142605	-0.0357986	0.000868537	-0.0306265	0.0416511	-0.068901	0.051958	-0.00353447	0.0921338	-0.0338472	-0.0146647	-0.0232477	-0.0444048	0.0140046	0.0939245	-0.127604	0.122295	-0.278026	0.031107	-0.142845	0.0699408	-0.081794	0.0779465	-0.0804776	0.111303	-0.0191024	-0.01257	-0.0200295	-0.0287777	0.00903128	-0.0144813	0.010635	0.0121569	-0.00903963	-0.0280209	0.100449
Aldh3a1	11670	-0.419884	0.18518	-0.0847788	0.159252	0.0543743	0.233043	0.14833	0.331557	0.0265298	0.0744637	-0.155364	0.0340778	0.211668	0.0175287	0.0817353	-0.0756492	0.04109	-0.0278595	0.0578769	-0.139011	-0.0219121	0.142971	-0.0280536	0.014174	-0.165137	-0.130798	-0.0948891	-0.112405	0.100134	0.00960988	0.0154353	-0.0371842	0.0179878	0.0736291	-0.0730918	-0.0381843	0.0421846	-0.0517925	-0.0489192	-0.0185861	0.0562827	-0.00825951	0.0391449	-0.0451652	0.0395303	0.0139121	-0.02362	-0.00232882
Aldh3a2	11671	0.0137398	-0.196247	0.279314	-0.619108	0.384937	-0.0970939	-0.281546	0.0113995	-0.093034	-0.0113791	-0.0921492	0.0148406	0.034207	-0.0276839	-0.0523811	0.0182191	-0.14753	0.0469535	0.0731876	-0.0402709	-0.0334961	0.0685777	-0.0276925	0.0947163	-0.0227957	-0.0346067	0.0454217	-0.00905854	0.0534967	-0.0132575	0.0823005	-0.0218777	-0.0134336	-0.0129132	-0.0947874	0.0070249	-0.00297012	-0.0403607	-0.0214444	0.0587551	-0.00605415	-0.0340689	0.0887433	-0.0291297	0.0243908	0.0772999	-0.0411836	0.00930011
Aldoa	11674	0.422625	0.150909	0.226018	0.375599	-0.152952	0.0824234	0.131469	-0.229807	0.0699547	0.0151649	0.0576134	-0.0279709	0.163287	-0.13745	-0.0762985	0.0338601	0.0553772	0.0555976	-0.0790998	-0.0963035	0.0480547	-0.047284	-0.191535	0.140364	-0.0515089	0.016168	0.00613857	-0.119552	-0.0543374	0.0484707	-0.0106225	0.107789	-0.0134979	-0.0117021	0.0850822	0.00288535	0.0887441	-0.00938346	0.028186	-0.0256458	0.030813	-0.0277508	0.0320306	-0.100295	0.05693	0.0218839	-0.0403089	-0.0249684
Aldoc	11676	0.738402	0.357643	-0.220147	-0.188304	0.189746	-0.00845137	-0.0504943	0.098511	0.109932	-0.00620846	0.0393693	0.0183478	0.0337943	-0.0607656	-0.0695262	-0.0115583	0.0555655	-0.0158779	0.050755	0.0257646	0.126874	-0.0091521	-0.0852437	0.0153029	-0.00615467	0.0563235	0.00203699	-0.0139925	0.0302613	0.0691716	0.0590468	0.0269223	-0.0577523	-0.0153631	-0.00764272	0.0282226	0.0660977	0.0363835	-0.0438266	-0.0184868	-0.0155397	0.0271034	0.0281467	-0.00167976	0.0383853	0.00527571	-0.00288898	-0.00542789
Akr1b3	11677	-0.495909	0.143992	-0.160192	0.356279	-0.362244	0.0605356	-0.129535	0.114245	0.0520665	0.110212	-0.0382937	-0.139627	-0.019132	-0.0690066	-0.00592878	-0.0773878	0.0311759	0.0413801	-0.0226092	-0.0890066	-0.0734321	-0.0687575	-0.0885166	0.0269925	0.00465314	-0.0736201	0.0486145	0.0467593	-0.00868864	-0.0327621	-0.0350281	0.0387855	-0.0140003	0.00612665	0.0759808	0.0138103	-0.00824177	-0.030354	-0.020833	-0.103113	0.0550017	-0.0563708	0.108468	-0.0833854	-0.0106642	0.0168853	0.0223076	0.0560604
Alk	11682	0.146323	0.555768	0.0409122	-0.169565	-0.0797816	-0.101409	0.544049	0.148905	-0.0478068	0.0491092	0.0608963	-0.0241776	-0.030954	0.00416404	0.00360615	-0.0737528	-0.0181422	-0.0866802	-0.017146	-0.00342378	0.0999437	-0.0471652	-0.0554174	-0.0472695	-0.0565055	-0.00883131	0.0236773	0.0263902	-0.0314318	0.0431943	-0.00958263	-0.0238184	-0.0450169	0.0109087	-0.0298785	-0.0738129	0.0422478	0.0655673	-0.0189092	-0.0109396	-0.0797966	0.00328313	-0.0755874	0.0367111	-0.108043	0.00898328	0.0289029	-0.0158361
Alox12	11684	-0.466176	0.320355	-0.072868	0.193529	-0.0669736	0.274055	-0.0127829	0.153884	0.030889	-0.195698	0.0727129	-0.0327136	0.151651	0.0312623	0.0333113	-0.140319	0.0436044	-0.0862439	-0.0200334	-0.0833798	-0.0508562	-0.0857101	0.0878204	0.147184	-0.0129067	-0.0874464	-0.092674	0.0126272	0.0986092	-0.0593573	0.0593258	0.104619	-0.0616749	-0.0597582	-0.0224569	-0.000456149	-0.00952761	-0.029735	-0.0145877	-0.0517028	0.0178719	0.0635355	-0.00617419	0.0662862	0.0160299	0.0491776	0.0245131	-0.0816073
Alox12e	11685	-0.500898	0.310609	-0.198889	0.0392063	-0.0730411	0.0995521	-0.0402725	0.208157	-0.0809484	-0.0600669	0.0419718	0.0116942	0.0173689	0.0664112	-0.0250643	0.0817097	0.00495365	-0.0658104	0.0904328	0.00699052	0.0137722	-0.0817749	0.0355698	0.114809	-0.160601	0.0238943	-0.276352	-0.0826058	0.0246317	0.025117	-0.020481	-0.0405487	-0.0112041	-0.0473356	-0.156265	-0.0543281	-0.0508142	-0.0690447	-0.0103336	-0.0557945	0.0462829	-0.00117545	-0.00846403	0.0110385	0.0141218	-0.0534701	0.0961224	-0.0184429
Alox12b	11686	0.27508	0.183611	-0.00830703	-0.0929717	0.0442006	-0.134582	0.117459	0.0182257	0.0320239	0.0262792	0.0404577	-0.109973	-0.0266485	0.0117418	-0.102662	0.0868135	0.0778289	0.00966735	0.0272095	-0.0452578	-0.0916578	-0.120359	0.0781097	-0.00235746	-0.231631	0.0549007	-0.230027	-0.0731706	-0.0933607	0.013079	-0.080498	0.00228031	-0.211311	0.0166665	-0.115058	-0.0263112	-0.107663	-0.114224	-0.0440263	0.0424445	0.00963358	-0.0323346	0.0273609	-0.0803935	0.0556433	0.0358195	-0.0686707	-0.0109631
Alox15	11687	-0.350275	0.0403194	-0.0518241	0.0404056	0.0701812	0.224466	-0.12626	0.00494174	-0.0184596	-0.186345	0.0312965	-0.0668501	0.120581	0.103854	0.126497	-0.0230235	0.198076	-0.0226685	-0.0351957	-0.0137993	0.0484399	-0.0301908	0.0826061	0.118631	-0.151469	-0.0741093	0.0253053	-0.150295	0.104443	0.0960087	-0.00849057	0.0474993	0.14441	-0.0394303	-0.0830627	-0.117596	0.053705	0.045663	0.0112345	-0.0479505	0.0240586	0.0642209	-0.0183312	0.00210215	0.0668548	-0.0366898	0.166503	0.127623
Alox15b	11688	0.17373	0.0796722	0.290129	-0.22913	-0.0866439	-0.112854	0.221002	0.0570184	0.160588	0.0991608	0.0238515	-0.131032	-0.073313	0.0853132	-0.089563	0.0582306	-0.0880132	0.0224907	0.00607406	-0.0483346	-0.0577979	-0.0916475	0.0207127	0.0236672	-0.037125	0.0614508	-0.117683	0.0218439	0.0388768	0.0128961	0.0365102	-0.00832595	-0.114725	-0.0104825	-0.0993412	0.0177147	0.0278723	0.0111286	-0.058745	0.00592529	-0.00406644	0.048723	0.0354803	0.0268725	-0.0386565	-0.0472978	-0.0110631	0.0148203
Gfer	11692	-0.444629	0.0808557	-0.135234	0.245019	0.181491	-0.347518	0.0193324	0.282008	-0.0244152	-0.0065628	-0.078279	-0.0263383	-0.000533852	-0.0724093	-0.122894	0.0266971	0.0655454	-0.0535587	-0.115433	-0.153704	-0.104532	-0.0294625	-0.0384047	0.0484313	0.0909772	0.0171668	0.01483	0.0600741	-0.0933922	-0.0410761	0.0298969	-0.0444215	0.0079556	-0.0668402	0.0412935	0.0533461	0.0830349	0.0603056	-0.0104038	-0.146873	-0.0437914	-0.0118855	0.0568646	0.0129947	0.0132825	-0.0704873	0.019203	0.060508
Alx3	11694	0.0244105	0.250224	-0.229252	-0.0119045	0.0317302	-0.144266	0.0542385	-0.323434	-0.348396	0.0130474	0.0648318	0.108508	0.0591382	-0.0708311	0.111053	-0.0592703	0.0747916	-0.0275161	-0.0325191	0.0253776	0.0508905	0.00288291	0.00151022	0.0416081	-0.0250616	0.00829724	0.0956815	-0.0785731	0.0172081	-0.000869492	0.00992121	-0.0346219	0.0411306	0.0616774	-0.0577975	0.0432786	-0.0971569	-0.028472	0.0289352	-0.00372616	-0.0551135	0.0119232	-0.000145103	-0.0241612	0.0539059	0.00213863	0.0147371	-0.0389552
Alx4	11695	-0.48127	0.388355	-0.356304	0.204305	-0.0545923	0.0819479	0.116155	0.440876	0.0957931	0.0620645	-0.0601919	-0.0273157	0.0288588	0.0105081	0.0250167	-0.0876573	-0.0452367	-0.0411362	0.0100036	-0.0249312	-0.023562	0.0269975	-0.0366932	-0.0604058	-0.0179616	0.0450203	-0.0334993	0.00150696	0.0105704	-0.00529184	-0.0149604	0.00591678	0.0375828	0.025702	0.015036	-0.0144911	0.01784	0.0220812	0.00376841	0.0233394	0.0133736	-0.0318029	-0.0241443	-0.0188373	-0.0153208	-0.00559086	-0.0223925	0.0376344
Ambn	11698	-0.169515	-0.0629313	0.0267708	-0.0821855	0.00896057	-0.110864	0.300679	0.0839837	0.0825588	0.120004	-0.165657	-0.0311095	0.0627952	0.172003	-0.0628996	-0.150872	0.102036	0.123177	-0.0133148	-0.0711492	0.0668003	0.0482999	0.0362758	0.0279814	0.0230572	-0.0326834	-0.000236688	0.0781367	0.00363121	0.0175263	-0.0298247	0.0440559	-0.0140681	0.0888366	-0.0237006	-0.0142889	0.0968331	0.0208755	-0.0445435	0.0177852	-0.00559524	0.0633049	0.0364382	0.0244575	0.033089	-0.0511161	-0.0365536	0.0189367
Ambp	11699	-0.324624	0.302133	0.0576465	-0.362704	0.316387	-0.341551	-0.419458	0.0117351	-0.0302539	0.107126	-0.000759172	0.0750455	-0.237409	-0.00954497	0.0512508	0.091994	-0.0241227	-0.0399142	0.000255023	0.0589769	0.0643147	-0.00669008	0.133093	-0.0205096	0.0218678	-0.0250598	-0.0421045	-0.0403257	0.0201016	0.055232	-0.0053133	-0.036075	-0.0318286	0.0321343	-0.0509965	0.0737016	-0.00360533	-0.0393728	-0.0579748	-0.0111206	0.0192108	-0.0278004	-0.0209583	0.0221403	0.00851734	0.00765528	0.0441826	-0.0309411
Amd1	11702	0.375376	-0.200191	0.0180589	0.239588	-0.372785	-0.193188	-0.0202707	0.085072	0.0458373	0.00647928	0.0992988	0.112337	0.174952	-0.141271	0.0601469	-0.046555	0.000933223	0.174244	0.0921285	-0.143426	-0.0572519	0.0299563	0.0964224	0.0531223	0.0123856	-0.00835943	-0.0362519	-0.016129	0.0133553	0.092208	0.0382711	0.0232441	0.0843918	-0.280512	0.0390069	-0.0320392	0.0408087	-0.00643109	-0.129199	-0.0700392	0.0132148	-0.0331838	0.02185	-0.067231	-0.0111285	0.00241284	-0.0384599	0.0509937
Amelx	11704	-0.139362	0.147139	-0.237227	-0.0130581	-0.224303	-0.0641019	0.113049	-0.0495916	-0.116915	0.0376403	-0.00258921	0.0354803	0.125774	0.0345955	-0.0213583	-0.0847452	0.132547	0.0209994	-0.0239845	-0.0344859	-0.0656942	0.0902783	0.0349221	0.0376219	-0.00944946	-0.00661062	-0.0162232	0.0186025	0.0553089	-0.042672	0.0405745	0.0437646	-0.0415729	0.0459546	-0.0914947	-0.0320111	0.0621497	0.0958529	0.0145383	0.0739791	0.0569882	0.00986561	0.0604639	0.00381168	0.0213333	0.0275906	0.0565965	-0.0591661
Amh	11705	-0.520108	0.500212	-0.327086	0.284697	-0.106697	0.0344581	-0.0191579	0.264302	0.14614	0.0811376	-0.0668993	-0.00575697	0.0113825	0.0178054	0.00195849	-0.070527	-6.81E-05	0.00199566	0.0299738	-0.0101795	0.0196914	0.00187628	-0.0173313	-0.0282819	0.0282409	0.0408597	-0.0123291	0.0651454	0.00382435	-0.0377402	-0.0187938	0.0234796	0.0553747	0.0292049	0.0222846	-0.0242457	0.0169551	-0.058445	0.0215876	0.0271834	-0.0267433	-0.040951	0.0288961	-0.0654145	0.00863792	0.00515505	-0.0571844	0.0199984
Ampd3	11717	0.219814	-0.127843	0.452552	0.0756609	-0.126843	0.279002	0.00821375	-0.202138	0.0716437	0.120825	0.0379996	-0.0783713	0.105119	-0.150239	0.0238079	0.00703046	-0.0142091	0.118736	-0.138861	0.00239921	0.0590775	-0.101686	-0.0745195	-0.0213132	-0.0144346	0.00283384	-0.0689998	-0.0750559	0.13099	-0.0720334	-0.0410314	-0.0107477	-0.0873067	-0.081618	0.0914387	-0.0463602	0.00325287	-0.0495706	-0.0932734	-0.131673	0.0134164	0.0536426	-0.23252	-0.0296118	0.011046	0.0533166	0.017527	0.0170614
Mat1a	11720	-0.296921	-0.00368912	0.237078	-0.289644	0.183036	-0.191178	0.157655	0.155373	0.045271	0.0762579	0.0286365	0.0215642	-0.125553	0.0305802	0.0540878	-0.0324057	-0.00336148	-0.0329314	0.00590296	-0.121565	-0.0273589	0.100844	0.120181	-5.66E-05	0.0860153	0.00395148	-0.0212326	-0.0609406	0.040434	0.0900436	-0.0153766	-0.0194803	0.0473319	0.0420618	-0.00639313	-0.0647626	-0.0096889	-0.0425051	-0.0826486	-0.0100047	-0.00507247	-0.000712205	0.0280639	-0.0172429	0.0135733	0.0758392	0.0618727	-0.0622131
Amy1	11722	0.171746	0.353945	0.392771	-0.33442	0.0388643	-0.221278	-0.288855	0.0430606	-0.0269101	-0.00628308	-0.0347358	-0.0243891	-0.00135203	0.165575	0.0920868	0.189509	0.00111918	-0.127575	0.0224584	-0.100832	0.0744548	-0.125026	0.0153923	0.0464027	0.122688	-0.017666	-0.107532	-0.0195352	-0.196959	0.00627634	0.0898077	0.065711	0.0656312	0.0230417	0.0780462	0.0227204	-0.0392507	0.00047313	-0.0388489	-0.0385986	0.0463498	-0.0129581	0.00187652	-0.00123974	-0.0369062	-0.0157658	0.0533164	0.0113223
Amy2	11723	-0.127015	0.0918203	-0.0227468	-0.381228	0.00729862	-0.0981385	-0.00786041	-0.114719	-0.0269141	-0.116959	-0.0262135	-0.114202	0.128871	0.0463849	-0.0338194	0.20968	-0.0390246	-0.158628	0.0427756	-0.0356386	0.00787649	-0.0933195	0.186834	-0.14892	0.328605	-0.0660501	-0.0993246	-0.0657315	-0.125796	-0.0272205	-0.0288092	0.0503912	0.0186523	0.0158952	0.0144889	0.011417	-0.131574	-0.0305265	-0.00529919	-0.102647	0.0872357	0.0102324	0.0174302	0.00559093	0.0468728	0.053534	-0.0253528	-0.0418237
Ang1	11727	-0.308991	0.0836876	0.37624	-0.503481	0.370009	-0.113008	-0.123361	0.141952	-0.0119995	0.0238758	-0.0207469	0.0396806	-0.160023	-0.109132	-0.0163125	0.123736	-0.0557198	-0.0365649	0.0779415	0.00771817	0.00436508	0.0523889	0.15133	-0.127832	0.0239332	0.0820011	-0.00269922	0.000680042	-0.0307452	0.0853996	-0.0098686	-0.0777524	0.020231	-0.0187306	-0.0157256	-0.0324036	-0.0716733	-0.0634662	-0.140743	0.0167599	0.0390265	-0.038855	0.00178695	0.0552881	0.0324297	0.0285423	0.0352774	0.0428306
Ang3	11730	-0.0878093	-0.184538	0.0918866	-0.297021	0.187951	-0.0666832	0.141888	0.0968851	-0.0481398	-0.0267364	0.0108294	-0.184041	0.206364	0.0437844	-0.145461	-0.000874323	-0.0117038	0.273997	-0.169196	0.148896	-0.050764	0.149133	-0.0453807	-0.0897655	0.0841044	0.0410175	-0.10475	0.0348883	-0.0274343	0.0466035	0.0240906	-0.133948	0.102177	0.0473772	0.0884061	0.0342692	0.0569294	0.0337194	-0.0226145	0.0726722	-0.0633133	-0.0610544	0.0353323	0.0436565	-0.0941957	-0.0655678	-0.0156766	0.0769981
Ang2	11731	-0.329993	0.0441489	0.321676	-0.40505	0.356777	-0.130289	-0.0324726	0.141587	0.0217856	0.0590225	0.0232339	0.0158099	-0.0312943	-0.096078	-0.00564476	0.104294	-0.0297072	0.0270406	0.0181164	-0.0290176	0.0105627	0.0725553	0.130242	-0.173922	-0.00596347	0.0304931	-0.0273044	0.029701	-0.0371246	0.0414979	-0.0323853	-0.076727	-0.0351207	0.0242297	0.0010197	-0.0130289	-0.0450021	-0.0442464	-0.0921651	0.0233218	0.0599891	-0.00412826	-0.0446753	0.0519216	0.019175	-0.00693815	0.0340199	0.0397064
Ank	11732	0.498676	0.286919	0.272248	0.18118	-0.209701	-0.0264899	0.11774	-0.117187	-0.157505	0.305049	-0.075883	-0.068601	0.0490441	-0.0205339	-0.0983897	0.104084	-0.0597674	-0.00678886	-0.0955479	0.0225268	-0.00149254	-0.0199873	-0.00529881	-0.0742454	-0.0672926	-0.074404	-0.144011	-0.155893	0.0933042	-0.022017	0.0392494	-0.0480865	0.0145287	-0.0511238	-0.0470027	-0.030619	0.0856036	-0.0674395	-0.0597975	-0.0672169	0.0489959	0.00433968	0.0188918	0.0452645	0.0549267	0.0159459	-0.0153485	0.0300286
Ank1	11733	0.243296	0.424651	0.389928	0.151153	-0.482163	-0.0982503	0.246024	-0.0111093	0.0474407	0.0743984	0.0850296	0.0426218	-0.100414	0.0276279	-0.00649022	0.106375	-0.0328252	0.033073	-0.0452852	0.0450503	0.0507607	0.0968177	-0.0935148	0.047601	0.110744	-0.00345921	-0.112454	-0.0222104	0.153001	-0.0057699	0.156436	0.07196	-0.048102	-0.0315051	0.0495503	-0.0293432	-0.0204185	-0.0303708	-0.0175345	-0.000967739	0.0444856	-0.0289276	-0.0513827	0.0832134	0.0881086	-0.0108848	-0.0331252	-0.059596
Ank3	11735	0.648971	0.344695	0.252786	0.0463389	-0.063974	0.0677847	0.0122908	0.24401	-0.0933199	-0.0417887	-0.00886539	-0.0158446	0.00287138	0.161933	-0.0742712	-0.0182135	-0.0504967	0.0801745	-0.048128	0.0254074	0.0314435	0.0640034	0.0335537	-0.0978312	-0.0201521	0.00214785	0.0242758	0.0905478	0.0537694	0.0250294	0.0793432	-0.00636231	-0.0261644	-0.0374207	-0.100383	-0.000793696	0.0508737	0.0396127	-0.0410046	-0.0993414	0.11294	0.0240315	0.0312611	-0.0025708	-0.069878	0.0399169	-0.0247067	-0.102163
Ankfy1	11736	-0.171645	-0.350157	-0.148239	-0.112267	0.372986	0.309751	0.137358	-0.00980445	0.158374	0.0750809	-0.0351398	0.0234911	-0.0864577	0.0582785	-0.0959315	0.0939491	-0.00020167	0.0656324	-0.154912	0.00633593	0.0870667	-0.080583	-0.119153	-0.0517266	-0.0112315	-0.161907	-0.0653127	0.148161	0.0718881	-0.00497352	-0.00539523	-0.0970722	-0.0458418	0.124702	-0.165657	-0.0490698	0.0236982	-0.0743881	-0.0187049	-0.0949544	-0.0139473	0.0329632	-0.0732451	0.091163	-0.0202241	0.0561781	-0.0390014	-0.0356093
Anp32a	11737	0.546219	0.042523	-0.176692	-0.135248	0.00707865	0.10991	-0.095024	0.0574017	0.121972	-0.0385712	0.0783759	0.29951	-0.111801	0.106841	-0.149295	-0.311662	0.115759	-0.0976331	-0.0522558	-0.0399724	0.0317529	0.141499	-0.0403426	0.0620591	-0.00993934	0.0481571	0.0531459	0.143629	-0.137792	0.116547	0.0306867	0.0464261	0.0113094	-0.0432423	0.000582572	0.021916	0.0383389	-0.0305745	0.0678608	0.0427673	0.0119083	0.0514956	0.0379078	-0.0023699	0.0077877	0.0100656	-0.0354208	0.0665678
Slc25a4	11739	0.504679	-0.0603448	0.120114	0.535475	-0.443685	0.193786	0.12611	-0.119919	-0.0905338	0.030688	0.0744524	0.0103106	0.0359853	-0.00868456	-0.122052	-0.0464115	0.0320977	-0.0243662	-0.0264587	-0.0430779	0.0743835	-0.00266773	-0.114743	0.00797317	0.0211228	0.0180382	0.0147467	-0.0265467	0.01613	0.00710824	-0.0289334	0.0817428	-0.0151219	-0.0249787	-0.0642903	0.0638571	0.0185137	0.0266984	-0.00249134	0.0220567	0.00500556	-0.00479802	0.0112356	-0.0155612	-0.0730829	-0.01039	0.010689	-0.0365194
Slc25a5	11740	-0.0926251	0.0334211	0.0787896	0.0682737	0.346726	-0.255486	-0.0495302	-0.407058	-0.000969886	-0.0269151	0.36723	0.131468	0.340172	0.157916	-0.0950525	-0.198474	-0.0390664	0.024275	-0.094964	0.046272	-0.00599101	-0.035673	0.0474233	0.0237172	0.094688	0.124718	0.033228	-0.144618	0.0116765	-0.035295	-0.0830626	0.0513711	-0.0263406	0.0600382	0.0171513	0.0401204	0.014027	-0.0687948	0.0566202	0.0323529	0.00518581	0.0859057	-0.034758	0.0255874	-0.0279548	0.068438	-0.0195615	-0.057661
Anxa11	11744	-0.386825	-0.118829	0.440324	0.0147676	-0.181923	0.192951	0.0183995	0.0379799	0.157741	0.0266158	0.0403468	0.000683272	0.0592267	-0.209218	-0.119634	0.197444	0.149629	0.0706642	0.00800513	-0.10885	-0.255027	-0.106412	0.00679569	-0.139044	-0.226919	-0.109555	0.14134	-0.0644701	0.0788379	0.0835614	-0.0307212	-0.0461301	-0.0416281	0.00171361	-0.0190472	-0.0433724	-0.0651145	-0.0905152	-0.0246954	0.102747	0.00889583	-0.0111901	0.0265446	-0.0381659	0.033468	-0.0314324	-0.0893536	0.0274385
Anxa3	11745	-0.178309	-0.426419	0.282748	0.277011	0.103047	0.36076	0.0725301	0.0418149	-0.237426	0.0772978	0.157226	-0.175639	-0.162926	-0.240285	0.0588377	0.0262704	0.00621436	0.0335784	0.102008	-0.0926682	0.0997179	0.0638055	0.0271615	-0.169165	0.0195192	-0.000573618	0.0167076	-0.0688671	0.0304366	-0.0735693	-0.0063373	-0.0172277	-0.00406198	-0.00774635	0.0500548	0.11591	0.0316442	0.0171465	-0.0371718	-0.0254864	-0.000110051	0.00112922	0.00870236	0.0152037	-0.0397146	0.0462445	0.0710338	0.0423776
Anxa4	11746	-0.565323	-0.373528	0.364843	-0.0349968	0.274136	0.278872	0.0265146	0.0235919	-0.129476	0.152632	-0.048406	-0.135266	0.124998	-0.0339199	-0.0632021	0.0429433	0.0429939	0.0416071	-0.0912066	0.0105702	0.0268244	0.0327621	0.00817639	-0.0488216	0.00968402	0.0513448	0.0239885	0.0108141	0.0512093	0.0391858	-0.0149621	-0.0194306	0.0229974	-0.00523288	-0.0919974	-0.0247805	0.085523	0.00488462	-0.136496	0.0384318	0.019268	-0.0494309	0.00757799	0.0365455	-0.0185703	0.0108201	0.00130959	0.0309694
Anxa5	11747	-0.261671	-0.28312	0.24333	0.178259	0.226341	0.492497	0.0765412	-0.120031	-0.258758	0.183263	-0.085909	-0.0693594	-0.0270408	-0.0231112	0.0501306	0.032399	-0.0571746	-0.114902	0.0550772	-0.0257528	0.11263	0.00252302	-0.102756	0.10445	0.0662887	0.00810885	-0.0296822	-0.0634868	0.150211	-0.0295172	0.0519956	0.0974864	-0.0155474	0.0311073	-0.00940302	-0.0324043	0.0391692	0.0117299	-0.0660202	0.0826903	-0.0841388	-0.0278003	-0.0291575	-0.0856166	-0.00238187	0.0327624	0.0966134	0.0896729
Anxa6	11749	-0.229093	0.106494	0.341522	0.267747	0.154496	0.302944	0.128639	-0.118756	-0.0321643	0.1812	-0.0951363	0.0883726	-0.16974	0.079044	-0.0600199	0.0897753	-0.073259	-0.116868	0.0624654	-0.120932	-0.115581	-0.148758	-0.158826	0.0380658	0.0978452	-0.0651433	0.131699	-0.094595	-0.0141118	0.0275195	0.100073	-0.0439561	-0.127228	0.0247308	-0.0613355	-0.0582438	-0.0144828	0.0235509	0.0514619	0.0211927	-0.162525	-0.0235214	0.0339637	-0.0294625	0.0410414	-0.00459974	-0.017699	0.0958389
Anxa7	11750	0.0704777	0.116952	0.411775	-0.00347903	0.0894466	0.0302395	-0.130588	-0.0400795	0.122171	0.286345	-0.119791	-0.0163869	0.135378	-0.229254	-0.0985818	0.0194696	-0.00773022	0.0917636	0.0991541	-0.127148	-0.0234433	-0.0275008	-0.0281572	-0.0175322	-0.146162	-0.0555381	-0.00690506	-0.0596076	0.0550821	0.00876928	-0.098224	-0.0772795	-0.0831594	-0.062963	-0.0448509	-0.191836	0.0227501	-0.0872094	-0.0246119	0.0027914	-0.0983596	0.0111958	0.00651185	0.0628648	-0.00981253	0.00206439	-0.00306539	0.00831877
Anxa8	11752	-0.174061	-0.29361	0.237251	0.202664	0.213511	0.240549	0.0674393	-0.062159	-0.292412	0.0449601	-0.00701973	-0.0509632	0.059829	0.0126803	0.023032	0.0810592	0.0290732	0.0286477	0.0817601	-0.0952633	-0.0655626	0.116861	-0.101892	0.0249204	-0.276298	0.0840921	-0.22817	-0.196217	-0.0022962	-0.0045994	-0.0101372	0.00843505	-0.0776494	0.0890023	0.0232385	-0.0738727	-0.0325586	-0.059866	0.107885	-0.0465671	0.0330886	-0.00823429	0.0134273	0.0860017	0.0133872	-0.0450144	-0.0263644	0.105912
Aoc3	11754	-0.189572	-0.152254	0.42476	0.126457	-0.0757117	0.120916	0.0816951	-0.0258987	-0.19837	-0.0893789	-0.255322	-0.124164	0.0846782	0.201573	-0.0909453	0.0413367	0.140437	-0.0328254	-0.116162	0.116084	-0.0141987	-0.319535	-0.20639	0.0138863	-0.039027	0.113704	-0.0772409	0.00853861	-0.199551	0.0219271	0.0017157	-0.046712	0.208288	0.0645425	0.0500715	-0.0161343	0.030845	-0.0851073	0.0463555	0.040645	0.0181952	0.0877954	0.0309646	0.0254578	-0.000780235	-0.0276608	-0.0223156	-0.046268
Prdx3	11757	-0.21351	0.178268	0.580585	0.294243	-0.146625	-0.163333	-0.127205	0.0980998	0.174755	0.110762	0.0501707	0.0803509	0.135733	0.084604	-0.0936309	-0.0557301	0.11214	-0.0981879	-0.0807664	0.0114854	-0.0129803	-0.0928983	-0.14246	0.00930277	0.0728303	-0.148307	8.63E-05	0.00597596	0.0148613	0.00887106	-0.0397551	0.0906481	0.0698174	0.0149858	0.0721479	-0.00270706	-0.0162342	-0.0199958	-0.0645253	0.0107224	-0.101613	-0.0625349	-0.063382	-0.0844291	0.0720664	0.0163639	0.0380723	-0.0924208
Prdx6	11758	0.0495904	-0.110427	0.328094	-0.0859358	0.317069	-0.0576831	-0.179559	0.144207	0.0240086	-0.218821	0.160683	0.0433607	0.051621	-0.221507	0.153873	-0.204736	0.0899577	0.0881511	0.0527714	-0.201796	-0.153692	0.211736	0.0557904	0.0314952	-0.127903	0.0235526	0.0373756	-0.181396	0.0690472	0.00354529	0.0243241	-0.0032726	0.0960826	-0.038673	0.104691	0.0311523	0.143418	-0.05527	-0.0448689	0.100271	-0.0437992	0.0109498	-0.0628904	-0.050047	0.0809305	0.0439848	0.0687272	0.0115729
Aox1	11761	-0.268581	0.35281	0.507246	0.0755654	-0.0141105	0.0103589	-0.303512	-0.0264933	-0.174385	0.0431269	-0.14817	0.0291966	-0.141601	0.0305746	0.115528	-0.0183078	0.0981927	-0.0285507	-0.0699029	-0.179444	-0.133612	-0.0468046	-0.0899338	0.0238853	0.0291182	-0.0168263	-0.00341482	-0.0518549	-0.0631814	0.0318348	0.100967	-0.113979	0.0465109	0.000243305	-0.0299735	-0.0837678	0.0548598	-0.00688166	-0.0445289	-0.0474257	-0.0408381	-0.00216537	0.0463717	0.0699872	-0.0193868	-0.0067484	0.0703261	0.0901957
Ap1b1	11764	0.00142188	0.609987	-0.0858452	-0.00520212	0.10567	-0.0857665	0.366565	0.107149	0.236594	0.0740825	-0.106101	0.108861	0.0767758	-0.108603	-0.0387567	-0.0246636	0.0811873	0.111079	-0.038008	-0.00361002	0.162703	0.0160104	-0.11235	0.110695	-0.0240298	-0.0776336	0.0217346	0.0348523	-0.0406499	-0.0570593	-0.0105317	0.00535608	-0.0721384	-0.0215215	0.0291226	-0.0873204	-0.0252546	-0.0646993	-0.00238676	-0.0310998	0.0127623	0.0129035	-0.0266953	-0.000664321	0.0401024	-0.0330474	-0.032253	-0.0156779
Ap1g1	11765	0.303197	-0.628962	-0.0717585	-0.206851	0.157025	-0.200857	-0.110394	-0.105488	0.0295187	-0.0213355	-0.0501074	-0.0125196	0.103138	-0.112667	0.0948034	-0.106536	-0.0703226	0.248478	-0.0131768	0.0668818	0.0882995	-0.0471712	0.0304165	0.222458	0.0317182	-0.00575219	0.0881082	0.0321622	0.040663	-0.00492188	-0.0340032	0.0109321	-0.0137466	-0.00382753	0.0283404	0.0189457	-0.0395493	0.0261152	0.0497659	-0.00333423	0.00949119	-0.00576433	0.0404644	0.00278348	-0.0712547	-0.0100369	-0.027432	0.042695
Ap1g2	11766	-0.33574	0.332192	-0.251055	0.0688369	-0.0793461	-0.116053	0.00836284	0.145922	0.025731	0.13199	-0.0339022	-0.144986	0.0436163	0.182046	-0.0234362	-0.0835705	0.0489954	0.0423214	-0.0991739	0.0218365	0.104281	0.0178571	0.0673079	-0.0799961	0.0570785	0.0426194	0.0142749	-0.000345972	0.000771903	-0.115433	0.0380297	-0.0654755	-0.0262033	0.00638619	-0.00191557	-0.088076	0.0283381	-0.0558507	-0.0298467	-0.0281884	-0.0291488	0.0606643	-0.0739832	0.0555387	-0.0277766	-0.102068	0.0224668	0.0619354
Ap1m1	11767	0.220642	0.223526	-0.288735	0.0738284	0.0121972	-0.0586308	-0.0970125	-0.351197	0.0191736	-0.0632383	-0.243601	-0.0261843	-0.252476	-0.00601986	0.189129	-0.0622642	-0.0376189	-0.0967761	-0.158341	0.0990055	-0.116469	0.0398924	-0.0872185	0.154885	0.0185647	-0.129156	0.0667471	-0.11345	-0.0280142	-0.0492865	-0.108729	0.00253543	-0.101379	0.0564785	0.0828963	0.0502676	-0.024971	0.137345	-0.0223311	-0.0954329	0.0479449	0.0134603	-0.13976	-0.0220292	0.0404474	0.0151469	0.0133763	0.0943836
Ap1s1	11769	0.388264	0.306501	-0.118135	0.0431323	0.368533	0.105611	0.295179	-0.0051818	0.0650428	0.0514122	0.159218	0.00401699	6.64E-05	-0.131884	-0.123887	0.055734	0.00266556	-0.0503856	0.0660861	0.0633734	-0.123215	0.0166052	-0.0322293	0.0583178	-0.138547	-0.0664957	0.0334469	-0.0625466	0.0299156	0.125216	-0.152069	0.0193488	0.00391675	0.0908463	0.123716	0.0194197	-0.0355438	0.0253116	-0.0781066	0.0602844	-0.0341107	-0.0218785	-0.116761	0.0119579	-0.0675517	0.0396933	-0.0088292	-0.0115094
Fabp4	11770	-0.425784	-0.0721101	0.596529	0.013382	-0.214866	0.0448596	-0.0236762	-0.151792	-0.0545903	-0.0147502	0.0219964	-0.0810378	0.0703604	0.0113456	-0.0545299	0.0122533	0.113695	-0.0637515	-0.0822047	-0.0232088	0.0316746	-0.145948	-0.0768445	0.028055	0.00168433	0.111405	-0.0775307	0.0615064	-0.19674	-0.00174749	-0.0522276	0.0592573	0.078309	0.0792358	0.0616374	0.0238835	-0.0348052	0.0262299	0.0331585	0.0263242	0.00387802	-0.0162349	-0.0151634	-0.0143299	-0.047201	-0.0182354	0.0605554	-0.0194808
Ap2a1	11771	0.636772	0.137704	0.0827783	0.142996	0.29988	-0.214202	0.217103	-0.305231	0.0909287	-0.0316648	-0.0328312	0.0295297	-0.0389485	-0.060378	0.0277301	-0.0126067	0.00136738	0.0256687	-0.0374407	0.000833411	-0.108694	0.0382098	0.0671317	-0.0106337	-0.0533031	0.082763	0.0166095	-0.0128797	0.0230378	-0.0608499	0.00349477	0.0717454	0.0866549	-0.0430359	0.0535649	-0.0186465	-0.00243132	-0.0157424	0.00708183	0.00856997	-0.0052602	-0.0274493	-0.0361372	0.0714407	0.0706552	-0.00963723	-0.0258636	-0.0233298
Ap2a2	11772	0.538656	0.190917	0.141908	0.128769	0.398954	-0.0654802	0.17554	-0.0439009	0.0719538	0.0919692	-0.055851	0.0153413	-0.0515267	-0.0179243	-0.0500881	0.0386274	-0.0379452	0.109663	-0.0542843	0.01968	0.189535	0.017529	-0.0948137	0.0255814	0.0330275	-0.0516011	0.100227	0.0190603	-0.0932941	0.0471392	0.00523085	0.0352471	0.01683	0.00428812	0.0081559	0.0752871	-0.0186426	-0.013045	0.133554	0.0209029	-0.0312071	0.103193	0.0746681	-0.155318	-0.0279351	0.110296	-0.052822	0.0465944
Ap2m1	11773	0.617213	0.178149	-0.000350935	0.13782	0.432092	0.0830318	0.235113	-0.13711	0.159645	0.137452	0.0397857	0.088559	-0.0414422	-0.011695	-0.0570894	0.00837134	-0.107581	0.0836502	-0.0222232	0.0392036	0.0369786	0.00111	-0.091181	0.0297059	0.0116597	-0.102016	0.0132986	0.0281737	-0.00935941	0.0783381	-0.0169613	0.0957825	-0.053436	-0.00888013	0.0986525	-0.0574726	-0.015897	0.057572	-0.116926	-0.0281877	0.0272613	0.00530678	-0.0636215	-0.0627532	0.0460987	-0.0176259	-0.0333625	-0.0217548
Ap3b1	11774	-0.237972	-0.253607	-0.392749	-0.245914	0.227061	0.105548	0.10444	-0.0154736	0.0664822	-0.0616334	-0.230485	-0.156778	-0.0437366	-0.143817	-0.0718408	-0.00102539	-0.106746	0.134616	-0.0243281	0.0605639	-0.0505241	-0.207077	-0.0452661	-0.0722546	-0.142357	-0.150321	0.0816499	0.0557449	0.00431564	0.0729883	-0.116545	-0.0790225	-0.104622	-0.0748886	-0.028092	-0.0322527	-0.0499912	-0.00624754	-0.0376821	0.0516065	-0.0867907	-0.0479823	0.0405261	0.0940849	0.0979705	0.00523728	0.038112	0.0984369
Ap3d1	11776	0.47431	-0.181252	-0.308475	-0.257793	-0.0133302	0.148169	-0.0447205	0.0923548	-0.341669	-0.0138709	-0.25908	-0.150668	0.0888289	-0.154466	0.0290081	0.0392636	-0.0259188	-0.0935399	-0.280455	-0.033701	-0.0258633	-0.08084	0.00380181	-0.0217538	0.0307844	-0.00821765	0.101395	0.0121006	0.00476498	-0.0336024	0.0649262	-0.0868624	-0.0585326	0.0214718	0.0593149	0.0132577	-0.0561626	-0.0509078	0.0293374	0.0130922	0.0344012	0.0437627	-0.0264199	-0.040459	-0.0103445	0.0367538	0.065428	-0.0323678
Ap3s1	11777	0.197021	-0.337994	-0.341971	-0.107447	0.191313	-0.0430223	-0.0848676	-0.0903125	-0.170259	0.286191	-0.048648	-0.0782696	0.233095	0.140219	0.140936	-0.180596	0.0104148	-0.052767	0.0218231	0.163434	-0.0783724	-0.110633	-0.0916384	-0.0540724	0.0465063	0.0159017	0.0369405	0.0846377	-0.198619	-0.104349	-0.00363196	-0.0802897	0.0102538	0.15336	0.167889	-0.00390082	-0.00959949	-0.0532571	0.0134962	0.0382371	0.0544274	-0.0468644	0.0147639	0.0275345	0.0227652	0.0780756	0.146245	-0.014469
Ap3s2	11778	0.156858	-0.103262	0.168005	0.341407	0.430925	-0.191115	-0.112574	0.0594381	0.318135	-0.0690744	0.0650722	-0.0204178	0.031453	-0.0280213	-0.00979828	-0.0311809	-0.087845	-0.112333	-0.189276	0.0302859	-0.0588613	0.014179	-0.0327016	-0.00135617	0.0100944	-0.0458597	0.0786913	0.00896324	-0.0236267	0.00130814	0.00647016	-0.00324018	-0.0789818	-0.00576839	0.102611	-0.0816168	-0.0627107	-0.0180104	-0.0220773	-0.0032602	0.060705	-0.0451184	-0.0704677	0.0278961	-0.0716591	0.0213857	-0.0883661	-0.00953472
Ap4s1	11782	0.47503	0.200639	0.318576	0.0286867	-0.524686	0.0645713	-0.198352	-0.102512	0.199094	-0.139231	0.034853	0.082017	0.106297	-0.0116991	0.0218751	-0.0417148	0.0443685	-0.0784658	0.0756461	0.029041	0.00538083	0.102954	0.0404468	0.00754946	-0.105983	-0.00702679	-0.0179442	0.0528947	0.0124347	0.040128	0.0165353	0.00696324	-0.0229795	-0.0973216	0.0230322	0.0650859	0.014144	0.0738191	-0.0277013	0.0290563	0.0148689	0.0457711	0.0289001	0.0711714	-0.0329403	0.0758901	-0.0382065	0.0291459
Apaf1	11783	0.191289	-0.664589	-0.210165	-0.0804313	0.00538146	0.185516	0.127414	-0.0344428	0.138162	0.0544778	0.194912	-0.0144956	-0.084866	-0.100286	-0.0778055	0.0352819	-0.0986958	0.0207526	-0.0144186	0.169701	0.0766428	0.000409567	0.036023	-0.0280665	-0.0836321	-0.115863	-0.0157635	0.142896	-0.0111634	0.0166009	-0.090814	-0.11038	0.0894921	0.108128	0.00708337	0.0228017	-0.0421398	-0.0221965	0.0226094	0.0942508	-0.0187394	-0.0326781	0.0291365	0.0107675	0.0268668	-0.00696502	0.0240331	-0.0296747
Apba2	11784	0.76504	0.373567	-0.200891	-0.079551	0.0722848	-0.0414734	0.0449293	0.0303649	0.0696624	0.0571577	0.0469418	0.00130324	-0.084983	-0.00758677	-0.063416	-0.0365442	0.0173896	-0.0525612	0.0345862	0.0018694	0.00585257	0.0594213	0.0179631	-0.050392	-0.0615196	0.00439288	-0.0543898	-0.0626919	-0.0526179	-0.0369755	0.0283674	0.00863006	0.0304285	0.0530734	-0.0610976	-0.0564091	0.0249411	0.0252126	-0.0264877	-0.0335307	-0.0261675	0.0100063	-0.00154515	-0.0176758	-0.000353493	0.0399815	0.0107539	0.00426774
Apbb1	11785	0.65081	0.564542	-0.171238	0.0832359	-0.0231964	0.132382	0.0579639	0.0220639	-0.00502974	-0.0722707	0.0526959	0.0216682	-0.0218594	-0.0314696	0.00227166	-0.0887758	-0.117356	-0.071484	-0.0182114	-0.0550453	0.0253432	0.102858	0.0693616	0.014983	0.0273825	0.00491383	0.0343985	-0.127625	0.0177231	0.0335886	-0.0180053	-0.0287645	0.0539601	0.0409403	0.0351421	-0.0852842	-0.0632746	0.0166632	-0.0107864	0.0443952	0.00876113	0.00798663	-0.0286506	0.0396526	-0.0357182	0.0252342	-0.0377481	0.0382472
Apbb2	11787	0.372962	0.0214524	0.345679	0.40476	0.147207	0.161464	0.0479695	-0.0809217	-0.247829	0.213152	0.0301646	0.0862284	-0.0554961	0.0616864	0.00665707	-0.053072	-0.0153722	0.110752	-0.115186	-0.0741549	0.0546399	0.0474108	0.0154621	-0.0711767	-0.0177524	0.000897705	0.149059	0.0408008	0.0615258	-0.0276771	0.0574718	0.0178699	-0.000936041	0.031664	0.0194016	-0.00253373	-0.00176192	-0.0633773	-0.0227949	-0.0800432	0.074035	0.142378	-0.00383307	-0.0198463	-0.0505067	0.0952405	-0.00741974	-0.0170048
Apc	11789	0.5397	-0.037227	0.200212	0.15169	0.221759	-0.00589929	0.295175	0.00827187	0.249458	-0.0224073	0.127954	0.0777974	-0.00585594	0.1399	0.053934	-0.0312345	-0.0699604	0.0913131	0.0135613	0.0242824	-0.0370283	-0.0688391	0.0388158	0.0523459	-0.0737343	0.0549218	0.0154809	0.0369906	0.122999	-0.0230324	-0.0276055	-0.0494897	0.0794913	0.0153884	-0.00220758	0.0105199	-0.0715274	-0.0755233	0.0171909	-0.0701518	-0.122664	-0.0297826	0.0409322	-0.00268251	-0.137719	-0.00668669	-0.0250277	0.0200491
Apeg1	11790	0.100118	0.380035	0.257323	0.488047	-0.442702	-0.0283242	-0.0882071	-0.120537	0.033571	0.144399	-0.0436348	0.0179149	-0.140239	-0.0309579	-0.135465	-0.0127067	-0.0904982	0.0749543	-0.0104693	0.065712	0.0703266	-0.0412338	0.142757	-0.0406177	0.0313429	-0.0613098	0.0274556	0.0271352	0.0487582	0.0152051	-0.0129626	-0.0529725	-0.011899	-0.0457115	-0.0224219	0.0291152	0.0220269	-0.0538273	0.00256368	0.0251857	-0.0347279	0.0788247	0.0335249	0.0263451	0.0379416	-0.00302452	0.0015392	-0.0345421
Apex1	11792	0.017986	-0.468258	-0.399335	0.319971	0.0612062	-0.448459	0.0124574	0.145579	-0.0289823	0.074227	0.070056	0.00631547	-0.086965	-0.0435217	-0.162603	0.0830436	0.120911	-0.0907844	0.0673502	0.0642148	-0.0171461	-0.061941	0.0653468	0.0826891	-0.005937	0.0305099	-0.0229945	-0.0368414	-0.0372757	-0.0645924	-0.0635881	-0.0429327	0.00464803	-0.0386937	0.0132501	-0.0153257	0.0858348	-0.00564302	0.000437244	-0.0813021	-0.0413558	-0.0154068	-0.01215	-0.0489266	0.0180043	0.0241912	-0.0206839	0.0523179
Atg5	11793	0.0129045	-0.310141	0.460583	-0.182106	0.268302	-0.225032	-0.162703	0.12062	0.0508369	0.177809	0.178871	0.0133789	0.0288865	0.0826042	0.0658789	0.040209	0.0241886	0.0279814	-0.0365786	-0.0598623	0.0446864	-0.0056115	-0.0998657	0.112564	0.0976806	-0.0716756	-0.0487825	0.0795007	0.00708864	-0.0806433	0.00433449	-0.0899594	-0.0380404	-0.118984	-0.124762	-0.152371	0.0277862	0.0198447	-0.134402	-0.0521752	-0.122748	0.0828895	0.0633414	-0.00436402	0.00751185	0.0402069	-0.0135886	0.070316
Birc3	11796	-0.619434	0.0146522	-0.184259	-0.172173	-0.146285	0.281979	-0.232584	-0.274816	0.0748113	0.0237349	0.0625489	0.0326794	0.0318351	-0.0767774	0.0583006	0.042607	0.0455114	0.07004	-0.0128554	-0.00650238	0.0554717	-0.107706	0.00197748	-0.0470451	-0.00140465	-0.0335428	-0.0316315	0.0645302	0.0030324	0.0579248	-0.051421	-0.096875	0.0687261	-0.0362376	-0.0580185	0.00729964	-0.0404321	0.0393363	-0.0177999	0.0113214	-0.00972297	-0.0280506	-0.0598156	-0.078883	0.0481316	-0.0437043	0.0524233	-0.0678457
Birc2	11797	0.0732098	-0.121005	-0.212119	-0.272333	-0.42213	0.156201	-0.269071	0.041745	0.20054	-0.206353	-0.0862514	-0.132101	-0.0188982	0.0859209	0.169731	0.080076	-0.031508	-0.0156089	-0.0308059	-0.0177293	0.000968013	-0.161329	-0.0232519	-0.0787648	0.135809	-0.0755111	-0.130487	-0.0251968	-0.0132761	0.028373	-0.0609512	-0.0625386	0.0254175	-0.0476089	-0.159778	-0.0791844	0.00146367	0.0779387	0.0681506	0.0269815	-0.0277748	-0.149043	-0.0512487	0.0186534	-0.0261126	-0.0232711	0.0711231	-0.0225059
Birc4	11798	0.133112	-0.336478	0.251229	-0.180754	0.0488728	-0.167177	0.293995	0.15554	0.253915	0.137135	0.056452	0.136926	0.0908226	0.0222213	0.0882119	-0.0488419	-0.212812	-0.0481506	-0.0306291	-0.0328008	-0.000749508	0.0356527	0.115983	-0.0155575	0.175369	0.164271	0.0186515	-0.0115894	-0.110241	-0.000404965	-0.037362	-0.0251904	0.0771198	-0.0812736	0.0787038	-0.0627801	-0.123061	-0.0606901	0.016095	0.0246114	0.00581704	0.023346	0.0756897	0.0262986	-0.110555	-0.0788271	-0.0156452	0.0427051
Birc5	11799	-0.26241	-0.684411	-0.289334	0.175224	0.153193	-0.168544	0.174067	-0.0250941	0.0167891	-0.102909	0.0662633	-0.0177755	-0.0361935	-0.0381727	-0.0508622	0.0393221	0.108404	0.04084	0.0116093	0.166368	-0.0272146	0.00260167	-0.0559458	-0.00834195	0.0842901	-0.0835157	-0.0604198	0.00806197	0.0412653	-0.0504414	0.0168607	0.0216557	-0.0249269	0.0726941	0.0214763	0.0385275	0.0221808	-0.0769529	-0.04031	0.0260045	0.0629925	0.0967909	0.0274507	0.0346132	0.00834746	-0.0354078	0.0406623	-0.0451736
Api5	11800	0.134883	-0.610025	-0.107091	0.0341715	0.313664	0.0203261	-0.0599016	0.0694877	0.24542	0.0157026	0.0937836	-0.0222268	0.0246168	-0.0375929	0.0668266	0.025969	0.000768287	0.00288943	-0.0403564	-0.108709	0.0500644	-0.0479198	-0.07778	-0.0731469	0.0127714	-0.0449195	-0.0645282	0.0638383	0.0075355	0.0865642	0.0104389	0.107213	0.0585923	0.0271721	-0.124394	-0.0472759	-0.00864437	-0.129001	-0.0789799	-0.0716525	-0.158251	0.0338038	-0.0133438	0.00762639	0.0932767	0.123151	-0.0617254	0.0559895
Cd5l	11801	-0.20528	-0.0743149	0.147235	-0.473036	0.259416	-0.199615	-0.0597322	-0.198317	0.0502429	0.195965	-0.0288864	0.0810432	-0.228912	-0.126386	0.135162	0.070593	0.149913	-0.0898405	-0.0325305	0.0793504	0.130688	-0.0560291	0.0384129	-0.0183471	0.0760352	-0.0833192	-0.0659185	0.00455496	0.00144402	0.0248901	-0.0315084	-0.0642253	-0.0663061	-0.00603444	0.0337502	-0.0137826	-0.0259289	0.0205167	0.0265221	-0.0457606	0.0210819	0.0229559	0.000311325	-0.0146928	0.0342022	0.0280219	0.011959	0.0365263
Aplp1	11803	-0.020274	-0.0820251	-0.167864	-0.064789	-0.00695898	-0.104149	0.138404	-0.18057	-0.113175	0.0835264	-0.0515781	-0.0624801	-0.0362945	0.119847	-0.056314	-0.0718807	0.132668	-0.0318037	-0.0475991	-0.05346	0.0110107	0.0879851	-0.00723488	0.0265441	-0.039914	-0.0238	0.0204851	0.0828583	-0.0666246	-0.0136428	-0.0729033	-0.0102275	0.0565351	-0.0256789	-0.0441098	-0.0390777	0.0473173	-0.0448782	0.00522976	0.014369	0.0067041	-0.0371949	0.0876334	-0.0131209	0.0271339	-0.0341016	-0.053389	0.0246047
Aplp2	11804	0.442236	0.0488779	0.577868	-0.0384084	0.2714	0.151143	0.0100317	0.0766503	0.00889295	-0.0762917	-0.0158958	0.0856072	0.100588	-0.0189575	0.183241	-0.104927	0.0149913	0.0521448	-0.0120583	-0.0482745	0.168005	-0.0519413	-0.12395	0.17441	-0.0383622	0.0291861	-0.0516225	-0.0615525	-0.0636006	-0.104361	0.0223083	-0.0648516	0.117718	-0.0872065	0.0365827	0.024226	0.0728038	-0.0221908	-0.0327761	0.114497	0.0322454	-0.0143632	-0.0454388	0.0328356	0.0264626	-0.0977459	-0.0124836	0.0103237
Apoa1	11806	-0.459063	0.384599	0.016557	-0.263082	0.265625	-0.24774	-0.343228	0.21821	0.0196794	0.0554869	0.0600046	0.0199578	-0.0452514	0.0287132	-0.0573593	0.070978	-0.0295212	0.167354	-0.0595435	0.188479	-0.0300368	0.101883	0.0330112	-0.0460945	0.0267263	-0.0447213	-0.0705858	0.0113711	0.00468407	0.0612774	0.0384268	-0.0710867	-0.00711312	0.0349707	0.00930266	0.0513862	0.0162832	-0.00863335	0.00708742	0.0423062	-0.00552709	-0.0769074	0.00843024	-0.00935229	0.0277295	0.00991486	-0.00927203	-0.0389838
Apoa2	11807	-0.389037	0.371171	0.0154379	-0.32911	0.239764	-0.406316	-0.3035	0.165455	0.0107935	0.147189	-0.00985183	0.12643	-0.228429	0.0328716	0.028384	-0.0133861	-0.0256065	0.0430181	0.0906378	0.0119499	0.0355025	0.0420514	0.0391506	0.0152925	0.0202406	-0.0259739	-0.0620082	-0.00599771	-0.000350011	0.0206456	0.0664651	-0.0363576	-0.0262136	-0.0156142	-0.0250148	0.0467321	0.0399183	-0.0276284	0.016293	0.027093	0.0303695	-0.0289872	-0.0207102	-0.0320043	0.0233354	-0.0178701	-0.0143443	-0.0165324
Apoa4	11808	-0.502822	0.360327	0.0268086	-0.181605	0.181725	-0.246843	-0.22062	0.265225	0.0618042	0.109517	5.02E-05	0.00238695	0.0560287	0.0584757	-0.1109	-0.0123171	-0.0234015	0.199761	-0.114324	0.187553	-0.042353	0.139044	0.0779118	-0.0376499	0.0304076	-0.0473681	-0.0250083	-0.0223277	0.000833504	0.040804	-0.0209489	-0.0447224	-0.0011836	0.00755287	-0.0571738	0.0306652	0.0193562	0.0275612	0.0160879	0.0626783	0.0113327	-0.0163002	0.00479847	-0.0140113	0.0179676	-0.00470483	-0.0226743	-0.0596894
Apobec1	11810	-0.571123	-0.200531	0.00887102	-0.358242	-0.0444327	0.174465	0.00366859	-0.11182	0.145425	0.194616	0.0976018	-0.145599	0.00517306	-0.0760583	-0.0124269	0.105736	0.0577967	-0.0486265	-0.120754	0.082961	0.138398	-0.0772041	0.00520597	-0.0346287	0.0094926	-0.0105614	0.0177024	0.0177529	-0.0318751	0.000864835	0.0378477	-0.0755706	0.0505776	0.0631266	-0.0531654	0.00722643	0.110261	-0.0521067	0.00387756	-0.0421362	0.0636314	-0.0391827	0.0465225	0.0878943	-0.00146451	0.0249931	0.00415904	0.0236677
Apobec2	11811	-0.230766	0.140806	0.369907	0.225354	-0.64037	-0.201229	0.078777	-0.0968794	0.00227076	0.044724	-0.0297274	0.135485	-0.00245629	-0.0270226	-0.00833936	0.130445	-0.021283	0.0584999	0.13694	0.0755844	0.0407767	0.0874143	0.0401198	-0.0445603	0.0307772	0.000141831	-0.00200119	-0.0212474	-0.0219492	0.0263184	-0.0332463	-0.0369884	-0.0334119	0.0480091	-0.0285538	-0.00944422	-0.0265897	-0.0799935	-0.00647385	-0.0256879	0.0246242	-0.0222773	-0.00766354	-0.016296	0.00920283	-0.0101027	-0.0157562	-0.0416926
Apoc1	11812	-0.329719	0.115686	0.324296	-0.322032	0.379422	-0.148232	-0.248985	0.195848	0.0983905	-0.123485	0.0235957	0.0379407	-0.142788	0.142135	0.0814792	-0.0104757	0.180014	-0.0251697	0.134332	-0.137841	0.0469872	-0.034353	-0.137514	0.00924251	-0.07675	0.0788382	-0.147484	-0.090725	-0.11582	-0.0524172	0.0740473	-0.0365119	0.0420672	0.114933	0.0475443	-0.00402402	0.0130654	0.019753	0.0271423	-0.0605028	-0.0255492	-0.00600294	0.0594209	-0.00531704	-0.0129564	0.000549812	-0.0289001	-0.00370749
Apoc2	11813	-0.437932	0.238081	-0.00997961	-0.356582	0.284539	-0.253682	-0.263953	0.00782633	0.00901364	0.0969465	0.163473	-0.0443086	-0.0742237	-0.0697577	0.00858842	0.100175	0.0578889	0.0751542	-0.0166183	0.232049	0.0867236	0.059819	0.0367338	-0.0523082	-0.00170032	-0.0134129	-0.0104649	-0.0236152	-0.000744014	0.0566489	0.006856	-0.169589	0.0279581	-0.00122115	0.0661777	0.0487967	0.0231629	0.0272649	0.0661045	0.0711949	-0.0224297	-0.0580284	-0.0347761	-0.000892802	0.0175085	0.0470041	0.0233695	-0.0611741
Apod	11815	0.598534	0.224296	0.280908	0.0802967	-0.0825932	0.15527	0.0172928	-0.0126487	-0.0203049	0.101995	-0.01593	-0.0608699	0.181502	0.0577902	0.0167084	0.120297	0.196671	-0.11474	0.155472	0.0011734	0.0153863	-0.0897871	-0.0476379	0.0413165	-0.0865038	-0.021771	-0.0602958	-0.0715627	0.115542	-0.00862956	0.195853	-0.0351555	0.153584	0.0511309	-0.0439219	0.0118787	-0.0185155	0.0675269	-0.0271088	0.0570261	0.0503164	0.0350076	0.0150699	0.0757044	0.0380313	0.0304073	0.015062	-0.00724643
Apoe	11816	0.351259	0.392331	0.259197	-0.273568	0.115663	0.171007	-0.180285	0.106238	0.155095	-0.218773	0.14421	0.00191339	-0.17286	-0.0414791	-0.0210736	0.0086936	0.209297	0.0409181	0.123951	0.061232	0.28258	-0.145604	0.00552402	0.110963	0.0585969	0.0180201	-0.0110287	-0.0611609	-0.0409798	0.00683292	0.0711517	-0.03891	-0.0238107	-0.0397904	-0.0152325	0.0155149	0.00797289	0.0563079	0.0503174	0.0468817	0.0370719	0.0453702	0.0336283	-0.0322116	-0.0470527	0.0507145	0.0290679	-0.0381131
Apoh	11818	-0.340979	0.305719	0.118009	-0.342797	0.322859	-0.414187	-0.353985	0.107526	-0.00194632	0.0546806	-0.0743697	0.0390272	-0.256575	0.0294272	0.125252	0.089075	-0.0326987	0.0213891	0.0542468	0.0844815	-0.0396672	0.0426689	0.0940346	-0.0122612	0.0268668	-0.0501089	-0.0267061	-0.0267128	-0.00358197	0.0448536	0.0441012	-0.00911253	-0.0403457	0.0113894	-0.0281317	0.0380516	-0.0177109	-0.0196861	-0.00976553	-0.02701	0.0544952	-0.0182774	-0.0192542	0.0168425	0.0371101	0.0252987	0.00983735	-0.0420923
Nr2f2	11819	0.245289	-0.240182	0.537996	0.0816413	0.211206	0.0103601	-0.0716243	0.0966818	-0.17176	0.0307311	-0.150065	0.0291217	-0.0346326	0.171262	0.01226	-0.0750329	-0.0385	0.0665335	0.145776	0.0376183	-0.0513859	0.0339936	0.0710763	-0.141771	0.0978728	-0.123652	0.0246035	0.0678	-0.0957058	-0.0951835	-0.0335512	0.0710119	0.0629581	-0.0603818	-0.00698369	0.0533717	-0.0195043	-0.0375196	-0.0990041	-0.0830868	0.0207292	0.0301068	-0.131887	-0.145262	-0.0469995	-0.0855481	-0.0675436	0.0116095
App	11820	0.602234	0.140063	0.240565	0.00838759	0.186402	0.452229	0.078592	0.0915621	-0.301472	0.106262	0.0197371	-0.155586	0.0508757	-0.0592982	0.00642643	0.0430335	-0.0391954	0.031401	0.0449815	0.0810241	0.127662	-0.0299113	0.0257606	-0.0292102	0.0241879	-0.0304654	0.014431	0.0425224	0.0165027	-0.117117	0.00359061	0.0272756	-0.0161678	-0.0728638	-0.00225265	0.0299888	0.0349414	0.0265838	-0.0234243	-0.0454145	0.0300516	-0.0442003	0.0548739	-0.0498308	-0.00465051	0.0581669	-0.0227294	0.088064
Aprt	11821	-0.465588	0.0827543	-0.455249	0.150869	-0.0604093	-0.0923011	0.0642746	0.277216	0.166539	0.111689	-0.165798	-0.0262751	0.0197042	-0.138705	-0.0703382	0.0127573	-0.0406537	0.0588808	0.110913	0.0209003	0.0559749	0.0734456	-0.0123967	-0.0571561	0.0213189	0.0888666	0.0266469	0.0543682	-0.020047	0.0164476	-0.033953	0.0173163	0.0866946	0.0263528	0.00201651	0.0187116	0.0536916	-0.0617148	0.0326328	-0.0279712	-0.0154974	-0.00685283	0.0208399	-0.00467097	-0.00951655	0.00643168	-0.0576633	0.0276999
Aqp1	11826	-0.419469	0.119419	0.523928	0.0653819	-0.0661325	0.269405	-0.165942	-0.0322457	-0.129817	-0.197267	-0.00308547	0.169187	-0.0535678	0.00871378	0.0823894	0.0584313	-0.0610739	0.0747619	0.0020034	0.0205277	-0.038722	0.16025	-0.065391	0.033378	-0.0180721	-0.065462	-0.0149555	-0.0345591	-0.006965	0.0164225	-0.0378621	0.116931	0.105824	-0.121973	0.0365243	0.00997436	0.00237735	-0.0591496	-0.0280324	-0.028016	0.0499638	0.12265	-0.0416856	-0.010294	-0.0772925	0.0850148	0.00442526	-0.0639753
Aqp2	11827	-0.246806	0.506849	-0.284483	0.145442	-0.0806008	-0.0347931	-0.21011	-0.100374	-0.139331	-0.0695802	-0.0218786	0.042661	0.120927	-0.132931	0.0506118	0.0123913	-0.0478286	-0.0184522	0.0636378	0.0263727	-0.00853141	-0.0527755	-0.140195	-0.0524666	-0.0411033	0.0240406	0.163744	0.0740402	0.0829775	-0.122967	-0.104105	0.165529	0.0257106	-0.0568983	-0.107165	0.0227375	-0.0252092	-0.0160356	0.0936637	-0.0455853	-0.0208401	-0.0443095	-0.00371258	-0.0492826	-0.0551638	0.00299531	-0.0306561	-0.0622089
Aqp4	11829	0.691445	0.284296	0.253307	-0.139218	-0.0805219	-0.00427424	0.00849123	0.0803089	0.0963934	-0.0205689	0.106234	0.0666035	0.108898	0.0750215	-0.0108642	0.0605927	0.0557075	0.0505978	0.0162765	0.0811319	0.026693	0.19451	-0.0268655	-0.0628472	-0.0445854	0.049097	0.0527176	-0.0538852	0.126954	0.0511681	0.0236785	0.0722697	0.0879733	0.0351834	-0.00277877	0.0493714	-0.0208597	0.0241486	-0.013346	-0.00667216	0.0696222	0.0313639	0.0271678	0.00456496	0.0479254	-0.00126274	0.0235786	-0.0102015
Aqp7	11832	-0.270163	0.32098	0.0973368	0.0543854	-0.157958	-0.180457	0.0707496	-0.17161	-0.0847389	-0.116212	-0.0398925	-0.26087	0.116217	0.00334111	0.139359	-0.102316	-0.00467376	0.0607203	-0.125875	0.069209	-0.148094	-0.163451	-0.0990274	0.0678891	-0.0291412	0.0696768	0.0504118	-0.0333116	-0.1474	-0.067047	-0.0762299	0.0514099	0.0437094	0.0725595	0.0766888	0.0698256	0.0106639	0.0538924	0.0950093	0.010383	0.066798	0.0450043	0.00571157	0.0963488	0.0129765	0.0982129	0.0658622	0.043481
Aqp8	11833	-0.414742	0.18252	0.0878655	-0.283087	0.165115	-0.353239	0.133404	0.310869	0.051071	0.00617169	0.069399	0.00634273	-0.154457	0.0315907	0.0466063	-0.0152125	-0.132889	-0.0342647	0.0233851	0.00333495	-0.0892845	-0.0680878	0.0441714	0.0176521	0.0417519	0.00301072	-0.0842827	0.00522786	0.00327082	0.023177	0.0186866	-0.0905048	0.00671832	-0.0482531	-0.00344662	0.0310019	-0.00738654	-0.0271528	0.0059627	-0.0400717	0.0242602	0.00363143	0.0583369	-0.0111577	0.0742098	-0.00689363	0.0575441	-0.0522745
Aqr	11834	-0.00369957	-0.474524	-0.253995	-0.158943	-0.106413	-0.153664	0.182217	0.246127	0.204938	-0.153279	0.12562	0.0576189	-0.138685	-0.0802358	0.0174339	0.0445108	0.0786943	0.00502132	-0.00904031	-0.0480693	0.0992585	0.00916538	-0.088248	0.0567666	-0.0834484	0.0178586	0.154748	0.026358	0.0240728	0.0503522	0.105458	0.01981	0.00456282	-0.0802117	0.030976	-0.065091	-0.0777621	-0.0684269	0.0867222	0.0622179	0.0318894	0.0160698	-0.0535621	-0.0587271	-0.0804911	0.0350007	-0.0258819	-0.0176003
Ar	11835	-0.00722051	0.302201	0.146721	-0.29575	-0.151195	-0.041017	0.213135	0.176911	-0.0298626	0.0271419	-0.0497927	0.0302037	0.0135371	0.0714723	0.0425242	0.13989	-0.0740682	-0.0164304	0.0618855	-0.0515867	-0.0888414	-0.22697	-0.0203866	-0.0519484	0.0232705	0.0805199	0.139696	0.0416226	0.0408128	0.0911947	-0.0348201	-0.00864204	-0.0725613	-0.174394	-0.0458127	-0.188747	0.104746	0.026913	0.010995	-0.0530152	-0.0634542	0.144529	-0.15671	-0.0688762	-0.0550793	-0.0208724	0.0402564	0.0660939
Araf	11836	-0.724101	-0.0861108	-0.0298185	0.0931278	0.163386	0.129137	-0.180924	0.0626011	0.102553	-0.0775885	-0.158627	0.132638	0.12364	0.123649	0.0414193	0.139908	-0.119077	-0.0587293	-0.140275	-0.0841687	0.167908	0.0195582	-0.0858346	0.0512659	0.0423024	-0.00853289	0.00505238	-0.0168146	-0.0065235	0.062564	0.0051633	-0.00814503	-0.0225092	-0.0375866	0.0150122	-0.0085299	-0.000114283	-0.0308462	0.0321636	0.0326772	0.00812358	-0.094897	0.000751026	-0.0176108	-0.00608615	-0.032038	-0.000991137	-0.00988423
Arbp	11837	-0.539742	-0.510774	-0.124481	0.328328	0.0432237	0.0767849	0.175572	-0.109414	0.0186442	-0.11936	-0.105666	0.0101529	0.0413955	0.116352	-0.0738537	0.0214732	0.0589346	-0.142477	-0.0381567	0.0681021	0.00951635	0.0252341	0.110482	-0.0257543	-0.043755	0.0373626	0.0530051	-0.0144909	-0.0228825	-0.045057	-0.0176504	-0.020885	0.00349633	0.00543114	-0.0353203	0.0283403	-0.0423542	0.0379721	0.0346463	-0.0340068	-0.0210914	-0.0252909	-0.00111662	0.0366011	-0.0367508	0.0343769	0.0129281	0.00432565
Areg	11839	-0.0692099	-0.392812	0.17862	-0.179352	0.154613	0.0736659	0.0886488	-0.0516587	0.0201145	0.0375383	0.153369	-0.220859	0.0536581	-0.0122089	-0.10776	0.0538238	-0.0149531	0.112378	-0.0392334	-0.159718	-0.10488	0.191927	0.0246173	0.0990544	-0.0644056	0.112713	-0.110904	0.0237285	-0.117087	0.170835	0.00895149	0.0697211	-0.0302092	0.111859	-0.00566039	0.0143767	-0.014039	0.0059687	0.0490969	-0.035638	-0.0352463	-0.072019	0.0653788	0.0101654	-0.0415098	-0.0908176	-0.074598	0.0579127
Arf1	11840	0.549898	-0.0510692	-0.177306	0.156528	0.311953	0.240252	0.111607	-0.0541877	0.135903	-0.0467932	0.125229	-0.0854805	0.0279373	-0.0467699	-0.0186042	0.129412	-0.137287	0.110491	0.0760875	-0.0556112	-0.0947677	0.106113	0.000486254	0.129359	-0.0305494	-0.0305822	0.0445108	0.0299147	-0.0275948	-0.0120335	-0.0637342	0.083663	-4.06E-05	-0.000826577	0.0283783	-0.105099	0.133816	0.0297785	-0.00785245	0.142777	-0.00827945	0.00881393	0.0151129	-0.0520037	0.0629332	0.154851	0.0779624	-0.0232762
Arf2	11841	-0.3776	0.1628	-0.135669	-0.0915632	-0.0979277	-0.0482471	0.397671	0.295294	0.0750657	0.104432	0.0272781	-0.00350736	0.0508782	0.0147199	0.0190604	-0.079262	-0.127526	-0.109617	-0.0368721	0.0227636	-0.0465535	0.0192712	0.0648973	-0.0265317	-0.000988498	0.0717934	0.0368544	-0.0498845	-0.0235398	-0.0800566	-0.0479865	-0.022834	0.108653	-0.0533739	-0.0178109	0.00647671	0.0427941	-0.0525117	-0.0826591	0.0799609	5.83E-05	0.00718088	0.00490575	0.017986	0.016372	0.0575939	0.0418199	0.0186939
Arf3	11842	0.640192	0.299965	-0.163555	-0.118758	0.336541	0.0379078	0.299062	-0.142659	0.142619	0.0873273	0.0389571	0.10175	0.0541002	-0.0697796	-0.0457888	-0.0379889	-0.0361993	0.0932872	0.135515	-0.00934086	-0.113694	-0.0710279	0.0782609	0.0115569	-0.0888008	-0.0122189	0.0739191	-0.0649602	-0.00759806	-0.00766357	-0.0928582	-0.038059	-0.00788304	-0.0214309	0.0814797	-0.0166915	-0.0261704	-0.0456542	-0.0117248	0.0120977	-0.0373851	-0.0424536	0.0120301	0.0555031	-0.0752755	-0.0141576	-0.0166491	0.0195873
Arf4	11843	0.0353385	-0.380293	0.0762962	0.26019	0.462046	0.214999	-0.212694	0.0131345	0.0263352	0.0711377	0.267763	-0.0179537	0.183081	0.130672	0.110258	-0.0343594	-0.204754	0.028619	0.10494	0.0435759	-0.0474435	-0.191352	0.055562	-0.0560969	0.101225	-0.0294732	0.025659	0.100478	-0.0920526	0.0804326	-0.00407681	-0.0468661	-0.0380209	0.121738	-0.013236	-0.0577517	0.0221899	0.0481747	0.0494092	0.0378415	0.0627225	-0.0318206	-0.138767	-0.0333148	0.0382677	0.0505287	0.0612799	-0.0525415
Arf5	11844	0.0062111	0.390209	0.0895888	0.148641	0.478655	0.127104	0.454453	-0.0889948	0.192556	0.00697605	-0.0663395	0.0975197	0.0631748	0.147388	-0.0935904	-0.0622754	0.0815065	-0.0184781	-0.0803477	0.0205155	-0.0615025	0.0162623	0.0231096	0.111301	0.0152894	-0.0883837	-0.0677448	0.0582042	0.0331741	0.0582344	-0.0670707	-0.0131882	-0.0135714	-0.00543672	0.0900078	0.00817702	-0.0404106	0.0139314	-0.0075715	-0.0141104	0.00276148	-0.040288	-0.0285021	-0.0139287	0.0551455	0.0478063	-0.0142389	-0.04424
Arf6	11845	-0.22286	-0.387451	0.159344	-0.141853	0.103856	-0.0642674	0.386627	-0.0497053	0.111685	0.178073	0.0639909	-0.0458451	0.00187661	0.14179	0.0299084	-0.0649026	0.00177976	0.0362171	-0.200391	-0.0878566	-0.0901221	0.0169076	0.0339551	0.0706091	-0.0604369	0.04907	-0.0506145	0.120395	-0.0197589	6.28E-06	-0.0122386	-0.0332345	-0.0148218	0.0571197	0.0362034	0.045917	-0.0510465	0.0323693	0.0201215	-0.0437496	0.0155544	0.05457	0.0992947	0.000909865	0.0558681	-0.0509365	-0.068434	0.00170096
Arg1	11846	-0.403928	0.125573	0.159613	-0.284234	0.331319	-0.0853028	-0.300753	0.148859	-0.0570928	0.0397372	0.0727118	0.0160386	-0.177102	0.011532	0.038181	0.105062	0.0737192	-0.0385345	0.0599714	0.0243058	0.10693	-0.0385852	0.126327	0.0772442	-0.057958	0.0492135	-0.105773	-0.0437396	-0.0739459	0.0434132	0.111217	-0.00243671	-0.149491	-0.0160555	0.0366713	0.0685823	0.0293543	0.044679	-0.0376066	0.0186282	-0.0545804	-0.00137922	-0.02268	0.000534887	-0.043189	0.0501389	0.0863642	-0.0665522
Arg2	11847	-0.00893689	-0.140348	0.000616442	-0.242021	0.185997	0.170478	0.128688	0.00741682	-0.0257919	-0.0818957	0.143977	-0.161952	0.282165	-0.135486	-0.0830169	0.0171863	0.016526	0.177597	-0.151091	0.0899794	0.120452	0.098538	0.072771	-0.0462973	-0.0238171	0.07702	-0.0142314	0.0937014	-0.17095	0.0112556	-0.122786	-0.0189049	0.0207375	-0.0653635	-0.040402	-0.105201	-0.0422743	0.0715033	0.0227607	-0.0374525	0.0594817	-0.028289	-0.0274261	-0.023833	-0.030777	-0.0153845	0.0746186	0.0555002
Rhoa	11848	-0.558387	-0.0924256	-0.0276572	0.208919	0.00883605	0.299644	0.0921588	-0.116859	0.0371356	0.0959765	0.18925	0.00839369	-0.022798	0.00434185	-0.00796505	-0.028009	-0.129883	-0.00275259	0.00294166	-0.0150101	-0.0207638	-0.0233482	-0.0615521	0.135619	0.0843817	0.0754536	0.0574554	-0.0351651	0.13635	-0.0688119	0.0411239	-0.0677308	0.0311679	0.0175988	0.0438964	0.0286543	-0.0162826	0.0563105	0.0405954	-0.0471939	-0.0847991	0.038385	-0.00071171	-0.0488653	-0.0583599	-0.0967211	-0.0425018	-0.062567
Rhob	11852	0.415689	0.0970584	0.482434	0.205688	0.197591	0.321209	0.190743	0.0769836	-0.148054	0.054297	0.139833	-0.0181037	-0.0104302	-0.194792	-0.00994438	-0.0926707	0.113908	-0.059876	-0.0729741	0.0184253	-0.0605947	-0.0648792	0.0764157	-0.085466	0.00235995	0.0785879	-0.0340126	0.0472754	-0.0876239	-0.0544399	0.0479957	-0.00941504	-0.0376161	-0.0161302	-0.048279	0.0294791	0.0759057	-0.0255372	0.125045	-0.011746	-0.0122408	-0.0817391	-0.0692096	-0.0476203	0.0167572	0.0150246	-0.00394354	0.0698037
Rhoc	11853	-0.522802	0.280251	0.209949	0.212087	0.102746	0.0677487	0.407541	-0.0046389	-0.21968	0.111173	0.0558144	0.100323	0.00358886	-0.0218464	0.0145158	0.0201358	-0.184323	-0.0194433	0.0549932	0.0264813	-0.0319163	0.0370206	-0.0631244	-0.0460168	0.0056842	-0.0897798	0.0603602	-0.08378	0.0278413	0.065568	0.000401737	-0.0569147	0.021957	-0.0952832	0.0629921	0.123807	0.0195752	0.0566042	0.0365576	0.0201664	-0.0460792	-0.00122898	-0.0637991	0.0265087	0.066416	0.0234774	0.0409407	-0.0269512
Rhod	11854	-0.529882	-0.133904	0.101421	0.0582561	0.479642	-0.0645956	0.131847	0.154401	-0.217222	0.126798	-0.11984	0.0316243	0.0515985	-0.00976859	-0.00102929	-0.117444	-0.0209881	0.0617207	0.00176484	0.0285947	0.0384031	0.187526	-0.099926	-0.0215099	-0.0631982	-0.0416005	-0.119511	-0.128165	0.108599	-0.0153449	-0.027977	0.0161972	-0.0251579	0.00836079	0.0147734	0.0386251	0.0351855	0.0525364	0.0674661	-0.0136121	-0.00420945	0.0391778	0.0168649	-0.0083391	0.0648042	0.0298354	-0.0463877	0.0493537
Arhgap5	11855	0.439692	-0.0711692	0.315105	0.239751	0.391709	-0.141609	0.0584589	0.0134321	0.0858382	-0.00991388	0.063719	0.0877094	0.18146	0.0319412	0.181836	-0.0940327	-0.0584597	0.0688	-0.00540979	0.0123465	-0.0634382	-0.0997923	0.0243854	-0.0428202	0.0107112	0.0860976	0.0333631	-0.0296617	-0.00896443	0.08236	0.034238	0.0496622	0.024911	-0.00366488	-0.0430161	-0.0165924	-0.0716147	0.0324488	-0.0547403	-0.0785517	-0.0989406	-0.0929155	0.145974	0.0614378	-0.0125178	0.0802536	-0.0552368	0.00457845
Arhgdib	11857	-0.562212	-0.176616	-0.233473	-0.109731	-0.0643485	0.278429	0.236728	-0.323748	0.185302	0.287557	-0.106388	0.0870361	-0.00606558	-0.0100495	-0.0262735	-0.0645324	0.0750947	-0.0867099	0.000804984	0.00942087	-0.0934777	0.0186373	-0.0394808	0.0244192	-0.0626219	-0.127275	-0.0503962	-0.0295277	-0.00555024	-0.0217046	-0.0324263	0.0569427	-0.0206575	0.0188168	0.0294274	0.0436774	-0.0728997	0.00691546	-0.0891876	0.00538063	0.0589139	-0.00757545	-0.0287934	0.038968	0.0271891	0.0118215	0.0427425	-0.0503251
Rnd2	11858	0.576608	0.272148	-0.218745	0.112323	0.408149	-0.073059	-0.0298052	0.168308	0.0953516	0.00634143	-0.000117661	0.0802603	0.0174787	-0.0540651	0.101661	-0.01791	-0.0337258	-0.00514926	0.0705384	0.078012	0.0168883	0.0662247	-0.0522929	0.0379605	0.0692748	0.124616	-0.0406653	-0.0245331	0.0392912	-0.0139925	-0.0311734	-0.0325688	0.0473762	0.053206	0.0833345	-0.0380305	0.0130373	0.0752457	-0.0539132	0.0583918	0.0699804	-0.0354264	-0.0510156	-0.00112904	0.0278211	-0.0215318	-0.129191	-0.0279599
Arl4	11861	-0.236089	0.0944482	-0.146009	0.0541897	-0.183931	-0.0322443	-0.175078	0.248148	0.186489	-0.150081	-0.0623036	-0.299959	0.12588	0.140031	0.15974	-0.116911	0.182414	0.116017	0.0855733	0.0607155	-0.0310004	-0.0400474	-0.0428358	0.133227	-0.021327	0.0935808	-0.117903	0.034201	-0.194868	-0.0248867	-0.00528934	0.0598125	0.12598	0.0142833	0.0745716	-0.0723324	0.0112807	0.0375586	0.136288	-0.0186132	-0.00509262	-0.0608106	-0.0811634	0.0323536	0.0320121	0.00101076	0.0123649	-0.0267407
Arnt	11863	-0.144656	-0.277166	0.40563	0.0909533	0.336446	-0.203351	0.236259	-0.254703	0.134898	0.0146863	0.0247378	0.119759	-0.0680223	-0.0558508	0.0742549	-0.0873417	-0.243626	0.118735	-0.00746032	-0.0379763	0.0735828	-0.0322465	0.0295279	0.108198	0.00815886	0.0662671	-0.00646252	-0.0650505	0.0494413	0.0231012	-0.0279841	-0.0874423	0.0603228	-0.0752341	0.0549452	0.038417	-0.0858515	-0.0192623	-0.050377	0.0515497	-0.00735692	-0.0807583	0.0532618	0.0243983	0.0158793	-0.046005	-0.0115201	-0.0442117
Arnt2	11864	0.155954	0.550056	-0.398437	0.140119	0.0643153	-0.104217	-0.00387992	0.06039	0.0687152	0.1124	-0.143586	0.167461	0.10723	-0.0840596	-0.0825099	-0.0781993	0.0282209	0.0418503	0.0879264	0.091888	-0.0165932	-0.0657245	0.137667	0.0400123	0.0213094	0.0518355	0.044054	0.0291224	0.0347072	-0.0616178	0.0198964	0.02264	0.0497458	0.0189461	-0.0377402	-0.0128663	-0.0268082	0.0298769	-0.0457049	0.00522406	-0.089253	-0.0284781	-0.0134336	0.0921389	-0.105113	-0.0446019	-0.0337044	-0.0190337
Arntl	11865	0.395921	-0.105366	-0.119898	-0.0736693	-0.0210057	0.0782225	0.123809	0.0636957	0.0870843	0.134152	-0.012829	0.100203	0.114714	0.166675	0.110146	0.0828153	-0.0703712	0.0942941	-0.0728752	-0.00948568	0.106678	0.0764232	0.0571565	-0.239906	-0.131008	-0.0400354	-0.0477191	0.0225841	-0.0439062	-0.0212803	-0.0471216	0.0426744	-0.144326	-0.0125472	0.07154	-0.0190131	-0.143468	0.0148144	0.0587753	0.0871266	-0.0380883	0.0927247	0.0719504	-0.0387378	0.0556372	0.0745408	0.117649	0.0312898
Arpc1b	11867	-0.454112	-0.562666	-0.0462703	-0.16276	-0.0935888	0.121727	0.0773664	-0.323667	-0.10485	0.187004	-0.136121	-0.147909	0.021631	-0.0629715	-0.161323	-0.0455385	-0.039789	0.0194129	0.0570694	0.0190261	0.00594528	0.0353116	0.0177341	0.150419	0.0217048	0.0049701	0.028089	-0.100353	-0.00971387	0.0197842	0.0566789	0.0144434	0.0170073	0.0099107	0.00672854	0.0282222	-0.0152379	-0.0385187	-0.0337388	-0.00372443	-0.0258539	0.0210732	-0.0297573	-0.0288555	0.0269611	0.0449564	-0.0388806	-0.0592582
Art1	11870	-0.352257	0.176728	0.493791	0.396212	-0.501595	-0.0764757	0.117182	0.0255842	0.15635	0.00381268	0.0560627	-0.0459162	-0.069141	0.0699424	0.00720534	0.051096	-0.0068841	0.0343598	-0.0226787	0.0148061	0.00403337	0.0335561	0.0563577	0.0146256	-0.0359142	-0.0196377	-0.0129185	0.0149142	0.0176354	-0.018597	0.022364	-0.0276591	-0.0518986	0.0505511	-0.021482	-0.0231242	-0.00789473	-0.00944926	0.010039	0.00330829	0.0515052	0.00454144	0.0351338	0.0090241	-0.0282307	0.0270232	0.0249981	-0.0139417
Art2a	11871	-0.0783202	-0.0387532	-0.0142696	-0.142425	-0.0460863	-0.00737936	-0.0262356	-0.325358	-0.0181587	-0.00788646	0.133001	-0.149009	-0.0406966	0.180184	-0.0771677	0.00117504	-0.076655	0.0310618	-0.0341071	0.0507751	0.0108874	-0.00730865	0.0321537	-0.0830083	0.0925423	-0.0740999	-0.0374853	-0.075629	-0.0897741	-0.0270122	0.0229407	0.0296164	0.064626	-0.00865151	-0.094606	0.00330058	0.0366969	0.00848873	-0.0349211	-0.0457183	0.0256951	-0.0804826	0.0458512	0.0218713	0.0227954	-0.0339298	0.00437719	0.0506151
Art2b	11872	-0.130245	-0.169454	-0.0271777	-0.179308	-0.00705044	-0.0516484	-0.0132435	-0.162637	-0.0194805	0.0734606	0.103598	-0.0618719	-0.0674801	0.17527	-0.0509604	-0.0311423	-0.0790261	0.033668	0.00158676	-0.0545992	-0.0557774	0.010618	-0.0316528	0.0372124	0.0205529	-0.0281958	0.0101866	-0.0403127	0.0121889	0.0252348	-0.0391141	-0.000553212	-0.0309399	0.0126322	0.0496683	0.00255464	-0.026007	0.0216587	0.00805015	-0.0306098	-0.0460276	0.0901213	0.0265604	-0.024495	-0.0504502	0.0477657	-0.005702	-0.0537519
Art5	11875	-0.318035	0.241014	0.355845	0.10839	-0.283529	-0.272495	0.25603	-0.0511828	0.216612	-0.0028607	0.0827823	-0.232503	-0.14566	0.080917	0.137023	0.0339928	-0.0597256	0.0464885	0.10584	-0.00835152	-0.0654288	0.0391842	0.00820867	0.0802376	-0.0153742	-0.0707681	0.0130577	0.0406735	-0.0179822	-0.00511011	-0.00170928	-0.0991336	0.0629406	-0.10031	-0.0777707	0.0555268	-0.0297007	0.00866023	0.0377103	0.00275721	0.0707619	-0.0634802	-0.0404219	-0.0113306	-0.0121072	-0.0598467	0.0140363	-0.0179221
Artn	11876	-0.208954	0.387968	-0.166086	0.264533	-0.126779	0.0372386	0.0856891	-0.126733	-0.0366644	-0.0221429	-0.0394021	0.069305	-0.00846307	-0.032701	0.105881	0.0555121	0.0213627	-0.0399064	0.0999253	-0.069766	0.0490268	-0.0165707	-0.0319774	-0.0188286	0.0736713	0.207897	-0.0550172	-0.0593	0.050696	0.0954401	-0.0551307	0.0277213	-0.0320224	-0.0242151	0.0151363	-0.0730753	-0.0366613	-0.0808307	0.125972	-0.0722729	0.00801677	0.0770288	0.0161341	-0.105818	-0.0205337	-0.00543612	0.0198955	0.00747735
Arx	11878	0.458006	0.0622401	0.0966136	0.0539924	0.000469028	-0.233665	0.213314	-0.108657	0.0391912	0.0223974	0.0390366	0.015945	-0.0387403	0.0230821	-0.0669035	-0.00140252	0.0697704	-0.0300563	0.0820319	0.0873633	-0.0984168	0.0136222	0.097174	-0.0709181	-0.0147849	0.00274186	0.0175895	0.0673276	-0.0220634	-0.0705643	-0.0209564	-0.00927579	-0.0261729	0.0720749	0.0219741	-0.0389953	0.0355897	0.0166102	-0.00343736	0.010283	-0.0593454	-0.107253	-0.0425997	-0.00286628	-0.00652278	-0.00941092	-0.0819504	-0.0154078
Arsa	11883	0.208786	-0.206967	0.133633	-0.0558565	0.46972	-0.0102452	-0.0297377	-0.0691505	0.0181439	0.177391	-0.34821	-0.121731	-0.166136	-0.218616	0.104002	-0.150581	-0.0166761	0.0352919	-0.135505	0.103512	-0.128314	-0.0698497	-0.132772	0.0059957	-0.0375842	-0.00592444	-0.0290154	-0.000754002	-0.0518284	0.0266523	0.0299171	-0.179939	0.0751516	-0.0114443	-0.0232671	-0.0146587	-0.0687935	0.0235635	0.0334483	-0.0084757	0.184253	-0.00761294	0.0131764	0.125623	0.0506455	-0.04505	-0.0225581	-0.0520793
Asah1	11886	-0.0670912	-0.405978	0.0987372	0.0286691	0.266803	0.268105	-0.0098434	-0.116475	-0.326915	0.279509	0.066231	-0.0609229	0.0956289	-0.196061	0.110183	-0.0287459	-0.0156655	0.0183996	0.0251483	-0.0494722	0.219998	-0.0625535	-0.0896557	-0.125414	0.120533	-0.0148241	0.0370854	0.00562013	0.0621635	0.0162123	-0.0520905	-0.00870558	0.0434941	-0.00352646	0.00215935	-0.0911382	-0.0033784	0.013187	-0.0723697	0.067354	0.0195709	-0.124656	0.0778575	0.0936241	0.0385381	0.104216	-0.0646464	0.0707426
Asgr1	11889	-0.266089	0.336159	0.145876	-0.367066	0.36662	-0.351239	-0.285354	0.112305	-0.0244943	0.115484	-0.0332057	0.139567	-0.149584	0.0845594	0.0551597	-0.0235116	0.0290144	-0.0228459	0.0703467	-0.061599	0.0286225	0.0206778	0.0686706	0.0378746	0.00729315	-0.0790777	-0.0638282	0.0190999	0.105635	0.061259	0.140429	-0.00764897	-0.0452597	-0.0108522	-0.00090804	0.0643296	0.0280509	0.0161439	0.0197153	0.0110646	0.0411535	-0.0296033	-0.00732146	0.0207521	0.03578	0.0554567	-0.0120145	0.0270458
Asgr2	11890	-0.412232	0.442829	-0.0512751	-0.140874	0.263953	-0.296906	-0.365891	0.112546	-0.0106649	0.181453	-0.0129377	0.0761277	-0.151987	0.137065	0.0756517	-0.0113313	0.0417164	0.0264471	0.0106488	-0.035347	1.26E-05	0.0287281	0.07547	0.0277593	0.0142683	-0.0342602	-0.000739536	-0.00265791	-0.0300083	-0.0166077	0.0550161	-0.0763787	-0.0199538	-0.0284777	-0.0661195	0.0590387	0.0475678	-0.0521047	-0.0361172	0.00305155	-0.0158922	-0.0175748	0.0498342	-0.00857305	0.0556762	-0.0566434	0.00219767	-0.00336139
Ass1	11898	-0.169813	0.132298	-0.0887908	-0.441468	0.244224	-0.162235	0.039691	0.191916	0.0303346	0.0646309	0.143845	-0.0394599	-0.200099	-0.0439361	0.00671643	0.0739283	-0.219105	-0.00741489	0.069053	-0.126462	-0.00279233	-0.126683	-0.0620545	-0.0378756	0.0520146	0.025624	0.0375201	-0.0967626	0.0380549	0.0655226	-0.0455284	0.0500696	-0.12801	-0.0209125	-0.0783291	-0.0139292	-0.0509007	-0.00142055	0.10358	0.0244235	0.030274	0.044946	0.013588	0.0697941	-0.0667128	-0.0113247	-0.0930422	-0.0310823
Astn1	11899	0.827047	0.309722	-0.196115	-0.0591895	-0.0158297	0.00344066	-0.0240391	-0.00869373	-0.00521411	0.0776477	0.0851184	-0.0561081	-0.0245098	0.00530546	-0.0614644	-0.00946051	-0.0611557	-0.0366179	0.0261699	0.0376698	0.0359808	0.00463212	-0.0131594	0.00686355	0.0486116	-0.00899598	-0.0030851	0.00288952	-0.0224721	0.00447684	-0.00206965	-0.0100214	-0.0151795	0.0320138	0.00462625	0.0175171	0.0510631	0.0269646	-0.00643368	-0.0230099	0.0370743	0.00377128	-0.0377124	-0.0108745	-0.0169946	-0.0211418	0.00908149	0.00982488
Serpinc1	11905	-0.401105	0.345142	0.0248251	-0.25553	0.370808	-0.332986	-0.389961	0.0813177	-0.0195086	0.119471	0.0209939	0.149351	-0.209117	0.084869	0.0824785	0.00627576	0.0166095	0.032341	0.0116845	0.0536637	-0.0141606	0.0263987	0.0515406	0.0520958	-0.00235489	-0.0118198	-0.100476	-0.02576	0.0364019	0.045076	0.033096	-0.0318965	-0.0452311	-0.00386185	-0.0221074	0.0364147	0.00279912	-0.0217947	0.0246946	0.0290707	0.00746744	-0.00302403	0.0221065	0.00505754	-0.00914118	0.020546	0.0311398	-0.0507115
Atbf1	11906	-0.316359	0.124943	0.224112	0.138384	0.166879	0.179391	0.205131	0.164671	-0.149188	-0.0323169	-0.159647	0.103969	-0.0536397	-0.10682	0.0912849	0.0893379	-0.116809	0.0445622	0.0594864	-0.0615921	0.173053	-0.00709244	-0.0793229	-0.0287978	0.0149041	-0.0539034	0.092689	0.125603	0.0720652	0.0661843	0.170846	-0.118458	0.0224024	-0.03352	0.000203293	-0.0292124	0.0283119	-0.0322192	0.0317828	-0.125542	0.00173301	-0.0713148	-0.0886454	0.0167751	-0.103596	0.00905835	0.0449772	0.0269324
Ate1	11907	0.341214	-0.298738	0.0701929	0.00311387	0.124439	-0.158472	0.0355064	-0.158676	0.212626	0.0183661	-0.158081	0.119744	0.0848192	-0.108509	0.23821	0.0299632	-0.13406	0.0291289	0.0107265	0.050502	0.00748187	0.025331	0.190478	0.143745	0.00668117	0.119117	0.0802978	-0.127017	0.033605	-0.033423	-0.0548603	0.0477882	0.0277069	-0.0970831	0.172062	-0.00229045	-0.082041	0.0633636	0.0485496	-0.0222979	-0.137033	-0.0838586	0.147967	0.0516958	-0.0778785	-0.0272849	-0.00972743	-0.0142014
Atf1	11908	-0.579122	-0.521661	0.00200283	0.135083	-0.354039	-0.00517495	-0.161346	0.079549	0.0214473	0.0107825	0.0236043	0.111611	0.0149698	-0.0181796	0.139543	-0.0502445	-0.0623187	0.0597084	-0.00425722	-0.0397631	-0.0867202	-0.115747	0.0128039	-0.0610605	-0.0394742	-0.032591	-0.0126257	0.0436059	0.0500877	0.082249	-0.0226267	-0.0221388	0.042978	-0.0463919	0.0547214	-0.0154	-0.0146554	-0.0359955	-0.0373285	0.0226396	0.0209797	0.0160824	0.00820424	0.0287458	0.0503723	-0.0121793	-0.02467	0.0220002
Atf2	11909	0.747899	-0.179011	-0.0798823	-0.126382	-0.103845	-0.00828352	-0.146289	0.206376	0.0147404	0.0619832	0.0352397	0.133064	0.135005	-0.0735569	0.0727874	-0.164071	0.0151003	0.0778746	0.0547326	-0.011954	-0.108773	-0.0986341	-0.00207522	0.08591	-0.0286333	-0.104407	0.103051	0.0361981	-0.0649376	-0.0176506	-0.00655931	-0.0661897	0.0268268	-0.0610116	-0.0362263	0.0122759	-0.0393043	-0.0630654	0.0472465	0.00606186	0.000290256	-0.0268019	-0.0539259	0.0410925	-0.030943	-0.0121621	0.0151771	0.0421482
Atf3	11910	-0.412392	-0.145552	-0.0115266	0.0730895	-0.182304	0.22276	0.074591	0.158239	0.111231	0.23213	0.0546814	-0.184388	-0.00419953	-0.18498	0.0491364	0.068739	-0.0256147	0.0433952	-0.0548595	0.031207	0.250417	0.0909724	0.166632	0.00132649	-0.10648	0.101827	-0.0752221	0.0752543	-0.0731338	0.00633494	-0.0079777	-0.0513065	0.051528	-0.0286757	-0.114111	0.0248879	0.087367	0.0617716	0.0964214	0.11773	0.0231697	-0.0608108	-0.0074961	-0.118302	0.0384665	-0.0169957	0.0493227	-0.0201469
Atf4	11911	-0.129178	-0.156374	-0.0553445	0.244365	0.132916	0.0145041	0.153929	-0.174446	-0.0765361	0.19608	0.0623348	0.0864336	0.159862	0.0499783	0.0602031	0.327101	-0.126729	-0.0895748	-0.0377984	-0.253475	0.171	0.224975	0.147431	-0.106041	0.00252682	-0.0908451	-0.156726	-0.0140575	-0.0854478	-0.0768735	0.079081	0.120661	0.0592722	-0.00579415	-0.0960198	0.0727995	0.0931638	0.0250957	0.0813929	0.0932836	-0.0923322	-0.00352011	-0.0702497	-0.0378444	0.0606594	0.0459246	0.0642462	0.112856
Atm	11920	0.0122845	-0.252514	-0.210602	-0.0780476	0.0457413	0.0775248	-0.0921569	0.0277715	0.229039	0.0287787	-0.00869366	0.185406	0.0718369	0.161631	0.0196238	-0.0239214	-0.0472765	0.0681846	-0.0914504	-0.0141827	-0.183794	-0.150367	0.112563	-0.0962707	-0.0451298	0.000263474	0.12807	-0.0151973	-0.0473385	0.0944101	0.0518827	0.091325	-0.0354771	-0.0453069	0.0568004	-0.22328	0.0859984	0.0154577	-0.135555	-0.105879	0.0684571	-0.111629	-0.0849806	-0.0747518	-0.0313419	0.13503	0.0205182	-0.0164722
Atoh1	11921	-0.470245	0.57818	-0.364883	0.169453	-0.0531217	-0.0178218	-0.135492	0.120879	-0.0233586	0.103304	0.14474	-0.0278563	0.0213147	0.0362737	0.0153986	-0.0393079	-0.0584467	-0.0432898	-0.0337316	0.0683201	-0.0494167	0.0781597	0.0435401	-0.0492768	-0.0103536	0.0321103	0.053224	0.00756628	-0.0385618	-0.070053	0.0753302	-0.0407453	0.0326683	-0.00144804	-0.0931928	0.0256245	0.025615	-0.0768325	0.00345334	0.0444598	-0.00823819	-0.0280874	0.00854247	-0.0421009	0.088117	0.022717	-0.0159345	-0.0094327
Neurod6	11922	0.658526	0.252974	-0.175228	-0.0994802	-0.0333197	-0.0323911	0.0528581	0.0294322	0.0733776	0.128994	0.0726245	-0.0374	-0.075505	-0.000809815	-0.136145	-0.104241	0.117227	-0.047109	0.0983789	0.0877624	-0.136992	-0.0189343	0.212219	-0.0120429	-0.126373	-0.0999416	0.016785	0.0553174	-0.111202	-0.0656132	-0.145454	-0.0691936	0.0202031	0.0349918	-0.0353689	-0.0264023	0.0373088	-0.10232	0.0420939	-0.0312562	-0.00309174	0.028083	0.030072	0.0090522	-0.0454576	0.0873028	0.0234675	-0.031871
Neurod4	11923	0.192704	-0.0707898	-0.0129949	-0.118345	0.0210272	-0.17454	0.0387395	-0.15375	-0.0898141	-0.0875816	0.0745299	0.0818679	0.0907338	0.222164	0.165598	0.00151022	-0.158869	-0.0679274	-0.206697	-0.00401802	0.323201	0.187597	-0.0388388	0.00807945	0.00977535	-0.0647285	-0.0275999	0.085947	-0.261178	0.105075	-0.0130197	0.0225566	-0.0646021	-0.111092	-0.0419638	0.0253931	0.0875147	-0.106972	0.0818175	0.0405956	0.053605	0.06814	0.00472741	-0.0406655	-0.0427684	0.0491199	0.0129506	-0.00502343
Neurog2	11924	0.0611399	0.00116785	-0.133843	-0.0599408	-0.09591	-0.215171	0.152029	0.00697198	-0.0379511	0.0619911	0.0614267	0.0079988	-0.0600307	0.142892	0.0116731	-0.091783	0.0258881	-0.0465904	-0.132943	0.0180507	0.0829814	0.0935434	0.122608	0.0703083	-0.0388096	0.0275372	0.0208064	0.0562342	-0.124145	-0.0817584	-0.0732372	-0.0406049	0.0135731	0.00588326	-0.017881	-0.0161255	-0.0103252	0.07105	-0.0442729	-0.0263382	0.0152159	-0.00656546	0.0120707	-0.00820538	-0.00151351	0.016309	0.00148647	-0.0194012
Neurog3	11925	-0.241286	0.483678	-0.469225	0.162331	-0.104555	-0.0405223	-0.194748	-0.189311	-0.162532	-0.0359341	0.24946	-0.0229485	0.005098	-0.0516214	0.0806759	0.0182926	-0.132463	-0.0878112	0.00708636	0.0201067	-0.051626	-0.0169116	-0.0654568	-0.0405253	-0.0682029	0.0636526	0.0517558	0.0527843	0.0106405	-0.0292264	0.0350298	-0.0353826	0.0114481	-0.0482548	-0.0502031	0.0460412	-0.0140418	-0.0696032	0.0102084	0.0453335	-0.0288557	0.000411775	-0.0234154	-0.0146606	-0.0113037	-0.000680692	0.018683	-0.0435267
Atox1	11927	-0.283383	-0.0478715	0.127468	0.238955	0.382058	-0.00110788	0.117422	-0.138075	0.186525	-0.0635808	0.129058	0.0627682	0.0182379	0.0391573	-0.0446162	-0.0284522	0.223416	-0.155947	0.13785	0.0142855	0.076571	0.12914	-0.18672	-0.0205757	-0.328842	-0.0172741	0.0146496	-0.167804	0.0860829	0.0133779	-0.0907917	-0.088342	-0.024384	0.00513576	-0.000151809	0.0862746	-0.0361665	0.0875277	-0.0474354	-0.106366	0.0100391	0.0813397	0.0528716	0.0199135	0.012588	-0.0347529	-0.0224422	-0.0284559
Atp1a1	11928	0.251176	0.134639	0.249731	-0.0745132	0.253379	0.128855	-0.0396537	0.0931152	0.263248	-0.0802028	0.152947	-0.00387681	0.187187	-0.1872	-0.223372	-0.100435	-0.263286	0.163606	-0.0132397	0.0273889	0.0141611	-0.0792974	0.0697128	0.151845	-0.0344138	-0.051661	0.10825	0.0066824	0.134792	0.0827846	0.0753925	0.0638512	0.0125703	-0.0288518	-0.138093	0.0613802	0.0672549	-0.0531022	-0.02603	0.0809906	0.0345727	0.0552365	-0.034418	-0.0949503	-0.0291363	0.0303399	-0.0541212	-0.0774054
Atp1b1	11931	0.581984	0.430513	0.199639	-0.114141	-0.0675507	0.0241839	0.0436611	0.187104	0.0467788	-0.11569	0.145614	-0.0539342	0.19685	-0.042865	-0.0760444	-0.0602554	-0.0899682	0.134598	0.0806826	0.0135791	-0.0878207	0.0374494	-0.00342683	-0.0950689	0.0184911	-0.0967521	0.0819097	0.00355452	0.148542	-0.0640267	-0.0167075	-0.042849	-0.0031965	-0.0187392	-0.0205161	0.105363	-0.0139504	-0.0146311	0.0272845	0.0615437	-0.00765973	0.0226631	0.0715962	-0.00945738	-0.0745899	0.0272764	-0.0257376	-0.0965033
Atp1b2	11932	0.682632	0.335598	0.0931256	0.0728128	-0.0111098	-0.0964844	0.0816064	-0.0851567	0.170659	-0.0644851	-0.0230801	0.151735	0.00710021	0.110748	0.0926666	0.138202	0.0513516	0.0192372	-0.0232212	0.0787007	0.0859127	0.00350188	0.0444497	-0.0465333	0.0490868	0.126164	0.0308517	-0.045989	0.0178746	0.00195474	0.0320277	0.0630576	0.00690923	-0.0834765	0.0825901	-0.041487	-0.0470152	-0.0368488	-0.0427649	0.0574405	-0.0421831	-0.0113922	-0.0067413	0.0356697	0.010887	-0.096041	-0.0649217	-0.021517
Atp1b3	11933	0.0807329	-0.343557	-0.456091	-0.134773	-0.198895	0.417982	0.0132031	-0.0626117	-0.0780897	-0.0267917	-0.0451001	-0.172147	-0.108611	-0.0957244	0.163493	0.0274154	-0.0941419	0.00643355	0.117196	-0.0824379	-0.0069311	-0.0796209	-0.16467	0.134231	0.0698937	0.166132	-0.0183664	-0.0138378	-0.0176256	-0.0281546	0.0367645	0.102701	-0.0662745	-0.00266109	-0.0180268	-0.0078871	-0.00801425	0.0120815	-0.05157	-0.0608222	-0.00138874	0.120068	-0.0112826	0.0164713	0.0193481	0.0985868	-0.0132076	0.158408
Fxyd2	11936	0.0716934	0.121552	0.0435727	-0.0804861	-0.02471	0.120109	-0.0849957	0.0404006	0.0944058	-0.0756735	-0.0381471	-0.233771	0.19884	-0.163271	0.0377287	0.0619652	0.116587	-0.10156	0.0478319	0.00251921	0.212711	-0.224649	-0.108449	0.154008	-0.123182	-0.116371	0.131774	0.189388	0.119021	-0.173125	-0.0533776	0.235244	-0.0550777	0.111314	-0.12318	0.026283	0.0330533	0.0069174	0.0585021	-0.0579934	0.0382776	0.0827891	-0.0254693	-0.085042	-0.206703	0.0667996	0.0599892	-0.0909757
Atp2a1	11937	-0.121091	0.155839	0.319767	0.168909	-0.383861	-0.0474476	0.104383	-0.0734439	-0.0970293	0.11989	0.0187797	0.0324621	-0.0284698	0.251725	0.117883	0.458164	0.214712	0.0759376	0.117082	0.0334737	-0.0340549	0.0797	-0.0727786	0.049204	-0.0497747	0.0647642	-0.0121157	-0.0406106	-0.0422555	-0.0584967	0.025274	0.0640381	-0.0731333	0.0488731	-0.0142649	-0.0176631	0.0321111	-0.0772924	0.0430684	0.0215103	0.0979749	-0.0941081	0.0385078	0.0386795	-0.0210366	0.0505939	-0.00863731	0.00764973
Atp2a2	11938	0.457383	0.3774	0.336375	0.245603	-0.359012	0.15746	-0.171176	0.0755108	0.0113937	0.00772663	0.0296524	0.0719294	0.0300064	-0.160518	-0.0274506	-0.0947748	-0.115065	0.0319501	-0.0969902	-0.0238042	-0.0172169	-0.0825199	0.160591	0.0220715	0.0562381	-0.0309971	0.0162779	-0.0527506	0.0361921	0.0531764	0.0301459	0.0235205	-0.073421	0.0632782	-0.000580531	0.020191	0.0452509	-0.064131	-0.00644329	0.0259354	0.0467527	-0.0299832	0.0153266	0.0605409	0.0127509	0.00172491	-0.00379756	0.0292129
Atp2b2	11941	0.583044	0.508923	-0.265017	0.0506893	0.0547542	-0.0280188	0.122931	-0.0213139	0.0952235	0.1229	0.0413392	-0.0165139	0.000610069	0.0847555	-0.0385679	-0.0943366	0.0788642	0.00472501	-0.0598113	-0.00576216	-0.0536174	-0.043903	0.0596542	-0.0330755	0.0259749	0.141975	0.0667719	-0.0879895	0.0345967	-0.00789005	0.116762	0.0303741	0.0139748	-0.0596139	-0.0255991	0.0073273	-0.029402	0.0409535	-0.0394712	0.0246253	-0.0842936	0.0563481	0.00849167	0.0774106	-0.0118243	0.00280986	0.00841851	0.0154801
Atp4a	11944	-0.210514	0.0649381	0.106024	-0.181777	0.0882289	-0.220555	0.412188	0.293476	0.105502	0.016727	0.0261954	-0.121187	0.0865153	-0.0171497	-0.146279	-0.0618205	-0.0547967	-0.0148158	-0.0344024	0.022464	0.0523145	-0.0524933	0.0189919	-0.0808915	-0.0136933	0.116391	0.00550855	-0.0603215	0.0473411	-0.0420229	-0.141066	0.0382951	-0.00317777	0.00933814	-0.129602	-0.00670183	-0.0319292	-0.0144798	-0.00511741	-0.0726612	-0.0177342	-0.0366848	0.020405	-0.0544898	-0.0178262	-0.0407943	0.0532618	-0.0720881
Atp4b	11945	-0.425895	0.48739	-0.283871	0.16827	-0.0757833	0.0446582	-0.0749278	0.122047	-0.0365001	0.0549505	0.12158	-0.0967889	0.117823	0.0187495	0.0230346	-0.0638819	-0.0348113	-0.0138427	-0.0585912	0.0365215	-0.0162222	0.0212463	0.0121059	0.0202646	-0.0441454	0.0704696	-0.0355059	0.0163185	-0.0109674	-0.0584752	-0.00699075	-0.064248	-0.0214331	-0.00587632	-0.060851	0.0153545	0.0174094	-0.0419446	-0.0172285	-0.028849	-0.00925025	-0.0182742	0.0438544	-0.0531631	0.0565611	-0.0455691	0.0187314	-0.0150536
Atp5a1	11946	0.191584	0.172582	0.235449	0.0578301	-0.665988	-0.132063	-0.226855	0.12345	-0.0661224	-0.0123279	0.00685177	-0.000288749	0.0780211	0.086793	-0.231997	-0.0614812	0.00288425	0.0618842	-0.118438	0.0912025	0.0389365	-0.0689767	-0.0658996	0.0507701	0.0531594	0.0344942	0.0988566	-0.159814	0.0239065	-0.0961471	0.0218073	0.133492	-0.0101829	0.0733735	0.0502799	0.0295276	0.052144	0.0463989	-0.0698639	0.0135132	-0.0461803	0.000978099	0.0512681	-0.087793	0.00289824	0.00828106	0.0289178	-0.0228931
Atp5c1	11949	0.0361826	-0.108054	0.310671	0.080375	-0.331383	-0.329984	-0.0813443	0.35707	0.126296	-0.023962	0.0920325	0.0531105	0.16849	0.00797846	-0.244274	-0.187614	0.0421168	-0.0992828	-0.0215284	0.198745	-0.0268251	0.0271595	-0.231267	0.0311386	0.00677292	0.0775118	0.0678219	-0.00560602	0.0237756	0.119498	0.101091	0.0518542	-0.00732909	-0.0119446	-0.0431771	-0.0432005	-0.0939365	-0.00409997	-0.029889	0.0175925	0.0031322	0.00754601	0.0911499	-0.0761032	-0.0266409	0.095118	0.0308016	-0.0533178
Atp5f1	11950	0.0650952	-0.0056334	0.362537	-0.185785	-0.177656	-0.326468	0.279972	-0.136364	-0.0203986	-0.0278511	0.179525	-0.0562106	-0.188163	0.0113108	-0.0252226	0.0672268	-0.0492119	-0.0454052	0.031155	-0.0137618	0.0176916	0.0351524	-0.096235	-0.0509335	0.0173673	0.070647	-0.0910511	0.0516175	0.0712936	-0.0207977	0.0314303	-0.0211007	0.0779228	0.0348975	0.0501097	0.0108878	-0.00017236	0.0383291	0.0901979	-0.0833696	0.0130211	0.00817773	0.00841817	-0.0410427	-0.064605	0.0753887	-0.0621906	-0.0476751
Atp5g1	11951	-0.300899	0.554264	-0.223599	0.14582	-0.287036	-0.0118939	0.10411	0.310354	0.100958	0.0935304	-0.146011	0.138977	0.133437	-0.194138	0.00477057	-0.0223502	0.00615897	0.11771	0.0897656	0.0306693	0.0747907	0.0457398	-0.040767	-0.102928	0.0732589	0.0491667	-0.0563042	0.12243	0.00704864	0.00878728	-0.022305	-0.0205374	0.0450498	0.0940201	-0.00757911	-0.0423203	0.0402665	-0.0427375	0.0853352	-0.018349	0.0202701	0.0514048	-0.0367195	-0.0236946	-0.0753118	0.0175034	-0.0406696	0.0533429
Atp5j	11957	-0.10958	0.228066	0.385157	0.230447	-0.538062	-0.141119	-0.143184	0.0230579	0.130172	-0.0110738	0.056133	-0.00893688	0.0104336	0.0786518	-0.195541	-0.149438	-0.141623	-0.0445198	0.183372	0.138817	0.0141206	-0.0703344	-0.0300415	-0.105244	-0.0485132	0.125984	-0.00907936	-0.0100724	0.113933	0.00201304	-0.0148436	0.0120592	0.0237866	0.0113068	0.00953862	0.0479683	0.0973418	0.00662722	-0.115347	-0.049944	0.0901824	-0.0284745	0.0544267	0.0540184	0.0384539	-0.016431	0.0502117	-0.0141173
Atp5k	11958	-0.15348	0.363861	0.317089	0.344349	-0.233286	-0.357277	-0.167798	-0.020678	0.0609873	0.0595218	0.144067	-0.0440695	0.0806677	0.0515447	-0.12045	-0.16264	0.21102	-0.143565	-0.145619	0.112535	-0.0589295	0.00980942	-0.0930837	-0.0628187	-0.0247019	0.0615293	-0.0102458	-0.0837262	0.00561335	0.0298464	-0.0848191	-0.0679008	-0.0531533	0.00379902	0.0123741	0.0664227	-0.0088125	0.0119663	0.0388623	-0.0161392	0.00190903	0.00623547	-0.0151926	-0.0303001	0.0595261	-0.0444415	-0.00806913	0.0141101
Atp6v1a1	11964	0.715361	-0.0155712	-0.247529	-0.218007	0.167269	0.216199	-0.00821222	0.17158	-0.0379991	0.191871	0.0615175	-0.140716	0.0297077	-0.0630181	0.0997553	0.0135004	-0.00109276	0.0117257	0.0680543	-0.0724211	0.111147	-0.0676215	-0.187914	-0.0054619	-0.101678	0.0215968	0.062286	0.00542472	0.0338173	-0.0805913	-0.0545691	0.0852743	-0.0286377	-0.0384706	2.25E-05	0.0595358	0.0693706	-0.0177122	-0.0363835	-0.0334082	0.0147486	0.0113813	0.0451757	0.0492253	0.000545464	-0.00829081	0.0688395	-0.00911884
Atp6v1a	11964	0.674067	0.0339777	-0.0721918	-0.190363	0.268635	0.0903332	0.137528	0.0206213	0.0978843	0.180719	0.0837606	-0.0738835	0.0689373	-0.0494035	0.0118268	-0.112483	0.0511371	0.112648	0.161225	-0.0581844	0.138276	-0.0323679	-0.190933	-0.0862253	-0.168188	0.0208672	0.118316	0.0152888	0.0121929	-0.0242748	0.0291833	0.130581	0.00945511	0.0166518	-0.0077628	-0.0599003	0.125554	-0.05264	-0.00977065	-0.119119	0.0922515	0.0365595	-0.0109723	0.0417523	0.0455768	0.0235686	0.0660099	-0.087363
Atp6v1b2	11966	0.798032	-0.0667297	-0.155828	-0.143193	-0.04932	0.148584	0.0325831	0.0246164	0.123657	0.136281	0.107922	-0.0792459	-0.00159754	-0.125663	-0.0659978	0.0237499	0.00447321	0.135069	0.0422894	-0.100981	0.165477	0.0270124	-0.151489	0.0982356	0.0522389	-0.00476233	0.0102768	-0.000218061	-0.0610938	-0.0157476	-0.107524	0.0392177	0.00184066	-0.0361012	-0.0222295	0.0560203	-0.0300443	-0.0224858	0.000615928	0.0201808	0.0863709	-0.0453023	0.00155326	0.0146331	0.0533096	0.0230818	0.0222594	-0.0450889
Atp6v0d1	11972	0.618492	0.0535219	0.0962789	0.0559433	0.47823	0.203554	-0.00867288	0.0562461	0.193381	0.131804	0.00749449	-0.0570608	0.0772641	-0.0599536	0.0307762	0.0568735	-0.0483399	-0.145443	-0.0506839	-0.0767769	0.0975706	0.0221174	-0.00395824	-0.0246165	0.00735307	0.0262618	-0.075745	0.0621638	-0.0880675	-0.0867089	-0.0807325	-0.0763474	-0.0320415	-0.0116115	-0.00795722	0.000612409	0.0180565	-0.00745602	0.00120362	0.103258	0.0605614	0.0033452	-0.0520926	0.0266935	0.0512209	0.0254375	0.0692514	-0.0366403
Atp6v1e1	11973	0.695114	0.350099	0.107586	-0.0270933	0.0617547	-0.0283417	-0.00697626	-0.114391	0.00512434	0.207115	0.110924	-0.142061	0.116482	-0.000622912	-0.0610418	-0.100884	0.0240946	-0.036079	0.0560829	-0.14069	0.129097	0.0125995	-0.118113	0.00306111	-0.0561905	-0.0271701	-0.0145872	-0.0621417	0.0442895	-0.0469679	-0.0849731	0.0696428	-0.0213801	0.0406661	0.0374845	-0.022091	0.0245058	0.0499104	-0.012477	0.0355398	-0.0131986	-0.053694	-0.000350299	0.00179248	0.0648202	-0.00136155	0.0338165	-0.0821678
Atp6v0e	11974	-0.5475	-0.418138	-0.079254	0.107754	0.312416	0.206708	-0.0903033	-0.259695	0.086797	0.0675394	0.0752956	-0.15623	0.14685	0.00129052	-0.0634105	-0.0660894	-0.0534825	-0.0633504	0.104819	-0.0663324	0.00215021	-0.0900102	-0.146753	-0.102589	-0.0875179	0.0640356	-0.029997	0.0190054	0.0695537	-0.0377518	-0.0732959	-0.00417394	-0.0297722	0.0377852	-0.017877	-0.0438095	0.0338318	0.0523463	0.0476999	-0.0101278	-0.0189745	-0.0205542	0.0156305	0.0760282	0.0668232	-0.0176026	0.00293053	0.0149377
Atp6v0a1	11975	0.677399	0.188202	0.195727	-0.0241124	0.225487	-0.102443	0.211022	-0.193421	0.23193	0.0908986	-0.0106415	0.129572	0.0571361	-0.111662	0.0238977	-0.033426	-0.109852	0.05484	0.0128623	0.00622505	0.107233	0.0365668	0.0697841	0.0231461	-0.0390662	0.121629	0.0447128	-0.0425784	-0.0118054	-0.0743669	0.00404725	-0.0223614	0.0753268	-0.0375159	0.0923132	-0.0252614	-0.00913692	0.0116366	-0.0215669	-0.000442399	-0.0729208	-0.063072	0.0455787	0.0848514	-0.0684923	-0.0733865	-0.0734521	-0.0197066
Atp7a	11977	-0.385062	-0.109801	0.0448569	-0.0474	0.114498	0.210378	0.096493	0.0756161	0.0446272	-0.0149295	0.0586391	0.111156	-0.137556	0.0378776	0.00556197	-0.0301187	-0.0612098	0.135085	0.0249479	0.119272	0.124317	0.0656222	-0.121973	-0.00227394	-0.102441	0.00537603	0.205307	0.0578821	0.0165961	0.0561111	0.034884	0.0669772	0.00813297	-0.0515843	0.0588062	-0.186206	-0.0713432	0.0273376	-0.130834	-0.0426727	-0.0199072	-0.116327	-0.174589	-0.0118302	0.126884	0.0977344	0.0732836	-0.0716197
Atp7b	11979	-0.366638	0.372755	-0.207711	0.0766509	-0.0187619	0.00355074	0.0473322	0.183605	0.144054	0.0104505	0.0985069	-0.0199678	-0.0645204	0.120785	0.0322833	-0.0494479	-0.122299	-0.0191685	0.0291543	-0.0831152	-0.0350061	0.165828	-0.051031	0.0117578	-0.0766438	-0.0265266	-0.0216836	-0.0154135	0.0458346	-0.009505	0.0473928	-0.0891675	0.128244	-0.0148499	0.0290609	0.052641	-0.0254858	-0.0940844	-0.0591452	-0.0450906	-0.0922349	0.00943354	0.0568638	0.0623091	0.0481449	-0.0451797	-0.0244676	-0.00711238
Atp8a1	11980	0.430489	0.339188	0.180727	-0.0038421	0.104593	0.181136	0.213455	-0.110294	0.238442	-0.0603256	0.125127	0.0814288	-0.0366755	0.00574132	0.0241229	-0.158797	0.0967274	0.0941373	-0.065249	-0.0541874	-0.0250705	0.124577	0.071485	0.0536934	0.0219294	0.0770988	0.0316329	0.166437	0.0536253	0.0206994	0.00979392	-0.00305864	-0.0325595	-0.0661359	0.0115666	-0.130235	-0.0338919	0.0147823	-0.0947645	-0.0240285	-0.0830282	-0.0859085	-0.0456985	0.0684014	-0.0342805	-0.0293365	0.070725	-0.00990305
Atp9a	11981	0.602599	0.5501	0.113229	-0.229602	0.0588444	0.0827859	-0.0207116	0.0559406	0.0322372	-0.192706	0.162034	-0.154553	0.0143812	0.00782439	-0.0587608	0.0555446	-0.0737132	-0.000805225	0.00337438	-0.00465338	-0.0363205	-0.0498642	0.0491619	0.0956801	0.0739995	0.0220527	0.000149146	-0.0139843	-0.0577333	-0.00185107	0.0428334	-0.0263727	-0.0230975	0.0758157	0.0506683	-0.0517065	0.00410451	0.0712573	-0.00402152	-0.0377823	-0.0201807	0.0114792	0.0169192	-0.00525721	-0.0341209	-0.0398964	0.00265933	-0.0276596
Atpif1	11983	0.429708	-0.233534	-0.307136	0.090732	0.0063348	0.111895	0.122805	0.0798034	-0.0322409	-0.215953	0.125793	-0.253288	0.00392296	-0.1324	-0.262655	-0.259221	-0.0280695	-0.079265	-0.0274445	0.210176	0.0921649	-0.0175717	-0.0286736	-0.0208948	0.0846278	-0.0187909	-0.128629	-0.00262165	0.205498	-0.00312987	-0.188311	-0.00658317	-0.0924042	-0.0384597	0.0278801	-0.00688324	0.0361727	-0.0350058	-0.0167153	-0.0243761	0.137851	-0.0434678	0.0141996	0.0766328	0.0185639	-0.0561732	0.0235051	-0.0654547
Atp6v0c	11984	0.701193	0.277229	-0.0319028	0.164312	0.356989	0.0942315	0.166123	-0.0947939	0.100759	0.124718	0.132277	-0.0483908	0.00451038	-0.136783	-0.0235945	0.0861809	0.0527768	-0.0522606	-0.0401154	-0.0361022	0.118633	0.0315124	-0.0996889	0.00220672	-0.0256059	-0.0387104	0.0168752	0.0208554	0.013137	-0.0377008	-0.0759249	0.0677003	-0.0257577	-0.0110604	-0.0371589	0.107563	-0.0229509	-0.0143596	-0.0261167	0.0486525	0.0401263	-0.0140022	0.00639746	0.0215385	0.0644589	0.000753652	0.0422575	0.0482613
Slc7a1	11987	-0.241979	0.321209	-0.331625	0.390576	-0.000758851	-0.0408704	-0.162336	-0.148393	-0.14456	0.124536	-0.00835778	0.0933331	0.14057	-0.11555	0.0475681	-0.0755394	-0.0361529	0.0404199	-0.102491	-0.040956	-0.0686463	-0.0144665	0.102013	0.038757	0.0165445	0.0573451	0.00089265	0.0316614	0.0826475	-0.0297737	0.0495484	0.0330517	0.024801	-0.00690808	0.00429834	-0.00818399	0.019878	-0.0278397	0.00380783	-0.070526	-0.0297918	0.0215594	0.00307433	0.0417474	-0.0146997	0.0367	0.00257393	0.000204452
Slc7a2	11988	-0.344018	0.343869	0.326351	-0.134936	0.137393	-0.188717	0.0220248	0.163088	0.0843174	0.327141	-0.0401471	0.0493711	-0.112293	0.111657	0.218848	0.0564868	0.057517	0.011678	0.0532999	-0.0361041	0.0630015	-0.0379237	0.0728354	-0.00199567	0.0212996	-0.0418662	0.0458703	0.0205861	0.0561467	0.0523932	0.0122252	-0.0546639	-0.0251306	-0.0176417	0.0138032	-0.00976805	-0.0226992	0.0387699	-0.0444554	0.0146876	0.014755	-0.00386231	-0.0170592	0.0144177	-0.084294	-0.0146823	-0.0154695	-0.0238673
Slc7a3	11989	-0.0104916	0.249266	-0.516242	0.217717	-0.106904	-0.0186447	-0.0816812	0.299213	0.0190926	0.0395877	0.0572661	-0.0327876	-0.0191366	-0.168876	-0.0505339	0.0108919	-0.00142728	0.105827	0.122576	-0.118079	0.164457	-0.042795	0.036965	-0.0419824	0.0198153	-0.0286788	-0.00683008	-0.0825023	-0.0168622	-0.0259292	-0.00713694	-0.0697166	0.0702436	0.0540988	0.0254571	-0.0346296	-0.0899515	0.149104	0.0884643	0.0741799	0.051238	0.0370619	-0.0052773	0.0471846	0.0749274	-0.00606386	-0.0464273	0.0383534
Hnrpd	11991	0.016665	-0.448826	-0.504234	0.180435	0.150972	-0.0132156	0.126938	0.0152428	0.105268	-0.200682	0.0773351	0.281901	-0.0332003	0.0716169	0.0805341	0.00937662	0.117799	0.0404655	-0.0656468	0.0163586	0.0262343	-0.00231831	0.102624	-0.109311	0.0187502	0.0344737	-0.0114957	0.113339	0.0321924	0.0799776	-0.011747	-0.00113386	-0.0314609	0.113316	0.0269837	0.094984	-0.0607757	-0.0830827	-0.0430741	0.00396705	0.0725302	0.00599758	-0.123788	-0.0639127	-0.0325179	-0.0664862	-0.101368	0.0686621
Auh	11992	0.134063	0.409713	0.388315	-0.126946	-0.37664	-0.177874	-0.0885288	-0.109808	0.120706	0.0688124	0.00262318	0.0375559	0.174039	-0.00940596	-0.12958	-0.112438	-0.0885277	-0.193603	-0.0841924	-0.14228	-0.0633464	-0.0225399	-0.115775	0.188874	0.0520742	0.0586042	-0.046115	0.117798	0.0450098	0.0655594	-0.000272858	0.0361968	0.0808077	0.0208151	-0.134096	0.0238335	-0.0418069	0.0251808	0.0183004	0.0531145	0.0277891	0.00562787	0.0587062	0.0132054	-0.0321031	-0.0302195	-0.0138048	-0.0286588
Aup1	11993	-0.396415	0.141259	0.147038	-0.0598146	0.510169	0.062071	0.145002	-0.31428	0.28673	0.0175883	-0.145147	0.075179	0.127659	0.037269	0.0514636	0.138484	-0.17367	-0.0934798	-0.0153684	-0.0880271	-0.0870866	0.0691051	0.048395	0.0145881	0.0258374	0.0675872	-0.015308	-0.0127517	0.0426044	-0.0521462	-0.0804733	0.0662143	0.0655526	-0.033949	0.0696608	0.100962	0.120038	0.00692193	-0.0500901	0.0520177	0.032516	0.0567612	-0.0890114	-0.0411093	-0.00693179	0.0112711	0.0161879	-0.0392351
Akr1b7	11997	-0.187053	-0.00790349	0.248813	-0.0863237	-0.028289	-0.135986	0.203362	0.110958	0.153788	-0.0140138	0.0552498	-0.0870746	0.0649262	-0.127669	-0.154244	0.0759166	-0.0556562	0.0144605	-0.0428556	0.126962	-0.100606	-0.0230736	-0.200646	-0.109397	0.04773	0.0301408	0.0313306	0.0460433	0.00827823	0.0325508	-0.0496848	0.0457766	0.00300957	-0.0174693	0.00112729	-0.0225655	0.081728	-0.0197235	0.0411303	0.0973627	-0.0782752	-0.0635493	-0.0716974	-0.0879468	0.0632358	0.0377233	-0.083662	-0.00421686
Avp	11998	-0.149267	0.488497	-0.403557	0.245289	-0.0124181	0.0776489	-0.175521	0.0304992	-0.0410971	0.0162954	0.0135576	0.0771333	0.115982	-0.0213097	0.0818401	-0.0197883	0.0706427	-0.0764424	0.0159137	0.00758718	0.00760069	0.0571782	0.0157937	0.00120005	-0.00885313	-0.012236	0.0253941	0.0182198	0.0976107	0.0156912	0.0494375	-0.0803356	0.0693529	0.084809	-0.0450941	-0.0163511	-0.0444894	0.0085798	0.0522538	-0.0449717	-0.0182295	-0.0579017	-0.0967784	0.0313297	0.0134183	-0.0322328	-0.0131568	0.0122233
Avpr2	12000	0.170235	0.0953658	0.135085	-0.256542	-0.10374	-0.318204	0.151527	-0.185806	-0.097852	-0.0640302	-0.0787435	0.0925322	0.133826	-0.119204	-0.0906231	0.00210088	0.00395533	0.0541368	0.0445724	0.0269801	0.0304221	-0.0348965	-0.018819	-0.00470698	0.0852144	-0.0352132	0.0893652	0.0863612	-0.0047382	-0.0811783	-0.1639	0.058566	-0.00136246	0.0246058	-0.0814862	0.0318707	-0.0638922	-0.0611348	0.01995	-0.00176192	-0.0155176	0.170418	0.0179648	0.038146	-0.0276894	-0.0197583	0.0538955	-0.0487117
Axin1	12005	-0.327048	0.019206	-0.535221	0.0538546	-0.0973293	0.0766722	-0.0940559	-0.0592076	-0.0576643	-0.0440038	-0.313458	0.0600493	0.0816802	0.0207953	0.00112481	0.0334465	-0.0574063	0.118727	0.0380267	-0.0212941	-0.0226001	0.00477861	0.129637	-0.0480578	-0.0520677	-0.0610092	0.0141448	0.0682627	0.0466439	0.0102669	-0.0256295	0.00180316	0.00804071	0.0127097	0.0702973	-0.0110208	0.0583724	0.114619	-0.0245471	-0.0188158	0.0509367	-0.00451031	-0.0707566	-0.0864665	-0.00757648	-0.0107399	-0.0659147	0.0477979
Axin2	12006	0.0711672	0.0564608	0.124723	-0.0402138	0.0882927	-0.19943	0.280493	-0.0520657	0.142634	-0.0869444	-0.104218	0.157629	-0.0199761	0.0686483	-0.0914656	0.0611624	-0.0513284	0.0138209	0.092772	0.073117	-0.0520548	0.0859804	0.062356	0.0771884	0.0548772	0.148895	-0.0344494	0.00435894	0.0374942	0.0132563	0.0418801	0.0198604	-0.0155049	-0.0502325	-0.0124265	-0.0542635	0.0429407	0.00762608	-0.0303919	0.0242976	-0.147457	0.0319938	-0.00337737	0.0669665	0.0104515	0.0765553	-0.0148008	-0.028507
Azgp1	12007	-0.0865025	0.1273	0.27779	-0.387291	0.259402	-0.358738	-0.347175	-0.0260322	-0.0807129	0.0368415	-0.141744	0.196962	-0.02965	-0.0184013	0.103036	0.0273339	0.0294134	0.0151836	0.0990461	-0.0353146	0.0278651	0.0329945	0.087628	0.0668349	0.00324369	-0.0928663	-0.0258895	-0.0286455	0.10807	0.070711	0.0211438	0.000443939	-0.0779953	0.0461976	0.0418417	-0.0159343	-0.0559574	0.00182762	-0.00892613	-0.00899031	-0.02999	0.0947466	-0.0240317	0.018139	0.00566705	0.0267533	0.0979896	0.00411015
Azi1	12009	-0.0213312	0.297455	-0.552779	0.298345	-0.0519089	0.059974	-0.17416	0.288736	0.00141343	-0.0935256	-0.259181	-0.171313	-0.0471672	-0.0664197	0.0450194	-0.00742361	0.101568	-0.0942091	-0.0247074	0.0358625	-0.003193	0.0326685	0.0152036	0.0643882	0.022033	0.00583527	-0.00508279	0.0634999	0.0884177	-0.0495847	0.0482511	-0.0835499	0.0715948	0.00601198	-0.00213623	-0.0118017	-0.0288908	-0.00703706	0.013283	-0.0438896	0.0179333	-0.0177718	0.00724261	-0.0500787	-0.0372203	-0.0291985	0.0131045	0.0294596
B2m	12010	-0.618126	-0.117862	0.148736	-0.239743	0.00643095	0.286746	-0.206724	-0.207373	-0.000536305	0.279858	-0.0643643	0.0873938	0.0960276	-0.0513248	-0.084974	-0.0515694	-0.00152065	-0.0901921	0.0653777	0.0390474	-0.17831	-0.0902133	-0.0361302	-0.0858542	-0.0426191	0.0464959	-0.0355307	-0.0523851	0.0998022	0.0189355	0.0540952	0.0127325	0.026475	-0.00434767	-0.0454124	0.0493148	0.0464868	0.017185	-0.0214235	0.0799358	-0.0328472	-0.0448863	-0.0324258	0.0412436	0.0553032	-0.023029	0.00562815	0.00169153
Baat	12012	-0.488424	0.331635	0.169027	-0.455164	0.164489	-0.312316	-0.0375898	0.132296	0.0472446	0.124978	0.0560601	0.0665698	-0.218904	0.0130838	0.0706785	0.00668786	-0.0835352	-0.0591793	-0.044191	0.0181905	-0.0469738	-0.00438267	-0.0580027	-0.0248523	-0.076886	-0.02988	-0.0179315	-0.0539746	-0.0051909	0.0641138	-0.00623588	-0.072687	-0.0345456	0.0171648	-0.0250732	0.0275554	0.0187519	0.0745174	-0.0524002	-0.0127246	-0.0437904	-0.00528319	-0.0113357	-0.00716858	0.0268807	-0.0017415	0.0166983	-0.00220327
Bach1	12013	-0.344875	0.106395	-0.113174	0.192846	0.05978	0.0358064	-0.0280361	0.100926	0.104739	0.0666339	0.0527992	0.127185	-0.0239851	-0.0900514	-0.0346585	-0.0847743	-0.0460369	0.149891	-0.160982	0.0162233	0.0222635	0.123838	0.0619209	-0.0593123	-0.0666512	0.0399648	0.0994287	0.236901	-0.0752556	0.0177825	0.109621	0.0140932	0.00393063	0.0773645	0.028714	-0.20006	-0.0822351	0.127835	0.0257108	-0.160713	0.00357144	-0.0371815	-0.0437721	0.0773703	0.0846222	-0.0421646	0.137561	-0.072942
Bad	12015	-0.0776136	0.0403626	0.0727892	-0.194451	0.192347	-0.217486	0.594957	0.0877092	-0.0038171	0.0283753	-0.0925745	-0.124102	0.165158	-0.0794382	0.0173942	-0.106407	-0.162874	-0.165247	0.0669645	0.121163	-0.0949363	0.120399	-0.0662132	-0.006117	-0.0265203	0.0709137	0.0591179	0.0244934	-0.0419854	-0.106755	-0.0680585	-0.138981	0.0426319	-0.0403045	0.0517462	0.0107689	0.0543697	0.0372684	-0.0616513	0.038302	-0.0148294	0.0353275	0.000702155	0.0931948	0.0141503	-0.0618157	0.020143	0.0241151
Bag1	12017	-0.207135	-0.190402	0.409072	0.231255	-0.269492	-0.0361597	-0.096279	0.114625	0.136426	-0.00248142	-0.0368102	-0.40639	0.0145484	-0.0627459	-0.0358577	-0.0488773	-0.0326713	-0.0175008	0.107536	-0.0391006	-0.139001	0.0460434	-0.0106118	-0.142817	0.0702557	0.161106	0.0471638	0.0328866	-0.0805493	-0.102115	-0.0293507	0.00541036	-0.0558141	0.0703076	0.00232246	-0.0545589	0.0809635	-0.111359	-0.0387751	-0.0625898	-0.0110454	-0.0488395	-0.114944	-0.0416553	-0.048661	-0.0373747	-0.0188865	-0.00089099
Bak1	12018	-0.452326	-0.17138	-0.0219178	0.0954935	0.0224338	-0.0256457	0.208133	-0.359023	0.00157342	0.209953	-0.0185847	0.0132836	0.0304378	-0.0591941	-0.188608	0.0611115	-0.0480336	0.231079	-0.019969	0.195545	-0.0355088	0.140133	0.0350662	-0.0613688	0.0264424	-0.0365709	0.0703123	-0.0587248	-0.0540504	0.023949	0.0185962	0.0375298	0.0325947	0.0527568	0.0368266	0.0424923	0.0727366	-0.00653565	-0.133857	-0.0262837	0.0695943	0.0485706	-0.145197	0.0860779	0.0808118	0.00213929	0.00771303	0.00518053
Bapx1	12020	-0.298673	0.215618	-0.234177	-0.00739167	0.0866256	-0.0819133	0.180357	0.0038323	0.00114482	0.048048	0.161091	-0.0776364	-0.10379	0.0816701	0.0554267	-0.0318855	-0.0496406	-0.136504	-0.051419	0.00493253	-0.0365395	0.0944015	-0.00517132	0.00321586	0.0402829	0.101335	-0.000624021	0.0563073	0.0238153	-0.00383659	0.0325317	-0.0104678	0.0957458	-0.0351937	-0.052042	0.00844599	0.00435909	-0.0588672	0.0235287	0.0435032	-0.0313045	-0.023114	0.0327056	-0.050513	0.0855988	0.109087	-0.0490525	-0.09631
Bard1	12021	-0.0812877	-0.069602	-0.427788	0.098581	-0.11762	-0.217764	-0.0920693	-0.187676	-0.108084	-0.158484	-0.016575	0.0476355	-0.00451296	-0.181746	0.0833865	0.0140406	0.00118012	-0.0305079	0.0479998	0.0236883	-0.0315338	0.0268224	-0.0567477	-0.0269736	0.00343087	0.0531389	-0.0453076	0.0730675	0.0548147	0.046698	-0.0561218	-0.0405915	0.0112508	0.00665157	-0.0264645	0.00771762	0.020812	-0.0799852	-0.0161458	0.064267	0.0223838	-0.0210963	0.0390993	-0.0522942	-0.0330054	0.0581407	-0.00214293	-0.016048
Barx1	12022	-0.154486	0.259905	-0.293952	0.0864026	-0.108757	-0.135068	-0.154299	-0.211354	-0.289933	-0.0358567	0.00985248	0.0525447	0.109745	-0.0982733	0.0303018	0.0100391	-0.0394762	-0.0529941	0.0666847	-0.00413522	0.062509	0.0529686	0.099527	0.00609334	-0.0608827	-0.0820205	0.0185964	0.0616009	-0.0157923	-0.0060561	-0.027968	-0.00490124	0.000842587	0.0304769	0.00912626	0.0116622	-0.0629175	0.00518482	0.00128832	0.0248679	-0.0135444	0.0571021	0.0258909	-0.0487883	0.0501896	-0.0308028	-0.00101116	-0.00143234
Barx2	12023	-0.155417	0.172171	0.0219607	-0.128061	-0.0766185	-0.00783038	-0.0192372	0.0652731	-0.0997363	-0.108642	-0.176441	0.163699	0.203096	-0.168273	-0.0852827	0.247745	0.0626222	-0.0605105	0.10006	0.0290305	-0.0868014	0.000334	0.0878214	0.0429291	-0.0765206	0.0831438	-0.15266	0.0770558	-0.0993296	0.0128424	0.00538944	-0.0213148	-0.0377908	0.0324017	-0.0606019	0.03987	0.0452752	0.0497956	-0.0462384	0.0572782	0.0323886	0.0657992	-0.060384	0.0499303	-0.00511009	-0.0291452	-0.0425706	-0.0271727
Bax	12028	-0.0844087	-0.340539	-0.382862	0.409329	0.401478	0.0457991	0.0143307	-0.173374	0.171089	0.124238	0.185129	0.00401937	-0.0452345	0.0191087	-0.0174684	0.0343117	-0.051766	-0.023314	-0.042181	-0.12366	0.0887877	0.0230884	0.0965431	-0.0691932	0.0527676	0.0580079	-0.00135285	-0.00612095	0.0232965	0.00761336	-0.149337	-0.0367462	0.0390215	0.0712012	0.0153518	0.0887959	0.0804298	0.0727741	0.00188177	-0.00191586	0.0921307	-0.0128136	-0.0159879	0.0298879	0.0279756	-0.0860308	-0.0214018	-0.0353114
Bcl6b	12029	0.0611447	-0.307748	0.51282	-0.117201	-0.182626	0.0185161	0.12912	-0.143532	-0.0906376	-0.290908	0.116395	0.0220227	-0.334531	-0.0940943	-0.0709587	-0.0236282	-0.0502892	-0.0261626	-0.0398118	-0.0892934	-0.0203546	-0.0107265	0.064492	-0.0481987	0.0692906	0.0976784	0.00655165	0.0142665	-0.0426651	0.0025294	-0.064504	0.00244605	0.0960015	0.0700696	-0.0249942	0.0145812	0.0943114	-0.031133	-0.00853199	-0.00108021	0.041878	0.0102755	0.011067	0.036221	0.00725361	-0.0523973	-0.00770057	-0.01337
Bcan	12032	0.575575	0.587812	-0.368009	0.055796	0.0187125	0.0211367	-0.125064	-0.0272528	0.0243171	0.0705161	-0.0528243	0.0464863	0.0246224	-0.110146	-0.0594961	-0.0333941	0.120228	0.0311993	0.0777142	0.00604082	-0.0322393	-0.0207585	0.00584346	-0.0413046	0.0299763	0.0323975	0.00626692	0.0178404	0.0489275	-0.0214501	0.0387026	0.0104946	0.0251094	0.0970527	-0.00532413	-0.0224777	-0.0286915	0.0161113	0.0103528	-0.00307465	-0.0358922	-0.000194107	-0.041463	-0.0081847	-0.00242596	0.0345654	-0.0242254	0.0366754
Bcap29	12033	0.245717	-0.186846	0.0779318	0.0645605	-0.527435	-0.0714637	-0.134085	0.0277213	0.229635	0.157549	-0.142843	-0.194566	0.0531646	-0.190549	0.191697	-0.140512	0.061725	-0.0816458	0.030236	-0.0449871	-0.240621	-0.0499951	-0.0991409	0.0183748	-0.0174414	0.0322681	-0.020085	-0.0556137	0.0318957	0.0554197	-0.0801338	0.0184918	-0.0378105	-0.0696168	-0.0611146	-0.0280152	0.108875	-0.0440712	-0.144463	-0.0866194	-0.0920262	-0.0562968	-0.0228767	0.0674971	-0.00632843	0.0593736	-0.0919065	0.00913842
Phb2	12034	-0.42694	-0.3343	0.189512	0.414752	0.218339	-0.34343	-0.144094	-0.015585	0.102114	-0.112189	0.0806629	0.122021	0.0493607	-0.03835	-0.149145	0.0397368	0.074931	-0.114927	-0.174662	0.00380244	-0.0213143	0.0101279	0.0677263	0.0395361	0.0436782	0.00157671	-0.0105522	-0.0738594	-0.00373097	-0.0293528	-0.0199065	-0.0126721	0.0401149	0.072789	0.0195576	-0.000871711	0.0305941	0.0064598	0.0231795	0.0214335	-0.015379	0.0325756	-0.0957406	-0.0288357	-0.0841494	0.0514691	0.00302375	-0.0449832
Bcat1	12035	0.399419	0.0703487	-0.530751	0.236863	0.161227	-0.114462	0.0117444	0.0544085	-0.139356	0.217421	0.0773917	0.104479	-0.0493297	-0.0319459	-0.0594306	0.036403	-0.12529	0.0218944	-0.00336944	0.00881647	0.0412801	-0.0731235	0.000399298	0.0419468	0.0734788	0.0876533	0.0385066	-0.0612593	-0.0120661	0.129052	-0.00209301	0.16903	-0.0275829	-0.0772655	-0.0420972	0.00418755	-0.0126401	0.0649392	0.0519184	0.0154614	0.0553391	0.154454	-0.0229418	-0.0129611	-0.0113326	0.0154223	0.0138382	-0.00748561
Bcat2	12036	-0.281362	-0.157562	0.366473	0.265852	0.137554	-0.243296	0.0843863	-0.0975413	0.202751	-0.213756	-0.0207524	0.0285684	0.116024	-0.102339	-0.0769272	0.0186339	0.000670412	-0.128261	0.00155542	-0.11729	0.0460659	-0.213028	-0.0851714	-0.0139914	-0.00310189	-0.0166864	0.0475878	-0.0274672	-0.0470909	-0.207054	0.0501311	-0.0722421	0.0513739	0.0813456	-0.00383961	-0.0289441	-0.0259246	-0.0635309	0.0325278	0.0231655	-0.0117028	-0.0722078	0.0171258	0.00491426	0.0688786	-0.0285045	-0.0224195	0.0128653
Bche	12038	-0.0951316	-0.112916	0.310509	-0.187698	0.254457	-0.301546	0.112826	0.00811709	0.0611163	0.051957	-0.0963601	0.0299857	-0.00680549	0.128943	-0.0466842	-0.119662	0.0557436	0.070159	-0.128683	0.0987328	0.0171235	-0.0592546	0.115457	0.0628175	0.0649648	0.0312695	-0.0738323	0.0226108	-0.0258741	0.0433734	-0.0571844	-0.0555874	0.0714679	0.0248812	0.0366187	-0.109001	0.0469893	-0.00787502	-0.045746	0.0191596	-0.0648644	0.0211541	0.0755886	-0.00012067	0.0309916	0.0111746	0.0240669	0.0710651
Bckdha	12039	-0.326579	0.258776	0.550196	0.0671308	-0.0182683	-0.225308	-0.304289	-0.00732731	0.142415	-0.216883	-0.154692	0.0197612	0.0287414	-0.0188274	-0.0922259	-0.0135338	-0.0101039	-0.156383	0.0454099	-0.110954	0.0280863	-0.122363	0.0263291	0.118575	-0.00412475	0.0955542	0.0627195	0.0427837	0.0132774	-0.178455	-0.00174753	-0.0907981	0.0588054	0.0076998	0.0289524	-0.0439325	-0.0198322	0.0486475	0.0601418	0.0392696	0.0547947	-0.0577827	0.0306969	-0.0531671	0.0328977	0.0188021	0.0352015	-0.0277367
Bckdhb	12040	0.0355711	0.155835	0.444916	0.0575579	0.0391971	-0.179323	-0.419261	0.185899	-0.14831	-0.0954023	-0.0247626	0.127667	0.065783	0.0596241	-0.0928043	-0.0995249	0.180904	-0.0544026	0.0185258	-0.161831	0.0955571	-0.222205	0.0248316	0.117278	0.0829065	0.0273057	-0.0615742	0.00436221	-0.0379666	-0.207854	0.0204843	-0.111144	0.11869	-0.0680639	0.0733605	0.0195248	-0.0662263	0.0422301	-0.127248	-0.0155891	0.00902266	0.0874302	0.0241883	-0.100273	0.0279047	0.0253111	0.0563345	0.0389726
Bckdk	12041	-0.133566	0.0728677	0.430757	0.368534	-0.121209	0.0194213	0.345897	-0.291336	0.120525	-0.186578	-0.0177542	0.0844368	0.217283	0.0523635	-0.244528	0.163638	0.00494394	-0.15198	0.107311	-0.0893684	0.0511146	-0.0674263	0.0427773	0.0621275	0.0331651	0.0897826	0.0749027	0.0665902	-0.0146677	-0.0481146	-0.0416842	0.0563304	0.0645817	-0.0595767	0.090728	-0.0399621	0.00971232	-0.00318498	-0.0893474	0.00917838	0.0485414	-0.0161034	0.0376233	-0.100642	0.0189351	0.0278831	-0.0264057	0.0153365
Bcl10	12042	-0.452754	-0.447947	-0.354622	-0.144294	-0.219818	0.276833	-0.0825313	-0.115692	-0.0410845	0.178842	0.10724	-0.116341	0.0134901	0.00227199	-0.0258663	-0.0379842	-0.133344	0.10954	0.0295087	0.00719872	0.0147793	-0.0153282	0.0901399	0.0707844	0.0278177	0.0380665	-0.074358	0.0665159	0.0614564	0.00569119	-0.0316009	-0.0123144	0.0307031	-0.0502544	0.0096655	-0.0404356	0.0114548	0.111188	0.0900763	0.00236507	0.011068	-0.024142	0.0117598	-0.0149978	0.000265645	0.0516354	-0.00976507	-0.000654032
Bcl2	12043	-0.276999	0.278218	-0.429495	-0.101073	-0.267132	0.20058	0.169288	-0.0382715	0.103403	-0.00290485	-0.103845	0.13588	-0.00544304	0.14679	-0.104418	-0.0750098	-0.204104	0.0639426	0.159698	0.097059	-0.0103739	-0.135418	-0.00830061	0.118432	0.0468517	0.00545014	0.00523101	-0.0766752	-0.00358807	-0.0266035	0.0373285	-0.0124886	0.0585681	-0.102224	-0.00810823	-0.00181669	-0.0135524	0.00646683	0.0962567	-0.0420607	0.0122101	0.0267643	-0.0389343	-0.0434113	-0.0479165	-0.0193472	0.0217833	-0.00724319
Bcl2a1a	12044	-0.3856	0.0194441	0.0374324	-0.27687	-0.151479	0.489963	-0.00870905	-0.165119	0.296262	0.0584475	0.246248	-0.0957869	-0.0136522	-0.0871755	0.0948206	-0.00686655	0.158389	-0.0170477	0.107025	-0.00604344	0.0378806	0.00937379	0.110329	0.0469519	0.120353	-0.0626026	0.0345951	0.028472	-0.0518411	0.0751909	-0.0309763	-0.0180386	0.0279194	-0.0392811	-0.0269168	0.070783	-0.0170542	0.0371475	0.060041	0.00530205	0.0586849	-0.00558385	0.00047887	-0.00952459	-0.0277325	-0.0684673	0.0577422	0.0183473
Bcl2l1	12048	0.305816	0.071637	-0.0108284	-0.04731	0.283792	0.120787	0.171654	-0.0906404	0.127176	-0.101759	0.0269	-0.0978815	-0.0123705	-0.157478	0.0178642	-0.210936	0.0490948	0.0720071	-0.0258004	-0.210012	-0.124665	0.194263	0.0349048	0.152567	0.0397042	0.00489132	-0.0383794	0.0348899	-0.0207634	0.0881481	-0.0277374	0.147114	-0.0393834	0.0982023	-0.0217278	0.103121	-0.0856255	-0.0208183	0.0848655	0.0342865	0.0995835	0.0504838	-0.140993	-0.0624856	0.0840545	-0.0714462	0.0867531	-0.0289204
Bcl2l10	12049	-0.377089	0.369908	0.0110872	-0.037621	-0.168123	-0.0666409	0.18694	0.272685	0.106108	0.0115728	-0.112405	0.179316	0.0321933	-0.204658	0.00944521	-0.0131248	-0.0707968	-0.00650408	0.136928	-0.0946829	0.0642834	-0.0320458	-0.107364	0.0108671	-0.0135136	-0.157526	-0.134787	0.144985	0.0416356	0.000428119	0.00224362	0.0250661	-0.0151447	0.021701	0.0616806	0.0680763	0.0476259	0.00232089	0.0854758	0.00139355	-0.0519482	-0.00696599	0.0495807	0.0114945	-0.0114219	0.0229838	-0.0499384	0.0174476
Bcl2l2	12050	0.636379	0.0554187	0.233519	-0.349637	-0.0736248	0.0461243	0.162682	0.114784	-0.115165	-0.0526912	-0.130325	-0.0574906	0.116837	-0.0530236	0.00615375	0.011044	-0.0339842	0.0286355	-0.0137916	-0.0151263	0.0415445	-0.0707585	0.0554626	-0.0217265	0.0348624	0.0612237	-0.0058045	0.0711136	0.0453239	0.0111637	0.0658918	0.0548718	-0.0341536	-0.0884532	0.0690443	-0.05487	0.0569515	-0.0924371	-0.0323767	-0.0034714	-0.0214455	-0.0700267	0.00700877	-0.0690103	-0.00695057	0.0128699	-0.0214661	0.0610091
Bcl3	12051	-0.627631	0.207165	-0.281711	0.0480041	0.0789546	0.202585	-0.155784	0.156728	0.173485	0.18004	-0.0579044	-0.0235463	0.0762953	-0.188204	0.0134324	-0.0520492	0.0887779	0.125393	-0.0651001	0.00147599	0.0680017	-0.0150971	-0.0166719	-0.019662	0.00827006	-0.0133132	-0.0147857	0.0366641	-0.0527463	0.140896	-0.00455096	-0.063803	0.0635278	0.0232216	-0.0159777	0.00786269	0.0595328	0.0220596	0.0563289	-0.0316324	0.0239545	-0.0414145	-0.00759873	-0.0641474	-0.0305599	-0.0272811	-0.0150137	0.0101216
Bcl6	12053	0.221778	0.0419629	0.42873	-0.211608	-0.20897	0.216558	-0.0797979	-0.164516	0.104909	0.337131	-0.0679748	0.0643138	0.115598	-8.19E-05	0.103378	0.110263	0.0507157	0.0554097	0.0714682	-0.0455283	-0.0514047	-0.00891269	-0.0504785	-0.0800662	-0.194342	-0.0200065	0.0121871	-0.0152261	0.0515895	-0.0308829	0.105269	-0.068188	-0.048374	-0.00654145	-0.0267777	0.0701569	-0.040894	0.0119169	0.0351703	-0.0403322	0.0158753	0.0471167	0.0941335	-0.0870423	-0.0365439	0.0868303	0.122221	0.115218
Bcl7b	12054	0.382107	-0.0822265	0.101786	-0.0943093	-0.157506	-0.0506136	-0.119517	-0.265314	0.151895	-0.125742	-0.238019	0.0807419	0.0058965	-0.405849	0.0322706	0.0445978	-0.0275789	-0.115187	-0.0423682	-0.0204465	-0.101407	0.145173	-0.0615843	0.0379219	-0.00367251	0.0955485	-0.00235619	-0.0903364	-0.0620986	-0.0273248	0.03039	-0.0321217	0.0272444	-0.0754065	-0.0638452	-0.0633378	-0.0291453	0.0169939	0.0157092	0.0356074	-0.0532296	0.0874252	-0.058476	-0.0176692	0.082995	0.0464491	0.0328141	0.00921419
Bcl7c	12055	-0.18839	-0.344268	0.312694	0.435119	0.261697	-0.0446925	0.199805	0.140744	0.253786	-0.0949716	-0.224873	0.0371399	0.0135392	-0.0277678	0.0289362	-0.0593298	0.163905	-0.102556	-0.0939775	0.0380712	-0.0812711	0.10789	0.059616	0.0435213	0.0204309	0.0205144	-0.0511787	0.0317511	0.0263597	-0.0380601	0.0556327	0.032065	-0.0358124	0.00169812	-0.0666051	-0.0312638	0.0208564	0.0898618	0.0351985	0.0576223	0.0291774	-0.012921	-0.0608468	-0.0421577	-0.0112611	-0.0458728	0.00993174	-0.00661718
Opn1sw	12057	-0.0584007	0.329715	-0.203135	-0.0742388	-0.0180692	-0.250694	-0.0261328	-0.20749	-0.11973	-0.0317082	0.00842707	0.161291	0.0856243	0.118468	0.165695	-0.00169182	-0.0763319	-0.0291674	-0.152488	-0.0572847	0.209018	0.144839	-0.0486851	0.0092116	0.01608	-0.0504654	0.0231316	-0.0458266	-0.249769	0.126837	-0.053734	0.0401101	-0.0874894	-0.135604	0.0620369	-0.00809858	0.0231149	-0.0702085	-0.0155384	0.0636099	0.014619	0.0694894	0.0187868	0.00993656	-0.029755	-0.0257879	0.00799933	-0.0526034
Bdkrb1	12061	-0.286022	0.534358	-0.382292	0.0542966	0.149959	-0.00661882	0.109796	-0.156591	-0.247265	-0.00198433	0.102587	0.00547595	0.0859349	0.0688956	0.0998707	-0.0419224	-0.0652456	0.00829134	-0.00324021	-0.0332571	0.0249485	-0.0565662	0.00280572	-0.0178453	0.00357864	-0.00518559	-0.0129002	-0.00442145	0.0175724	0.0227489	-0.00173239	-0.0115354	-0.0200154	-0.0583453	-0.012963	0.0344338	-0.0201717	-0.0281234	-0.000789743	0.0220502	-0.0316088	-0.0268781	-0.0339215	0.0274508	-0.0185082	0.00675794	0.0426274	-0.023921
Bdkrb2	12062	-0.149266	0.324605	-0.279561	0.0333738	-0.122203	-0.095212	-0.13325	-0.27962	-0.316259	-0.00734459	-0.146692	0.187042	0.17572	-0.0800171	0.0260985	-0.0295705	0.128302	0.0843738	0.00727719	0.0346089	0.0205335	0.0755897	0.0666745	0.018527	0.0074503	0.0448178	0.0401647	0.0165401	0.00734798	0.00144122	-0.0246566	-0.00361674	-0.0394037	0.0161336	-0.13242	0.0256063	0.095408	-0.0317021	0.039095	0.0458947	-0.0642921	0.083495	-0.0928066	0.030868	0.0460725	0.018843	0.0380996	0.0355885
Bdnf	12064	0.561467	-0.0354803	0.161588	0.186301	0.10658	0.0436784	0.0793762	0.0666509	-0.245071	0.310497	0.0404008	-0.0326344	-0.12645	-0.151334	-0.0517899	-0.223796	-0.0255065	0.154855	-0.0284811	-0.218813	-0.0800512	0.129256	0.0283143	-0.141197	-0.0281111	-0.112653	-0.0383822	0.0127459	-0.0450576	-0.0297344	-0.00370426	0.0180255	-0.0685807	-0.0440893	-0.030153	0.0298365	-0.0169517	0.0427421	0.0469511	0.0354706	0.0700751	-0.0146424	0.0223302	0.0139134	-0.0219033	0.027384	0.0923893	0.00830374
Bet1	12068	-0.146862	-0.246341	0.445085	0.205044	0.287038	-0.176372	-0.157319	0.0144322	0.232613	0.0254946	0.00922931	0.0550677	0.189633	0.0587082	0.152365	-0.0481548	-0.0425127	-0.122051	0.0513342	-0.0139995	-0.0866065	0.029947	0.0705743	-0.0299661	-0.0607828	-0.00946647	0.0106006	0.0344772	-0.0216224	0.0385151	0.00115588	0.0186813	-0.0125763	-0.0368698	0.112277	-0.0818655	-0.00396675	0.090485	-0.0504773	0.000858072	0.00637476	-0.0443667	0.0557825	0.0336165	0.00217388	0.0238578	-0.0724283	0.0275057
Bfsp1	12075	-0.18981	0.180125	-0.15852	-0.0425317	0.0663061	-0.0420092	0.305288	0.103006	0.0186152	-0.082799	-0.12256	0.00623382	0.0885873	0.0646726	0.0558956	-0.0563947	-0.00865526	0.0333497	-0.0978386	0.00899431	0.0903701	0.0982518	0.0353892	0.0654231	0.0684769	0.0215717	-0.0688157	0.0385795	-0.102817	0.0895844	-0.0097966	0.00890196	-0.0483182	-0.0587352	-0.0215532	-0.0698726	0.0606945	-0.0209045	0.00284378	0.0198143	-0.0539248	0.00656997	0.000901241	0.0520148	-0.0553916	0.0703271	-0.0753707	-0.0239028
Glb1	12091	-0.0698608	-0.349955	-0.282662	0.0612596	0.192055	0.221371	-0.058116	0.0364592	0.131173	0.116716	-0.140533	-0.126988	-0.0201169	-0.252371	-0.29001	-0.11337	-0.0698939	-0.0543324	-0.11581	0.0982476	0.0549787	-0.122031	-0.132364	-0.0804492	-0.0622585	0.0669138	0.130979	-0.0656691	0.013503	0.00205586	-0.101908	0.0209765	-0.01649	0.0958623	-0.0750563	-0.125688	-0.0938717	-0.0406399	0.0265321	0.00162871	0.116352	-0.067477	0.0451435	0.0451415	0.0392692	-0.0292869	0.0552427	-0.0400174
Bglap-rs1	12095	-0.239154	0.123871	-0.0680257	-0.0748487	-0.109203	0.00168492	0.0538753	0.0279802	-0.0724059	-0.0940568	-0.0470924	-0.017212	0.553247	0.0436136	-0.055234	0.106004	-0.0209681	-0.193378	0.204872	-0.0803961	0.03323	-0.106521	0.0939604	0.0963823	-0.159753	-0.217503	-0.0749492	-0.0811988	0.113711	-0.0564998	0.119881	0.0129969	0.0473405	0.113389	0.0694654	-0.00230989	0.120708	0.00214763	0.0102829	-0.0355707	-0.0719347	0.0217342	0.0408923	-0.0721716	-0.0438255	-0.0137636	-0.00257679	-0.105045
Bgn	12111	-0.410455	-0.153967	0.440765	0.326829	0.202846	0.324546	0.120932	-0.0122993	-0.378881	0.0976258	-0.171084	0.00866304	-0.0932569	0.00985208	0.0414663	-0.0438577	-0.0420886	-0.00122679	0.039156	0.0528483	-0.0857504	-0.020481	-0.00689007	-0.0946436	0.053651	-0.0986342	-0.0272854	-0.0846161	0.0119932	-0.00875191	-0.00493067	0.0696697	0.0422141	-0.00420715	0.0306031	0.0175157	0.00456745	-0.0202348	0.0023649	-0.0109999	-0.0112655	-0.00591029	0.000501813	0.00347468	-0.0277494	-0.00923503	-0.0359905	-0.0406243
Bhmt	12116	-0.396865	0.241174	0.0907713	-0.297252	0.24382	-0.373113	-0.144453	0.321606	0.180278	0.178117	-0.0849404	0.039692	-0.248089	0.0111519	0.0692911	-0.0337053	-0.000718776	0.0500102	0.109376	0.0407511	-0.00712706	0.0137156	-0.0060072	-0.000362253	-0.0413892	-0.0398192	-0.0177008	-0.0173699	0.046653	0.0413434	0.0374575	-0.0039978	-0.0621197	-0.0258859	0.00411168	0.0532701	-0.0012101	-0.00560798	0.0337801	-0.00834783	0.00238146	0.0149115	0.0276434	0.00929112	-0.020484	0.0240684	-0.0132154	-0.0492213
Bid	12122	-0.0987776	-0.459269	-0.261253	-0.0408737	0.313727	-0.0977232	-0.0337591	0.0549048	0.193117	0.343012	0.0573626	-0.0621643	-0.0734061	-0.00409062	-0.0498737	0.00494227	0.090202	-0.0360181	-0.136726	0.0257435	-0.0711747	-0.0644567	-0.0802057	-0.0798971	-0.0873654	-0.145097	0.114934	-0.0350128	0.0050751	-0.120093	-0.0516918	0.081994	-0.0441169	0.0142295	-0.0698852	-0.0295918	0.026151	-0.0359562	0.0807867	-0.0376416	-0.020172	0.0216451	-0.0300485	0.0183521	-0.0866807	-0.00969361	-0.036408	0.00830368
Hrk	12123	0.0704765	0.315289	-0.26808	0.0426235	0.0229789	0.0258972	0.170183	0.105426	0.139848	0.0599999	0.170454	-0.139916	-0.0536361	0.219707	-0.032897	-0.0954847	-0.00610502	-0.076812	0.0207288	0.0120621	-0.0943359	-0.00644391	0.136717	-0.00177734	-0.100188	0.00990609	0.0618239	-0.0965854	0.0819554	0.000763896	-0.036068	-0.00500862	0.167396	0.0498686	-0.0566566	-0.0198495	-0.0254969	-0.0340942	0.0377002	0.0285055	-0.0229853	-0.0350768	0.0248575	0.00627019	-0.0177604	0.0145288	-0.0317648	0.00725087
Biklk	12124	-0.446787	0.255346	-0.0316834	0.12542	0.100429	0.0938494	-0.241272	-0.102979	-0.177702	-0.22599	0.168586	0.0228876	0.0189067	-0.000587645	0.0825572	-0.113913	-0.021045	-0.0776781	0.0142605	-0.0568781	-0.0816412	-0.0421188	0.0298857	0.10597	-0.0391389	-0.0421731	0.0659394	-0.0554375	0.0501788	0.0387497	0.00108385	-0.051006	-0.0247549	-0.0225167	-0.0433265	0.00532882	0.0619398	-0.0559652	0.00156183	0.0100891	0.0187574	0.00841696	0.0564366	-0.0933255	0.0241698	-0.0326616	0.0483696	-0.0528114
Bcl2l11	12125	-0.293272	-0.395568	-0.179053	-0.191219	-0.171394	0.174267	0.151723	-0.299952	-0.0890167	-0.00873501	0.0363699	0.0211507	-0.0743295	0.0307995	0.0584173	-0.0358089	-0.120247	0.0816366	0.0499214	-0.0132527	0.233821	-0.0653764	-0.0294046	0.0613526	0.0280977	-0.0907044	0.141289	0.0228095	0.109495	-0.0705542	-0.00673317	-0.194873	0.00261762	0.0045212	0.0754567	0.0601923	-0.0962051	0.0103586	0.0762347	0.0473898	0.0580164	0.0741623	0.0332033	-0.0623617	0.00695009	-0.0253579	0.0292787	0.0185959
Fabp7	12140	0.679329	0.24446	-0.216997	-0.139228	0.113817	0.0142046	-0.16734	0.150259	-0.00459795	0.108233	0.151235	-0.0938035	-0.054999	0.038278	0.00582731	-0.0190565	0.0324771	-0.186834	0.0199468	0.137503	0.139242	0.0550326	0.0290864	0.0980188	-0.000161195	-0.0626038	0.0117015	0.0400458	0.0864917	-0.0699963	0.0110793	0.0272225	0.0544254	0.112448	-0.0477278	0.0478803	-0.025674	0.0657235	0.0414636	-0.124616	0.0114041	0.0229544	-0.0264494	0.00320557	0.00154307	-0.0155547	0.00808449	0.00241225
Prdm1	12142	-0.10929	-0.404717	0.0974475	-0.291064	-0.0670405	0.218744	0.0946931	-0.107217	0.117554	-0.136982	0.0522625	0.122958	-0.0388894	-0.0915325	0.015823	0.120252	-0.115655	0.069557	-0.0711156	-0.0154122	0.102067	-0.0504532	0.0404824	0.0239807	-0.0511788	0.109878	-0.0724453	0.0394726	-0.166042	0.214347	-0.0924593	0.00218131	-0.0858812	-0.0142177	-0.123289	-0.021646	-0.0347435	0.0612161	-0.0264232	-0.0510722	-0.0395415	0.125282	0.017509	0.024065	0.0664702	-0.0902181	-0.0882486	-0.00496297
Blk	12143	-0.371675	0.01855	-0.179375	-0.246023	-0.113935	0.180007	0.118059	-0.221511	0.220648	0.0218995	-0.012851	-0.0348991	-0.0295972	0.133328	-0.0121407	-0.0111821	0.155147	0.00987893	-0.0880994	-0.0728156	-0.0362909	0.0324067	0.0136975	-0.166042	0.21862	-0.242038	-0.142407	-0.0744568	-0.0118022	-0.136958	0.0277587	0.0885782	-0.0651242	-0.101065	-0.0461665	-0.0401272	0.00761211	0.0394055	0.11083	-0.122431	-0.00273354	-0.0341857	-0.0362211	-0.00784626	-0.0327292	0.0129972	-0.0308341	0.0739775
Blm	12144	-0.266828	-0.342023	-0.478409	0.132589	-0.171689	-0.193157	0.16281	0.209805	0.0867344	-0.061299	-0.021103	-0.0420015	-0.11962	0.0478559	0.0160346	-0.0145304	0.0497963	-0.00497274	-0.0333673	-0.00258544	0.058068	-0.00986037	-0.0609695	0.00945279	0.04649	-0.0211522	-0.0541654	0.0173276	0.00544893	-0.0386965	0.00352456	0.0431268	0.0231324	0.00270547	0.00806111	0.026817	-0.0327869	-0.0240023	-0.0742131	-0.011447	0.0186318	-0.0421247	0.0300552	-0.0448562	0.00827162	-0.0275933	0.00753338	-0.0464928
Blr1	12145	-0.362142	0.311643	-0.38997	-0.00545322	-0.165669	0.131912	-0.122063	-0.24689	0.0550236	0.0257336	0.111124	-0.0981375	0.0200735	0.131282	0.0108062	0.00199682	-0.0125272	-0.00690646	-0.0257774	-0.0722908	-0.0673151	0.0264333	0.0316814	-0.135835	0.0893817	-0.115707	-0.0136125	-0.0192021	-0.117383	-0.127418	0.0678898	0.0187386	0.010513	-0.073529	-0.082543	-0.0298839	-0.0603419	-0.00793962	-0.00174051	-0.0871715	-0.0459815	-0.00929937	-0.0465399	-0.0279048	0.00963807	-0.0328816	-0.0538988	-0.0165121
Pcgf4	12151	0.172937	-0.133332	-0.0190809	0.122871	-0.351566	0.125655	-0.233625	-0.245679	-0.0906733	0.0947709	-0.172317	0.198805	0.125821	0.146139	0.192661	-0.129448	-0.202305	-0.118233	-0.0120818	-0.114827	-0.168126	0.101884	0.0923691	-0.0190516	-0.0294852	-0.0543313	-0.0883474	0.221092	-0.0552613	0.103596	-0.0641804	0.1545	0.0807564	-0.0508052	0.0380019	0.0861491	0.0902967	0.00762116	-0.050396	-0.130353	0.0382582	-0.0814389	0.0321719	0.0746096	-0.032976	0.025894	-0.0606324	0.0450244
Bmp1	12153	-0.15133	0.191533	0.20354	0.255903	0.344145	0.109282	0.134282	0.141563	-0.217333	0.223373	-0.169944	0.0932571	-0.290303	0.153446	-0.0122806	0.0765941	-0.117734	-0.0288185	-0.0245869	0.116503	-0.000127227	-0.0963943	0.100443	-0.122602	0.0351649	0.073884	-0.0570461	-0.131575	0.0584959	0.0568774	0.129748	-0.012041	-0.0345218	0.0521578	0.0106421	0.106099	0.0305411	0.0254946	0.0763062	0.0840416	-0.0584075	-0.0102675	0.0737712	0.100641	0.0533666	-0.00943204	-0.116761	-0.0220528
Bmp10	12154	0.196019	-0.0975446	0.119126	-0.211418	-0.0950975	-0.235359	-0.0366175	-0.399694	-0.19251	-0.0542628	0.00877537	0.0874986	-0.00870725	-0.179948	-0.0651345	-0.0121952	-0.0798107	-0.0175227	0.0826651	-0.0364851	-0.02754	0.0229909	0.0274202	-0.0358071	-0.0109693	-0.044881	0.00512147	0.0208443	-0.0266095	0.00459738	-0.0209926	0.0163112	0.0278956	0.0509287	-0.0147463	-0.0759122	-0.0256844	-0.0223485	-0.0488649	0.021754	0.0207037	-0.018527	-0.0325082	-0.0514072	0.020144	0.0267319	0.0283917	0.0284289
Bmp15	12155	-0.113882	-0.0440561	0.116851	-0.109607	-0.084875	-0.1235	0.354302	0.0682533	0.0564548	0.0999565	-0.0667897	-0.00869006	0.023559	0.00726852	-0.0276389	0.0134191	-0.0633713	0.0523156	-0.00170555	-0.0802463	0.0452817	-0.0272969	-0.00262261	0.00335433	0.0625948	-0.00395256	-0.0126637	0.068041	-0.0591441	0.00452906	-0.0554592	-0.0163581	-0.041587	0.0703529	-0.00734237	0.0788346	-0.0443656	-0.0832007	-0.0387195	-0.0140402	0.0240873	0.0757247	0.0861126	-0.00530298	0.0561478	-0.033503	0.0393587	0.0153667
Bmp2	12156	-0.142699	-0.179867	0.302976	-0.296447	0.091896	-0.161136	0.233242	-0.0336317	-0.0130149	0.00369933	0.133788	-0.0112924	-0.0123481	0.187475	-0.0897946	-0.0466196	0.012922	0.0984727	-0.0653973	0.0950285	-0.0200334	-0.0188307	0.0363332	0.125389	0.000260898	0.0305971	-0.0951402	-0.00588069	0.024916	0.0431878	-0.0240446	-0.109468	-0.021192	-0.0800704	-0.0185236	-0.0137304	-0.0469623	-0.000335515	-0.0137585	-0.0619621	-0.0164296	0.0117382	-0.0204004	0.0256327	0.0545835	0.0403401	-0.0479008	-0.00434298
Bmp4	12159	-0.0455375	-0.299642	0.445861	0.00818047	0.075789	0.0844651	0.187386	0.105589	-0.142768	-0.172177	0.254774	-0.0327812	-0.132698	-0.00638351	-0.0515151	-0.124784	-0.043158	0.199451	0.152849	-0.159647	-0.00434347	0.106552	-0.121277	0.0169201	0.0140876	-0.0069547	0.105534	0.0339172	-0.0407579	-0.0156414	-0.0547449	-0.0190931	-0.046804	-0.0765722	-0.00644541	0.0137707	-0.0570458	0.0334733	0.0852004	0.0436079	0.0296923	0.0687262	0.00906072	0.0666562	0.0176891	-0.1453	-0.124903	0.0392703
Bmp5	12160	-0.118989	0.192112	0.035197	-0.176215	0.0759285	0.0848786	-0.120346	0.0603513	-0.121611	-0.113589	0.186143	0.0894297	-0.172198	0.0548601	0.156554	-0.104906	-0.052642	0.109751	-0.0186694	-0.0287505	-0.0311405	0.340997	0.0127015	0.0477893	0.131567	0.112522	0.0340731	0.0237687	0.0339777	0.071743	0.0188354	-0.0788454	0.00748754	-0.0104443	0.0387413	0.0563223	-0.047344	0.00936541	-0.123612	0.0862021	-0.00816215	-0.0576646	0.104808	0.0758994	0.032425	-0.00270839	-0.0650878	-0.0227339
Bmp6	12161	0.0847127	0.209376	0.44953	0.0128689	-0.122275	0.338647	-0.134157	0.0759955	-0.00789611	-0.301703	0.0102762	0.0732624	-0.0938379	-0.0809472	0.0339031	-0.165153	0.0916791	0.136053	0.0688913	-0.137584	-0.0551411	0.0834453	-0.0255232	0.022851	0.0310122	0.00724334	0.0223899	0.00348085	0.0914142	-0.0611474	-0.0657071	0.115155	0.0374731	0.127632	-0.0193002	0.0673084	-0.0558256	0.0668261	-0.0338859	0.016129	-0.00925372	0.0236575	-0.0324171	0.00170127	-0.0113948	0.00620944	-0.0778774	0.0354874
Bmp7	12162	-0.221034	0.375991	-0.360355	0.239182	0.0456798	0.146664	-0.0689722	0.237916	0.0422807	-0.164522	-0.066711	0.0707785	0.209039	0.0917043	-0.0423685	0.0580906	0.059377	-0.0164034	0.0309774	0.155371	-0.0145345	-0.111226	-0.0140301	0.141505	-0.101131	0.135266	-0.00719372	0.0594365	0.0635787	0.0849012	-0.144786	0.111014	-0.0696542	0.0314995	-0.0570918	-0.056425	-0.0997829	0.001734	-0.00921633	-0.0372958	0.0321126	-0.0130836	-0.0408447	-0.107248	0.0346798	-0.0866698	-0.00891204	0.101869
Bmp8a	12163	0.0111177	0.0750449	-0.142789	-0.168851	-0.108691	-0.148787	-0.0382852	-0.177406	-0.254795	-0.159821	0.0361257	0.0680682	-0.0111497	-0.168992	0.0420119	0.117019	-0.0746529	0.00046448	-0.0424984	0.110706	0.0219781	-0.0451863	-0.1291	-0.203231	-0.0817889	0.127942	-0.0973085	-0.0599763	0.0963843	-0.0119129	0.0130412	-0.042699	0.0492146	0.00734606	-0.0120561	-0.0791217	0.0668579	0.000452456	0.00227299	-0.0762356	-0.0447568	0.0272509	-0.049492	-0.0197563	-0.0578129	0.0145548	-0.0374598	-0.0462668
Bmp8b	12164	0.0412285	0.168602	-0.235338	-0.095733	-0.154231	-0.182081	-0.17595	-0.127463	-0.119006	-0.0794059	0.00515385	0.167497	0.0180903	-0.295714	-0.073486	0.200978	-0.102981	0.0981596	0.178033	0.026939	0.0615271	-0.0165753	-0.0821375	-0.128078	0.00470214	-0.0254859	-0.0135642	0.00583302	-0.0124549	-0.000687805	0.00108905	-0.0685024	0.0390477	0.0352437	0.0141746	0.0438092	-0.046105	-0.0309458	0.0744272	-0.0633876	-0.0213503	0.0275602	0.052902	-0.0650758	0.0373053	0.00089056	-0.00301686	-0.0807369
Bmpr1a	12166	0.0231074	-0.316201	0.287567	0.538024	0.0869863	0.105739	-0.204891	0.224242	-0.198431	-0.0746645	0.07888	0.0289875	0.173958	0.0504646	0.0397371	0.0483469	-0.105736	0.0566242	-0.0102371	-0.0219522	-0.0473601	-0.0652374	0.0165242	-0.0347613	-0.0282532	0.0392904	-0.00372543	0.000517555	-0.0895019	0.125943	0.0230429	0.0441804	0.0448831	-0.00970071	-0.0128762	-0.0307113	-0.0491991	-0.00976884	-0.0149412	-0.0204933	-0.0763623	-0.0426225	0.0878494	-0.00147112	-0.0838994	-0.0123659	-0.0915961	-0.0243306
Bmpr1b	12167	0.364146	-0.163617	0.133812	-0.204212	0.0309506	-0.23708	0.0929993	-0.20441	-0.0687105	0.00489225	-0.0103702	0.034527	0.0737929	-0.0873412	-0.0592427	0.0846383	-0.0167693	-0.0849683	0.0545684	-0.0703271	-0.0504002	0.0488847	0.0713767	0.0736045	-0.023704	0.0441916	-0.0239079	0.0133113	0.0463498	0.147973	-0.0286554	0.130935	0.0772908	0.0721382	0.00806073	-0.0964238	-0.0812363	0.0565975	0.0254478	-0.0215113	-0.0775652	0.00546188	0.0384159	-0.0473502	0.0559325	-0.0864538	-0.0517224	0.0588913
Bmpr2	12168	0.0959079	-0.0236293	0.197295	0.0759015	-0.180639	-0.0451012	0.171104	-0.05031	-0.125701	0.112101	-0.134459	0.136827	0.0267876	-0.107262	0.034775	-0.00797628	-0.0555365	0.0243592	0.0551978	-0.0737345	-0.00870406	0.153873	0.0450149	0.0491324	-0.0207773	0.124269	0.0617332	0.0554174	-0.0511686	-0.000182751	0.0617404	0.0230651	0.0508418	0.0625572	0.0205744	-0.0670887	-0.0685581	-0.0521282	-0.0537348	-0.191922	-0.0515531	0.0256642	0.0484462	-0.0314598	0.0465101	-0.0450015	0.06688	-0.11828
Bmx	12169	0.0199435	-0.235293	0.343759	-0.322229	-0.0903077	0.125809	0.143009	0.104437	0.0543766	-0.0694982	0.0203644	-0.0492658	-0.0795147	-0.0398535	-0.0463404	-0.109625	0.0345015	-0.000969856	0.0394898	-0.105695	-0.0173686	0.111055	0.0391852	0.0635675	-0.0422067	-0.0630928	-0.0487333	-0.0317878	0.0599321	0.0179588	-0.0462981	-0.0144853	0.139076	0.00187351	0.034786	-0.0203288	0.0420491	0.0241695	-0.053973	-0.00558855	0.00997115	-0.00589577	0.0878452	-0.0313349	0.0435313	-0.0249178	0.03434	0.0108845
Bnc1	12173	-0.143756	-0.396931	0.219104	-0.0307627	0.124608	-0.0655641	0.27304	0.135092	-0.0988505	-0.00509622	-0.123062	-0.0167359	-0.0672303	0.069338	0.0669117	-0.0441616	-0.022448	0.0491445	-0.025454	-0.020913	-0.0544489	-0.011173	-0.026146	0.0309537	-0.022446	0.0545461	-0.221106	0.00626119	-0.0255723	0.0138623	-0.0576632	-0.0410615	-0.0673793	-0.0339042	0.0181332	0.00574948	-0.172947	0.0610308	-0.151391	0.00883647	-0.00357648	-0.0493504	-0.00725655	-0.13784	-0.0615535	0.0550702	-0.0951294	-0.0570811
Bnip2	12175	-0.543389	-0.158711	0.0177196	-0.12027	-0.394958	0.144728	0.180939	-0.00258052	-0.0694643	0.140221	-0.00286523	0.0606278	-0.209802	0.0446022	0.140075	-0.120727	-0.246586	0.0425342	0.104809	-0.0394225	0.0129878	0.118567	0.0149156	-0.0491944	-0.041256	0.0362701	0.023184	0.062065	-0.0896751	-0.07781	0.000297458	0.0311969	0.0187611	0.0116303	0.0779986	0.0344085	0.105179	0.0113495	-0.026327	-0.0176602	0.0167237	0.0357608	-0.0334671	0.00495691	0.0242526	-0.0212461	-0.0228239	0.054214
Bnip3	12176	0.287238	0.188033	0.631633	-0.0237305	-0.202934	-0.1962	-0.084186	0.164266	0.0233206	0.180999	0.0604049	0.096818	0.0295055	-0.154025	0.0632222	-0.0225981	0.0277546	-0.0707947	-0.0109407	-0.152904	-0.0229651	-0.0102357	-0.101741	0.114929	-0.0752851	0.0158658	-0.067299	0.0124365	-0.0657351	0.0483561	-0.0553245	0.0200282	0.0837936	0.00258825	0.0160475	-0.0825385	0.0513804	-0.0087124	0.0179086	0.0927647	0.0013876	-0.0252937	0.0398059	0.0210766	-0.0295872	-0.0515705	0.0495181	-0.0720906
Bnip3l	12177	0.424944	-0.168857	-0.0641194	-0.205444	0.137485	0.294432	-0.145181	0.0838815	0.14381	0.0053452	0.109913	0.107453	-0.140737	0.18661	0.0817943	-0.187029	-0.0196988	-0.030856	0.098546	-0.0567582	0.084345	0.0109429	-0.214353	-0.11882	0.00640157	-0.056193	-0.21366	0.0717273	-0.077068	-0.24929	-0.0661462	0.0223376	-0.0401308	-0.060103	0.0579704	-0.122898	-0.0177149	-0.0645395	-0.00216494	0.0146547	-0.0424338	-0.0242212	-0.0482937	0.0694328	0.0647253	0.0207492	0.0152103	-0.0359891
Smyd1	12180	-0.278361	0.272388	0.443356	0.366922	-0.562197	-0.0752256	0.054011	-0.0706777	0.0335602	0.0669045	-0.0438345	0.0783347	0.00189738	0.0234899	0.0136448	0.0339076	0.0196388	0.0633701	-0.0143122	0.0564532	0.00750692	0.0433752	0.0808919	0.0595171	0.0122442	-0.044965	0.00579887	-0.0127456	0.0785709	0.0164852	-0.0128863	-0.00757829	-0.104433	0.0340978	0.0039321	-0.0216092	0.0154398	-0.0259337	-0.00106434	0.0271132	0.0301264	-0.0263945	0.0240636	0.0437409	-0.0139566	0.0101432	0.0147493	0.00480145
Bop1	12181	-0.19402	0.0803867	-0.175761	0.395789	0.291398	-0.21937	0.0943831	0.22312	0.332374	0.152143	-0.0782003	-0.0137516	0.111859	-0.09873	-0.040727	0.0709019	0.115406	-0.0185361	-0.0108364	-0.120864	-0.101008	-0.0256793	0.140538	0.0402231	0.0327074	-0.0249764	0.0222212	0.0889624	0.0447823	-0.0614479	0.115839	0.0670175	-0.113263	0.0592976	0.0709046	0.0475177	0.079495	-0.0173402	0.0988953	-0.0411048	-0.0203888	0.00303027	0.0136876	-0.0282834	-0.0843011	0.0894093	-0.0358732	0.0047731
Bst1	12182	-0.0658637	-0.308562	0.221858	-0.304586	-0.0223441	0.0982852	0.277602	-0.0939869	0.0627627	0.0243716	0.122439	-0.130403	0.0486025	-0.0338796	-0.0638922	-0.00796802	0.0404005	0.0624588	-0.125786	0.0634394	0.0500374	0.07343	-0.0297747	-0.0378827	0.0606022	-0.016736	0.00252043	0.0477063	-0.00287569	0.051059	-0.0324432	0.0244567	-0.00195063	0.000883816	0.0464742	-0.00786486	-0.00223076	0.00289572	-0.0342028	0.0555679	0.0323871	-0.0357546	-0.0637258	0.0382144	0.000711424	0.0827039	0.0337235	0.0353436
Bpgm	12183	0.368678	-0.00891345	0.116177	-0.0496744	-0.359261	0.194283	-0.123956	0.187131	0.168447	-0.194351	0.0766451	-0.0869268	-0.102104	0.0892324	0.0519602	0.11595	-0.0377869	0.0163162	0.0555932	0.0904534	-0.165867	0.277655	-0.0580132	-0.10068	0.0731949	-0.0619999	-0.125266	0.0263924	0.072352	-0.0341548	-0.10544	0.122293	0.0188619	-0.0476345	0.169199	-0.0352052	-0.0756052	0.0317712	0.0404136	0.0175824	0.0421816	0.0273572	-0.0236869	0.00762175	0.0155089	0.0559084	-0.0199941	-0.0017704
Brca1	12189	-0.100504	-0.650837	-0.397165	-0.0267083	0.0447851	-0.264724	-0.0155535	0.112132	-0.0373697	-0.0531565	0.026082	0.0717209	-0.0695315	-0.0947614	-0.0145278	-0.0149002	0.0467894	0.0145599	0.00915534	0.129365	0.0198187	-0.042092	-0.0544554	0.0398582	0.0145738	-0.0399299	-0.120098	0.00188087	0.0286974	0.0446729	0.00875478	0.0299581	0.0139972	0.0167422	0.0490815	-0.0162323	0.0307999	-0.0616429	-0.0469669	0.0671043	0.0765924	-0.0102411	0.045887	0.0238566	-0.0310619	-0.0141283	0.0360253	-0.00267922
Brca2	12190	-0.213531	-0.390705	-0.468595	0.0649215	-0.00772307	-0.293959	0.0936711	0.187068	-0.0290109	-0.144397	-0.0281324	-0.0377984	-0.154334	-0.00210842	0.0490749	0.039565	0.113492	-0.104124	-0.132418	0.0684356	-0.106581	-0.0211464	-0.0270491	0.00676113	-0.0393131	-0.00838478	0.0035223	0.00797609	0.00975011	-0.00296233	0.0543078	0.0561119	0.010247	-0.039478	0.0327172	-0.0330798	0.0288169	-0.0526167	-0.0826838	0.0502814	0.0504181	-0.0345689	0.0318526	0.0358889	0.00455738	-0.0526297	-0.0688959	-0.00557673
Zfp36l1	12192	-0.51336	-0.359181	0.166463	-0.120847	-0.0127393	0.322737	-0.119728	0.0829758	-0.181502	0.00339685	-0.0413856	0.203552	0.0214686	0.197464	0.1337	-0.159249	0.0848528	0.0335662	-0.0227256	0.0642598	0.0134226	-0.127692	0.0368239	-0.0599924	-0.0123537	-0.0140419	0.055306	-0.0335359	0.0753051	-0.0685235	0.0056809	-0.157011	-0.0540833	0.0302674	-0.0142217	-0.0255784	-0.00746707	0.0537365	0.078382	-0.0479293	0.0424783	0.0311051	-0.0253004	-0.117437	0.0415647	-0.0309073	-0.027514	-0.0442787
Zfp36l2	12193	-0.499873	-0.346217	-0.207261	-0.0529418	-0.0372955	0.237234	0.0314628	-0.0989097	-0.0424619	0.206114	-0.277323	0.189924	0.0287314	0.0128394	-0.0405651	-0.0637599	-0.0138328	0.161096	-0.00720793	0.0814673	0.0622016	-0.0661634	-0.0952192	-0.00824428	-0.0599367	0.0572584	0.00473112	-0.0596335	-0.0510449	-0.0235457	0.0116723	0.0357466	-0.00381341	-0.130544	0.0410074	0.00177733	0.0825602	-0.100341	0.0112842	0.0397811	0.00654754	0.0251866	0.0629633	-0.0428723	-0.0618046	0.0746219	-0.02549	0.0633893
Brs3	12209	-0.106028	0.156413	-0.289905	-0.0655541	0.0432739	-0.11243	0.0572511	-0.266223	-0.198425	0.0511154	-0.0810089	-0.0738789	0.0148032	0.0846362	0.0150957	-0.0383827	0.0602478	-0.042618	-0.0156255	-0.0849707	0.0218568	0.0150374	0.0289432	-0.0140584	-0.076471	-0.0183654	0.031586	0.00797399	-0.0556371	-0.0507993	-0.0558588	-0.0193706	-0.0333772	0.026532	0.0248896	-0.0189577	0.0356584	0.0543674	-0.0721734	0.0538641	-0.042247	-0.0235927	-0.00737077	0.0172824	0.0232996	-0.0393865	-0.0138527	0.067373
Birc6	12211	0.200616	-0.294557	-0.238732	-0.380114	-0.376554	0.0714323	-0.144888	0.129234	-0.147717	0.0693054	0.0512985	0.184146	0.0489653	0.0995091	0.0919681	0.0475814	-0.119991	-0.0378033	-0.053132	-0.0383789	-0.014548	-0.117455	-0.0887769	-0.035945	0.00710912	0.0288544	0.130264	0.0496779	0.0443759	-0.0303486	-0.00890881	-0.0443054	-0.0122247	0.105234	0.0833422	0.120541	-0.0408597	-0.0271899	0.0250451	-0.0350555	0.00306157	0.100884	0.0239255	-0.0536989	0.111373	-0.0679384	0.0126051	-0.0581733
Chic1	12212	-0.00461637	0.261169	-0.442396	0.0541096	0.00878069	-0.0276129	-0.00923689	0.219866	-0.0579446	0.0809591	0.100129	0.0550935	0.08347	0.00742446	0.0497702	0.0424221	-0.0433234	-0.0491052	-0.110158	-0.0711264	-0.00765709	-0.113226	0.0369532	-0.0361424	0.0984272	0.0955193	0.0675251	-0.00520801	0.0957071	0.100161	-0.00458364	0.00126737	0.0128812	-0.015384	0.0297404	0.0028111	-0.0562542	0.0601641	0.0252793	-2.51E-05	-0.0308372	-0.025925	0.0648955	0.0998943	-0.0736976	0.0507619	-0.0274034	0.0003281
Bsg	12215	0.192095	0.149694	0.54376	0.468513	0.377585	-0.0315681	0.139743	-0.12374	0.121837	-0.170107	-0.0271405	0.0393118	0.0644275	-0.143011	0.0118888	-0.0154041	-0.0233412	-0.0721617	-0.0826319	-0.0511504	0.0354894	0.119112	-0.0365224	-0.0446754	0.064188	-0.0233739	-0.0303715	-0.054855	0.00208827	0.0765574	-0.00101098	-0.00348549	-0.00915654	0.00266403	-0.00868684	0.0553023	-0.0432964	0.00901868	-0.0531506	-0.0105257	-0.0420053	-0.0505351	-0.00778872	-0.0164069	0.00888362	-0.0510206	0.00303362	-0.00490792
Bsn	12217	0.0305456	0.521555	-0.488816	0.158236	-0.0819092	-0.00193212	0.047536	0.0813693	0.0683313	0.0464993	-0.0203649	0.100737	0.0941126	-0.157083	-0.0140578	-0.111399	0.0315544	-0.00736096	-0.0170127	0.0439372	-0.0635868	0.00386396	0.105542	-0.0257512	-0.0382753	0.0931359	0.0139794	0.00446089	0.0343139	0.00149533	0.036759	0.0364429	0.0465437	0.000522629	-0.0353844	-0.0192802	0.0581209	-0.0207734	-0.0467173	0.0606526	-0.118219	0.0153081	0.037748	0.0527449	-0.0163733	-0.0335318	-0.0187188	0.0054087
Btc	12223	-0.0273511	-0.048324	0.0412505	-0.0469793	0.228746	-0.085234	-0.0917714	-0.293121	-0.19433	-0.11304	0.157466	-0.087544	0.0672668	0.108873	0.0132387	0.0443824	-0.00856177	-0.0127636	-0.0512992	-0.0103536	0.0867972	0.0109275	-0.0338412	0.0672246	-0.192763	0.0454136	-0.0939097	-0.00456626	-0.0638866	-0.00613938	-0.0418464	0.0151379	-0.108989	-0.0376748	0.0496745	0.0296724	-0.0406414	-0.0731466	-0.0572636	-0.0441596	0.0495772	-0.00818658	0.0167857	0.0256754	-0.0275588	-0.022415	-0.0707488	0.00485629
Klf5	12224	-0.000785601	-0.178024	-0.0269213	0.130887	0.159896	0.22044	0.254463	0.271198	-0.205589	-0.17875	0.157466	-0.20288	0.123769	-0.0349406	-0.0967673	0.273749	0.101105	0.29052	0.130965	-0.0741244	-0.116584	0.133178	0.047403	-0.12172	-0.19037	0.0226462	-0.0242933	-0.0492601	0.0721657	-0.026489	0.0538745	-0.0050687	-0.00058609	0.0415193	-0.00157043	-0.0741524	0.115989	-0.0333235	0.0157524	-0.0469208	-0.0284263	-0.0287808	0.0044529	0.0476563	0.0195705	0.0404427	-0.0475608	-0.0396921
Btg1	12226	-0.36386	-0.405807	-0.155276	-0.141003	0.151097	0.323124	-0.0426651	-0.217645	0.131088	0.0952419	-0.148881	0.0114977	0.204871	0.241926	0.170512	-0.165116	-0.0367915	-0.0503358	-0.109544	0.0656275	0.0537191	0.0330138	0.0347052	-0.128428	0.0199669	0.111619	-0.0394983	-0.0457657	-0.0983411	-0.0278839	0.0821818	-0.0210087	-0.0195484	0.0357897	-0.0709229	0.0253457	-0.0154707	0.0430923	0.052616	-0.0615799	0.0481868	-0.00622654	-0.0181548	-0.08229	-0.00726022	0.0828848	-0.00325671	-0.00880519
Btg2	12227	-0.410573	0.0266641	-0.179277	-0.0934115	-0.229624	0.435894	0.207757	-0.150301	0.0115328	-0.131276	0.0182692	0.0329779	0.0692784	0.097044	-0.0161353	0.0398091	-0.111534	0.0238126	-0.0984959	-0.095831	0.136531	0.0126388	0.124511	-0.0105148	-0.0326581	-0.0337223	-0.0941517	-0.00772828	-0.0330424	-0.0656783	-0.0975039	-0.0351467	-0.0255422	-0.0564109	0.0151483	-0.0325048	-0.0666305	0.00223256	0.125161	0.141333	-0.07209	0.0193408	-0.0437319	0.0134419	0.0403406	0.0182901	0.130735	-0.0169126
Btg3	12228	0.107908	-0.493188	-0.0599501	0.0575533	-0.0258586	0.299233	0.0491424	0.0574775	-0.184	-0.259731	0.113552	-0.0762848	-0.0751265	-0.214588	0.0272708	-0.0757608	-0.0128668	-0.0450435	0.183805	-0.27148	-0.134043	-0.0507095	0.181689	-0.123669	-0.0762858	0.0197056	-0.0558301	-0.0111552	-0.00682837	0.0262839	-0.102479	0.0523034	-0.0618455	0.00725849	-0.0104423	-0.0806399	-0.0242293	-0.0670627	0.120609	0.12631	-0.0556355	-0.0359348	-0.0653615	0.060774	-0.0261838	0.0181403	-0.0110183	-0.050484
Btk	12229	-0.410133	-0.115801	0.00825788	-0.334057	-0.0171625	0.222005	0.191998	-0.129758	0.34384	0.127219	0.141067	-0.0657215	-0.110036	-0.191527	0.0229722	-0.0402362	0.116147	-0.0935854	-0.00198693	0.0551379	0.0971227	-0.0598405	-0.0231139	0.0521486	0.0602092	-0.109317	-0.0485747	0.00839782	-0.00918935	-0.123791	-0.0369884	-0.0341959	-0.0361368	-0.12844	0.0785541	-0.0378649	0.0468242	-0.0610441	-0.0634605	-0.042062	0.0202553	-0.00151718	-0.0767524	0.0693044	0.0631732	0.0580426	-0.072913	0.00391008
Btn1a1	12231	-0.263189	0.154432	-0.260798	0.047031	-0.026883	0.000146891	0.0563122	0.0652338	0.00427823	-0.00865267	0.0185551	0.0296586	0.104618	0.00329205	-0.0147444	0.0809387	-0.0410358	-0.126156	0.0285062	-0.0692311	-0.0097912	-0.128354	-0.136993	0.0075863	-0.0311969	0.0102129	-0.14409	0.105338	-0.0475455	-0.0723617	0.0376753	0.0113408	0.0341538	0.0074983	0.0868537	-0.00535599	0.132074	0.0393253	0.0302237	0.00685763	-0.0307266	0.0214675	0.000693472	0.03975	0.00687671	-0.0195925	0.0440567	-0.0368049
Btrc	12234	0.55219	0.0719671	0.289352	0.134227	0.232598	-0.275948	0.174823	0.0364415	0.267997	-0.132717	-0.163031	0.026364	-0.0585275	-0.0968085	0.13949	0.00609512	0.0541475	0.012641	-0.0433535	-0.0093733	-0.024949	0.00303125	-0.0344583	-0.118423	-0.0194385	-0.145864	-0.0202177	0.0232858	-0.0580439	-0.0901132	-0.00943817	0.0131893	0.0211348	-0.0854885	-0.0512451	-0.115754	0.0421476	-0.0217936	0.0393466	0.0819361	0.0248576	-0.0257907	-0.0480399	0.0155203	0.0324108	0.0161675	-0.0437618	-0.0216354
Bub1	12235	-0.258556	-0.634207	-0.439958	0.18413	0.0758185	-0.221711	0.11786	0.0881825	-0.00591555	-0.111855	0.0629126	-0.0765069	-0.115226	-0.0765883	0.00803345	-0.061801	0.0484255	-0.0140656	-0.0125558	0.124595	-0.0438341	0.00460362	0.00612963	0.00778483	-0.0145013	0.00524724	-0.0509348	0.0645581	0.0630858	-0.0147952	0.0398691	0.0774806	0.0251833	0.0186352	0.0555969	0.0141724	0.0543198	-0.0824736	-0.0704829	0.0536828	0.0373622	-0.0193965	0.0866212	-0.00614864	-0.0471771	-0.0194962	0.0109101	0.0493156
Bub3	12237	0.139418	-0.622261	-0.36243	0.245896	0.0606091	-0.135898	0.112989	-0.150391	0.150703	-0.0761791	0.104163	-0.0557736	-0.117468	-0.00417956	-0.0561199	-0.0631236	0.00360286	0.0555243	0.115557	0.0619642	0.0103466	0.117343	-0.130484	0.173784	0.035634	-0.00575314	-0.00945667	0.0594219	0.0422116	0.0286502	0.0919405	0.021965	0.0176482	-0.0755197	-0.0388066	0.0312439	-0.0542056	-0.081973	-0.0501458	0.107749	-0.0383007	0.0218569	-0.00150697	0.0280119	-0.0666471	0.0334573	0.0679242	0.052203
Commd3	12238	-0.299528	-0.0853146	-0.0094169	0.185559	-0.103823	0.0921014	-0.0757332	0.389864	0.295988	0.234524	-0.292869	0.00429921	0.143586	0.0865215	0.0644397	-0.0600071	0.0532409	-0.0563732	0.0727369	-0.0510487	-0.00637036	0.0910396	0.0253563	-0.0217122	0.0360984	0.0506076	-0.0238606	0.0998771	-0.00246105	0.00350878	-0.0787342	0.0692804	-0.0575489	0.0605519	0.0545067	-0.0293787	0.0673362	0.0132755	0.019716	-0.0277933	0.0112903	0.00884526	0.0257298	0.00467839	-0.0151291	-0.0116834	-0.0529621	-0.0176568
Bzrp	12257	-0.668367	-0.18144	0.0797879	-0.0571932	0.182738	0.263871	0.212407	-0.236479	-0.00849252	0.16015	-0.0819566	0.0462623	0.079542	0.0319394	-0.0187126	-0.0091164	-0.0775128	-0.0962753	0.0892043	-0.115683	-0.068868	0.00504123	-0.158439	-0.00326813	-0.0495431	0.0507515	0.00531475	-0.183466	-0.0627945	-0.00428172	-0.0697309	0.0363671	0.0256895	0.0329669	0.102008	-0.00806385	0.101227	0.00462651	0.0539248	-0.00359903	0.0215292	-0.0723772	0.0406853	0.0198568	-0.00828969	-0.0196125	0.0920431	0.0287311
Serping1	12258	-0.446768	0.223277	0.589867	-0.0513942	0.0549313	0.230934	-0.214485	0.157952	-0.0616895	-0.217239	0.0594464	-0.0283096	-0.195472	0.0601758	0.0934691	0.0728272	0.0447749	-0.00249692	0.0301266	0.0306955	0.00951876	-0.0636283	0.0295057	0.0570576	0.121425	-0.00651601	0.0120476	-0.0664855	-0.0248483	0.0989547	0.052498	0.0164659	0.00624345	0.00754848	-0.0144323	-0.0320512	-0.00618235	-0.00916422	-0.0344258	-0.0291548	-0.0416996	0.0677886	-0.0298572	0.0187745	-0.028928	0.00422906	0.0119904	-0.0142387
C1qa	12259	0.042463	0.415098	0.383102	-0.184646	0.034647	0.369202	-0.076251	-0.14639	0.297264	-0.0774656	0.0829687	-0.0494495	-0.0889848	-0.0825316	0.00292346	0.0230265	0.186405	-0.0743131	0.0462122	0.199013	0.121794	-0.17919	0.153034	0.0234294	0.0870955	-0.000385828	0.0280696	-0.0236062	-0.0355591	-0.00234744	-0.00681455	-0.0451698	-0.0431397	-0.00269145	0.075157	0.0533538	0.0149156	0.00615574	-0.0159027	0.0191253	-0.0384722	0.0802238	0.0291812	-0.000142899	-0.00512716	0.0361531	0.00114684	-0.0262969
C1qb	12260	-0.045994	0.242837	0.48855	-0.237215	-0.0432931	0.217034	0.134934	-0.130106	0.252725	0.0533705	0.130645	-0.0655682	-0.0883519	-0.177386	0.0547419	0.16562	0.207453	-0.153003	0.0948357	0.219027	0.205179	-0.146678	0.101348	-0.0066008	0.0603481	-0.0255167	0.0216481	0.0345845	-0.0319038	-0.0271206	-0.0204348	-0.0434949	-0.00869533	-0.0582836	0.0456066	-0.0243804	-0.046748	-0.0634958	4.24E-05	0.0418088	0.0518617	0.0334282	0.0198335	0.0467798	-0.00376073	0.04496	0.0243795	0.026978
C1qbp	12261	-0.176381	0.279294	-0.276465	0.00508285	-0.0392125	-0.279725	0.063744	-0.374128	-0.234651	-0.00394307	0.286916	-0.149038	-0.126805	0.0997279	-0.0297482	-0.0598813	-0.11935	-0.119328	-0.0553628	-0.00801014	-0.0671053	0.0438745	0.0677925	0.0028666	-0.0773921	0.0234304	0.0510903	-0.0316058	-0.0510129	-0.0988961	0.0619342	-0.00621065	0.0436761	-0.0996565	-0.102219	0.00504347	0.0132611	-0.0169042	-0.0508529	0.00961802	-0.050875	0.00294031	0.00647712	-0.0354717	0.0649074	0.00561802	-0.0350064	-0.0111868
C1qg	12262	-0.0591002	0.456176	0.362815	-0.10816	0.0451933	0.358236	-0.0261812	-0.0746772	0.335227	-0.0249988	0.162389	-0.0957294	-0.118486	-0.0328467	0.0469191	0.0764564	0.178513	-0.0664078	0.0421385	0.156068	0.148125	-0.209188	0.0964945	0.0369545	0.0753331	-0.0381836	0.0263072	0.0607705	-0.0125843	0.00059595	-0.0119911	-0.04644	-0.0307334	0.00650891	0.0856948	0.0372837	-0.00895427	-0.0197427	0.0244563	0.0185938	0.00096578	0.0641005	-0.038904	0.0357444	-0.00568881	0.0514446	-0.00151113	-0.00126765
C2	12263	-0.396794	-0.0391245	0.458691	-0.456249	0.263734	-0.163671	-0.00925424	0.116166	0.0216464	-0.0661143	0.00795615	-0.0529233	-0.21016	0.0528247	0.00610511	0.0310204	0.0437414	0.0190302	0.0435698	0.00409733	-0.0379707	-0.104729	-0.0771934	0.0587489	0.022826	-0.0593074	-0.0106577	-0.039586	-0.0719778	0.0141146	0.0452865	0.112084	0.0474307	-0.0317596	-0.0236377	-0.0177079	-0.028108	0.00554786	0.0444549	0.00113507	0.025821	-0.0222068	0.00989659	0.0165939	-0.015135	-0.00174656	-0.0307308	0.0376943
C2ta	12265	-0.273907	0.219222	-0.15081	-0.120683	-0.104326	0.201234	0.0556572	-0.102577	0.116886	0.0364507	-0.0178129	0.0640212	-0.045327	0.0239732	0.102305	0.043448	0.129459	-0.0847817	0.0329815	-0.169867	0.0790725	-0.103502	-0.0393807	0.0219017	0.139031	-0.0292946	-0.0856495	-0.0172904	0.0604353	-0.0594357	-0.0323403	-0.0636467	-0.00280055	-0.0998578	-0.0696601	-0.0122103	0.0623377	0.0206633	0.0640863	-0.138285	-0.00901313	0.0344795	0.0374182	-0.0962992	-0.168473	-0.0487402	0.0285123	-0.0296225
C3	12266	-0.594863	0.0572564	0.457373	-0.162408	0.187906	0.152684	-0.184272	-0.0678526	-0.0669196	0.0173395	-0.0711272	-0.00867626	-0.0889148	0.0274616	0.0399228	-0.0177822	0.213411	-0.0474372	-0.0820791	-0.0248495	0.00745586	-0.0710206	-0.00422799	-0.0106392	0.0631984	-0.0217999	-0.0797251	-0.0552164	-0.0735397	0.0100088	0.0351233	-0.04271	0.0983165	-0.0538081	0.0154164	-0.00543109	-0.00907366	-0.000535477	-0.0631934	-0.0654992	0.0277445	-0.0126166	-0.0173664	-0.00384828	-0.0490889	-0.0145251	0.127576	0.0206082
C3ar1	12267	-0.120285	-0.257016	0.459397	-0.138164	-0.0143688	0.108844	0.253544	-0.157965	0.236689	0.230462	0.112945	-0.144047	-0.121077	-0.129414	0.0511998	0.027001	0.112446	-0.0369062	-0.0521757	0.107746	0.231335	-0.157589	0.0123905	0.0650745	-0.0625813	0.0698394	0.13061	0.085983	-0.0058049	0.0546414	-0.00406053	-0.0428202	-0.0286621	0.0963186	0.0746993	0.0522865	0.0741055	-0.0318232	-0.0929002	0.0276582	0.0401467	0.0856294	0.00370852	0.00763386	0.0304054	0.0324366	-0.00179314	0.00291133
C4	12268	-0.133377	0.167761	0.524462	-0.331845	0.265061	0.0389897	-0.172695	-0.0126643	0.0462673	0.069167	-0.118145	-0.0785024	-0.125203	0.0926463	0.0207069	0.0314539	0.196982	0.044598	0.0622483	-0.0760916	-0.0647725	-0.124029	-0.0495137	-0.0290546	0.148657	-0.0635441	-0.065359	-0.14242	-0.182436	0.0453207	0.0845554	-0.0204676	0.0775774	-0.00982858	0.0617721	-0.0241425	-0.0518645	-0.0454792	-0.0531498	-0.0236355	0.097313	-0.0222869	-0.0168565	0.0223016	-0.027014	0.00615205	0.0321302	0.0500012
C4bp	12269	-0.263711	0.114553	0.257933	-0.387215	0.35847	-0.347821	-0.277514	0.204898	0.0577637	0.157003	0.0292678	0.0439423	-0.21123	0.0735923	-0.00101896	0.0258137	-0.0044141	0.01839	-0.0355792	0.0898134	-0.0624364	0.0173696	0.099647	-0.0236694	-0.0379722	0.000444519	-0.0404806	-0.0173169	-0.014125	0.0753567	0.0189064	-0.0494956	-0.0229066	-0.0358996	-0.00697169	-0.0391222	0.0361631	0.0255082	-0.0174189	-0.00612232	-0.0192739	-0.00193991	0.0446117	-0.0232859	0.0210131	-0.0165266	0.0430957	0.0205894
C5r1	12273	-0.434097	0.0977895	0.295854	-0.115419	0.0305008	0.00958162	0.417347	-0.247952	0.0550038	0.186437	0.113129	-0.0177319	-0.0766211	-0.163946	0.094955	-0.095044	0.129187	-0.0940688	-0.0547032	0.0651103	0.21996	-0.0543987	0.0310907	0.152101	0.00718612	0.0826083	0.0536078	0.106631	0.0340036	0.0180737	-0.0655262	-0.0799592	-0.0163674	0.0489804	0.0052633	0.0615324	0.027273	-0.0667167	-0.00474657	-0.0455242	-0.0298916	0.0217047	0.0463625	0.0160666	0.0135362	0.0862443	0.00728457	-0.00759389
C9	12279	-0.409084	0.260141	0.288845	-0.227289	0.160392	-0.3015	-0.156807	0.365308	0.181054	0.123019	-0.109072	0.203249	-0.13669	-0.0058234	0.0474465	0.00228711	-0.0657622	-0.00846089	0.0877631	0.0498979	0.0255235	0.0194896	0.0839852	-0.00212771	-0.0374195	-0.0174654	-0.0538511	-0.0348446	0.0419387	0.084831	0.0558673	0.00250865	0.0141417	0.077215	-0.0298785	-0.038736	0.0347875	-0.0158276	-0.0091739	-0.0331831	-0.0183262	0.0335117	0.0361867	-0.0132041	0.00737709	0.0328614	0.00866046	-0.00531024
Cab39	12283	0.454581	-0.0185586	0.264902	0.0590558	-0.257916	0.270925	-0.0399579	-0.0794165	0.276399	0.0931297	0.196043	-0.0707634	0.117189	0.10327	0.0932568	0.155146	-0.0664127	0.18131	0.0825236	0.0152446	-0.0452901	0.0875687	-0.104173	0.153021	0.00261466	-0.00350083	-0.0697856	0.146427	0.00787343	-0.101334	-0.0318537	-0.0251032	0.0458118	-0.00352361	-0.0953899	0.0485981	-0.00993474	-0.0318679	-0.0855905	0.0308666	-0.203734	-0.0357403	-0.0458044	-0.0202133	0.102696	0.0360572	0.041149	0.0108438
Cacna1a	12286	0.635526	0.379628	-0.20012	0.0490682	0.0759239	-0.0888304	0.0345479	-0.230149	0.00801945	0.0660199	-0.0105135	0.0899836	0.0721862	-0.0186822	-0.0642665	0.028579	0.0237762	-0.00408487	0.0275759	0.0109308	0.00576428	-0.0298598	0.0746802	-0.10097	-0.0140846	0.0773726	0.0506903	0.0158649	0.0245712	-0.0358105	0.116566	0.0111944	0.0713356	-0.0188096	-0.0345483	0.0821117	-0.0339048	0.0451002	-0.0773657	0.0565201	0.0111626	-0.00649011	0.0370231	0.0364534	0.044227	0.096991	-0.0546407	-0.00432289
Cacna1b	12287	0.169134	0.528415	-0.0755671	-0.0712264	0.0362184	-0.0644594	0.415745	0.257858	0.216575	0.0987934	-0.0427353	0.0705865	-0.000842607	0.0265733	-0.049806	-0.053209	-0.00252377	0.0553312	0.0334564	0.0163491	0.0236381	0.0316217	0.0745828	-0.0145369	0.0277459	0.0223235	0.0429357	-0.0210959	0.0491722	0.0048141	-0.00654193	-0.0122174	0.0365757	0.0320239	0.0155859	-0.0542675	-0.104968	0.0833237	-0.00274364	-0.000133513	-0.0133163	-0.0278088	-0.0672498	0.054559	-0.0647563	-0.081793	-0.0111142	0.0399072
Cacna1c	12288	0.303089	0.143757	0.240908	0.21778	-0.189096	0.17577	0.143135	-0.0693606	-0.0807834	-0.0820691	-0.0529347	0.046308	-0.119049	-0.206336	-0.222516	-0.408157	-0.148741	-0.0431337	-0.152901	0.0500608	-0.0512986	-0.119949	0.252681	-0.0220987	0.0737684	0.00375784	-0.088942	0.0236395	-0.0195212	0.0747806	-0.0295583	-0.0436395	0.0286351	0.0285167	-0.106789	-0.0189556	0.0204372	0.0236782	-0.0698964	0.022654	-0.0721285	0.0586516	-0.0605548	0.010784	0.0331695	0.0058399	-0.00986162	-0.00830324
Cacna1e	12290	0.179879	0.350229	-0.206612	-0.177793	-0.0122422	-0.220938	-0.0305907	-0.306525	-0.07333	0.0117802	-0.0117468	0.155749	0.0558841	-0.177441	-0.0583078	0.044433	-0.0434145	0.0447691	0.05888	0.0384026	-0.036966	0.0387174	0.0449496	-0.0402441	-0.0442408	-0.079631	-0.00258472	0.0841575	-0.0295505	-0.0923408	0.0673471	-0.0561278	0.0377652	0.0301588	-0.0269652	0.0515448	-0.036582	-0.0221012	0.00333913	0.0115809	-0.0437339	0.0439463	0.0418231	-0.00863139	0.0729444	-0.0190655	-0.0117725	0.0570305
Cacna1g	12291	0.617289	0.245643	-0.222606	0.211149	0.0449855	0.0934733	-0.0989987	0.00840905	-0.123555	0.044352	-0.0989427	0.0677352	-0.038274	0.106822	-0.0637845	-0.14734	-0.012761	-0.0358502	-0.0699657	0.0930852	0.0962948	-0.108897	0.071003	-0.0687317	0.0289667	0.0658883	-0.0562076	0.0376324	0.00523217	0.0879566	0.0884953	0.0296831	0.0592216	-0.0827661	0.0378522	0.0377602	-0.0610039	0.108684	0.0351357	0.0715042	0.0387791	0.0210893	0.00984983	0.0719555	0.124522	-0.0272514	-0.0675032	0.0156573
Cacna1s	12292	-0.175089	0.0297035	0.443742	0.185126	-0.427709	-0.133649	0.181596	-0.0924806	0.0167021	0.0826608	-0.0742219	0.0357341	0.0249037	0.104131	0.134336	0.387146	0.230133	0.0697236	0.0519064	0.04159	-0.000158367	0.121321	0.00630602	-0.0344919	0.0135692	-0.0128384	0.00863185	-0.0405797	-0.0664732	-0.0299334	-0.00297487	0.0492572	-0.0659173	0.0224652	-0.0555497	-0.0157151	0.0219551	-0.0179771	0.00528082	0.0100874	0.0244181	-0.0705242	0.0898966	0.00600968	0.0115978	-0.0260006	0.0132746	-0.0402806
Cacna2d1	12293	0.549003	0.287626	0.302493	0.364792	-0.246936	0.0499513	0.0628333	-0.106284	-0.14966	0.0923903	0.00957229	-0.0333535	-0.0537076	0.0398521	0.0166733	0.121262	-0.0312709	0.0525088	-0.0261662	0.0759576	-0.0354645	-0.00290355	0.135201	-0.0637148	-0.0166314	-0.0693402	0.0513018	-0.00537524	0.0390505	0.096015	0.0135427	-0.00317217	0.00891779	0.0219518	-0.0108495	-0.154234	0.0642071	-0.00264989	0.0385525	-0.0859602	0.0127855	-0.0385947	-0.00572992	0.0135854	-0.0100023	0.00437646	0.0607098	-0.0415972
Cacna2d3	12294	0.717225	0.489008	-0.280419	0.0577975	0.0160401	0.0218582	-0.0498253	0.0778233	0.0500763	0.0783147	0.0689267	-0.0214389	-0.04446	0.0162027	-0.0300254	-0.0141097	0.0181692	0.00473945	-0.0548378	0.0127869	0.0526887	0.0147088	0.0130361	-0.0258487	-0.0348283	0.00994771	-0.0619569	0.0532724	-0.0751411	0.0131363	0.0269072	0.038359	-0.0676223	-0.0352467	0.020999	-0.0223746	0.00917979	0.00876878	0.000758295	0.0191606	-0.00094137	0.0602306	-0.00126133	-0.00889255	-0.0132331	0.0119377	-0.0366842	0.0215426
Cacnb2	12296	0.404489	0.403348	0.152805	0.063688	-0.130401	0.0042105	0.147334	0.0520258	0.0826269	-0.138826	0.0535075	0.173037	0.0654157	-0.155596	-0.0349991	-0.305699	-0.211437	-0.0810294	-0.134712	0.00764867	0.0938385	-0.0631362	0.166874	0.0154786	0.0412931	-0.0662175	-0.0126977	-0.100768	-0.0301716	0.124917	-0.0520466	-0.0123298	-0.00796735	-0.0293978	0.0289982	-0.0626905	0.0362879	-0.0873204	0.0145737	0.0656088	-0.0465047	0.114763	0.0462137	0.00775235	0.0121815	-0.0587843	-0.000271685	0.0763373
Cacnb3	12297	0.663333	0.0694976	-0.214279	0.18071	0.196604	0.219964	0.156767	0.00887748	-0.0708212	0.016267	-0.0421227	-0.0273773	0.0546464	0.0125535	-0.193412	0.0827565	-0.0874237	-0.03882	0.0558264	0.0384917	-0.0577665	-0.0146476	0.096701	-0.0621311	-0.0980385	-0.134267	-0.00952175	-0.108303	-0.025762	0.0466711	0.0421757	0.0013969	0.0326422	0.0511132	-0.10129	-0.0434965	0.00903156	0.0703875	0.03351	-0.0135963	-0.0399755	0.00264313	0.0138389	-0.052747	-0.110792	-0.0083668	0.0436461	-0.101315
Cacng1	12299	-0.124165	0.0525735	0.270743	0.188662	-0.406838	-0.159723	0.135925	-0.139982	-0.129013	0.159019	0.0476731	0.0610656	-0.0411266	0.0785754	0.144303	0.453728	0.117137	0.0655309	0.0972344	0.0943734	-0.0385857	0.175438	-0.0493254	-0.0373111	-0.100685	0.022991	0.0592211	-0.0385531	0.00273719	-0.0538114	0.0172726	0.0748155	-0.127594	0.0638339	-0.0094887	-0.0529299	0.0935104	-0.0989795	0.0677638	-0.0167296	0.0177124	-0.10866	0.0505412	0.0681839	-0.0228606	-0.000115206	-0.0023094	-0.0235126
Cacng2	12300	0.525791	0.606803	-0.381335	-0.0656844	-0.0329393	-0.0383174	-0.109053	-0.0750827	0.00925112	0.0763494	0.0330898	0.0856604	-0.0041599	-0.100409	-0.0184244	-0.0356689	-0.0167392	-0.0117815	0.00713835	0.00963022	0.04806	-0.00432887	0.00749624	-0.0836287	-0.0036767	0.0333896	-0.00941797	0.0592077	-0.0212734	-0.0571612	0.129115	0.0325539	-0.00864879	0.0311074	-0.0412233	0.0476565	0.00788632	0.0268532	-0.0156319	-0.0143857	-0.0154589	0.0330632	0.0140962	0.031207	0.021636	0.0478832	-0.00661268	-0.0115551
Cacybp	12301	0.311508	-0.586033	-0.188819	0.0773088	-0.326504	-0.272812	-0.154262	0.0671839	-0.103271	0.0398755	0.212976	-0.00998379	0.0154405	-0.168713	0.0275012	-0.0370048	0.0113593	-0.0351556	0.0417381	-0.0334943	-0.0866438	0.00502385	-0.0440896	0.0520151	0.0220768	-0.0306745	0.0439087	-0.121147	-0.0436519	0.00977092	-0.0135237	-0.0448603	0.0434373	-0.0683409	0.0153665	0.0413084	-0.0388434	-0.0140534	-0.0389393	-0.072877	0.00211213	-0.0760135	-0.0699553	-0.0162865	-0.0461148	-0.0136852	-0.0247403	0.00187894
Pdia4	12304	-0.310592	-0.0983706	-0.0596723	0.112803	0.544751	-0.0487146	-0.128055	-0.0781887	-0.0200529	0.110392	-0.00463193	0.162719	0.0446876	-0.0113591	0.118647	0.0500167	0.0208354	-0.0455173	-0.0695061	0.0160443	-0.0384401	-0.00352008	-0.0630326	0.0829587	0.224198	-0.0321656	0.0298048	-0.00565435	-0.0930506	0.120626	0.0594748	0.036083	-0.031534	0.0168974	-0.0498309	0.012803	-0.0301865	0.0283712	0.0421255	-0.0984535	-0.106672	-0.0141985	0.0787082	-0.0785629	0.0538333	-0.0778218	-0.00833221	0.00579955
Ddr1	12305	0.373418	-0.134193	0.167171	0.38006	0.118947	0.322575	0.158367	0.192592	-0.156362	-0.229055	0.00621728	-0.0677936	0.255229	0.098282	-0.0530312	0.0222363	-0.127569	0.0083332	-0.0655687	-0.0571832	-0.0812916	-0.0228391	0.0326047	-0.0673835	0.0699565	0.0939467	-0.00974558	-0.063136	-0.0275161	0.0673274	0.0364499	0.0675951	-0.019891	0.0632341	-0.0523566	0.0413083	0.00372012	0.0604518	0.111813	-0.0105281	0.0786162	-0.00415262	0.0558582	-0.0539697	-0.0714182	-0.0287079	-0.0995776	-0.0592144
Anxa2	12306	-0.526235	-0.388109	0.0868246	0.317323	0.125211	0.389361	0.0488885	-0.0836434	-0.200391	0.0215903	-0.0182509	-0.182638	-0.0136721	-0.0221572	-0.00309707	0.0537147	-0.0533337	0.078568	-0.0118094	0.100667	0.0461865	0.0520074	-0.152555	0.0337194	-0.0281673	-0.0200728	-0.0196334	-0.0608562	0.0261355	-0.0473335	0.0395442	-0.078781	-0.0607207	0.0455506	0.0382898	-0.0226486	-0.0267226	0.00430202	-0.033141	0.003938	-0.0681192	-0.00970851	-0.0291356	-0.054088	-0.0633035	0.0480606	0.0713115	0.0266855
Calb1	12307	0.797686	0.268778	-0.125203	-0.0966141	0.1074	0.0115969	0.0111219	0.0677963	0.00914642	0.00259424	0.0481282	-0.019198	0.0594732	0.108335	-0.0475981	-0.0317609	0.0449801	-0.0330106	-0.0493782	0.0384827	0.0363906	-0.0471559	-0.0164249	-0.0196336	0.0251527	0.0677199	0.0805556	-0.0201832	0.0998632	0.0378122	-0.0853354	0.153562	0.00111233	-0.130947	-0.140828	0.00509055	0.01577	-0.00349021	0.0278145	-0.0312486	0.0109032	0.0542588	0.00059883	-0.00289355	0.0266162	0.0206942	0.0621098	0.0262737
Calb2	12308	0.620789	0.382066	-0.342596	-0.00507124	0.0554439	-0.0388927	-0.0316135	0.0827229	0.0276676	-0.0115253	0.0850307	0.0203381	0.152667	0.0657416	0.112421	-0.0171216	-0.0183079	-0.0633027	-0.116576	0.0358135	0.191495	0.138929	-0.0452503	-0.0177427	0.00849811	0.00777148	-0.00104532	-0.106534	0.0843931	0.0580757	0.109846	0.0297807	0.0897451	0.0345492	0.0683617	0.0326759	-0.0505618	0.0891729	-0.00703321	-0.00394527	0.0439711	0.0240236	0.0234231	-0.0294703	0.0421829	-0.0208886	-0.0158448	0.055722
S100g	12309	-0.220178	-0.171863	0.2296	-0.227273	0.172581	0.197636	0.137476	0.0826472	-0.0660909	-0.163197	0.0227239	-0.0529334	-0.022555	0.0200474	-0.128707	-0.108829	0.00194927	0.207841	-0.0240566	-0.108603	-0.0567398	0.156043	-0.0768125	-0.02064	0.0124786	0.0909884	0.167552	0.0855587	0.0928118	-0.00366619	-0.216668	0.166081	-0.0165657	-0.081823	-0.110914	0.0427947	-0.0218051	-0.00178214	0.0401626	-0.100452	0.0429106	0.0204432	0.0324162	0.0171425	-0.101371	-0.0861603	0.0386822	0.00762169
Calca	12310	0.0105851	0.239278	-0.278821	-0.0689792	-0.0512005	0.022275	-0.217196	-0.285506	-0.248351	-0.114072	-0.0616353	0.173355	0.146715	-0.16026	-0.00207513	0.0676339	0.0770717	0.0677413	0.0640796	-0.0499276	-0.0281402	0.0409951	-0.0217461	0.115579	-0.0184824	0.00942616	-0.0989896	0.0438436	-0.055251	0.0490304	0.0319134	0.0561587	0.0109809	0.0993797	-0.0677158	0.0227162	-0.0158471	0.0108299	5.27E-05	0.0494277	-0.00124442	0.0365139	0.0654219	0.0567692	-0.0181635	-0.0595155	0.129889	-0.0074926
Calcr	12311	0.147189	0.00141407	-0.0870052	-0.0102051	-0.0695404	-0.0972936	-0.0848497	-0.188746	-0.236254	-0.122476	0.219126	-0.0118567	-0.0387787	0.0770402	0.0502269	0.0907128	0.0843436	0.0197819	-0.000228597	-0.00378996	0.0153688	0.0333342	-0.0346732	0.0117008	0.0375539	-0.0271308	0.037886	0.059896	0.084003	-0.00638027	-0.0298481	-0.031136	0.0100673	0.0833175	0.0350768	0.00753428	-0.0582153	0.149414	0.0720087	-0.0312019	0.135691	-0.114474	-0.0314444	0.0449337	-0.0103554	-0.0440367	-0.00504714	0.0310169
Calm1	12313	0.709794	-0.014504	-0.19402	-0.0683892	0.124699	0.273517	0.0867575	-0.0398463	0.129343	0.0326465	0.0848708	-0.15544	0.119814	0.0853838	0.124619	0.107415	0.0377694	0.0682566	0.0484774	0.0714978	-0.00865214	0.114547	-0.0294646	-0.00141614	0.0631436	-0.0677295	-0.041726	0.0251217	0.0231389	0.0924701	0.0279593	-0.0219981	0.0725519	0.0447192	0.0052211	0.102629	0.0687854	-0.0238365	-0.0253562	-0.0453346	-0.0346358	0.0886172	0.019463	-0.0167601	0.0397308	0.0931653	-0.00597996	-0.0014406
Calm2	12314	0.634275	-0.253106	-0.206485	-0.0430769	0.00431716	0.0453582	0.162557	0.0694487	0.095853	0.0610469	0.0746131	-0.122189	0.0683336	0.127453	-0.0251632	-0.131424	-0.0115387	0.218305	0.309026	0.110648	0.0725201	0.0187233	-0.147888	0.107318	0.000887153	-0.0631888	0.0348012	-0.0175652	-0.0474722	0.0403363	0.12188	-0.0461617	0.0492765	-0.143989	-0.0589798	0.0623867	0.0496545	-0.0493535	0.00452856	0.0170641	0.0239761	-0.0896316	0.00788028	-0.019414	-0.0219748	-0.00379963	0.000174516	-0.0247447
Calm3	12315	0.820587	0.185562	-0.0857669	0.144711	0.0572504	0.0649473	0.220883	-0.0109066	0.127602	0.0182708	0.00870839	-0.0652943	-0.0137375	0.0238231	-0.0557159	0.0258189	-0.00211343	-0.0132131	0.00985568	0.150149	-0.0738693	0.116947	-0.0659831	0.0571022	0.103659	0.0135801	0.0212649	0.00105958	0.0390961	0.0460314	-0.00772357	0.015833	0.0705474	-0.0154379	-0.0294162	0.00675487	0.00241086	-0.0264111	-0.0157837	0.0128787	0.00317481	0.0742043	0.0685002	-0.0497572	0.025319	-0.0175526	0.0393871	-0.0550938
Aspm	12316	-0.22702	-0.505616	-0.52434	0.244275	0.0595067	-0.135922	-0.000721832	-0.00208765	-0.017115	-0.0975197	0.0502953	0.0490922	-0.102312	-0.032394	0.00869602	0.0279373	-0.0427764	-0.029968	-0.000951556	0.167556	-0.0295329	-0.0716009	-0.0155587	0.00442659	-0.0208582	-0.0309571	-0.0975847	0.0639745	0.0716508	-0.0438673	0.000966031	0.0696745	0.0197066	0.00795845	0.00119218	-0.0443347	0.02716	-0.105632	-0.159506	0.063185	0.0645474	0.00107951	0.0676513	0.00392392	-0.0403756	-0.0256577	0.0688643	0.00307291
Calr	12317	0.112552	-0.0482403	-0.0875203	-0.186778	-0.0212659	-0.154189	0.0135861	-0.198704	-0.130635	0.00615553	0.0456616	-0.0288646	0.0144531	-0.0574215	0.00725378	0.0467789	-0.0841774	-0.0587802	0.0392058	-0.0199116	0.0241595	-0.0498297	-0.103218	-0.0278412	-0.0688984	0.060823	0.0141102	0.013389	-0.0680029	-0.007301	0.0593401	-0.00754556	0.0211265	0.00514963	0.0573255	0.0379938	0.0316312	-0.0107348	0.0826054	-0.0355858	-0.0486799	-0.0607686	-0.0167419	-0.0236063	0.00174031	0.0261525	-0.0060113	0.0366206
Car8	12319	0.153038	0.187659	0.49778	-0.228072	0.148729	0.069661	-0.192479	0.173714	0.0168468	-0.115642	0.0849889	0.092366	-0.049083	0.141129	0.0498703	-0.161383	-0.0419449	0.0177759	-0.0874339	-0.104493	0.0324501	0.223331	0.0971888	-0.139064	0.0975375	0.129399	0.0225452	0.0247557	0.0126471	0.0748115	0.213098	0.0904243	-0.0405098	-0.00866339	0.0216754	0.0297445	0.0724708	0.0841189	-0.114699	0.0209667	0.0264074	-0.0309154	0.0528612	0.0882352	-0.00172185	0.0118586	0.0363796	0.0919718
Calu	12321	-0.191422	-0.419607	0.351596	0.536756	0.192246	0.135175	-0.0189376	-0.133517	-0.205295	0.205012	-0.0215108	0.0588388	-0.0785238	0.136462	0.0211962	-0.110466	-0.126025	0.0873118	0.066846	0.0770433	0.0182195	-0.0479257	-0.0609191	0.00540306	0.0787374	-0.0222346	-0.0416724	0.0460383	-0.025495	0.0508902	0.0501336	-0.00214428	-0.0116084	0.026771	-0.0406928	-0.0209525	0.0259948	-0.000727508	0.0179204	0.0383388	-0.0465937	0.0467382	-0.0407056	-0.0422436	0.00971007	0.0387838	-0.0160631	0.0226793
Camk2a	12322	0.419027	0.56973	-0.241628	0.137145	-0.0153726	-0.00913547	-0.0323824	-0.0815738	0.0904631	0.147666	0.0452024	0.000343501	-0.00780895	-0.0334951	-0.0824157	-0.0353571	0.0698758	0.127475	0.153822	0.0250216	-0.122362	-0.0475084	0.175378	-0.00836558	-0.102441	-0.0136578	0.0798505	-0.0588699	-0.0342205	-0.08458	-0.0556549	-0.0247725	0.0318497	-0.05045	0.042737	-0.0190955	-0.0396687	-0.0991799	0.00482385	0.110041	-0.0702202	-0.0408014	0.047362	0.0254748	-0.0588048	-0.128065	-0.0165613	-0.0434631
Camk2b	12323	0.609415	0.517858	-0.0669618	0.0352081	-0.29872	-0.0230814	-0.0418645	0.0545233	0.0449696	0.0824843	0.0788104	0.0124916	-0.0650703	0.0942134	-0.0469885	0.237584	0.099484	0.0466138	-0.0248466	0.0179597	0.0288333	0.0185363	0.113772	-0.0867365	0.0475681	0.0202952	0.0194122	-0.0138301	-0.0413909	0.0475602	0.0293947	-0.0303061	-0.0457491	0.0137984	0.000449364	-0.0328219	-0.00486728	0.0014259	-0.025733	0.0041112	0.0552401	-0.0284115	0.0250291	0.0365931	-0.00426508	0.0497276	0.0250857	-0.0243579
Camk4	12326	0.334595	-0.0514229	0.0394083	-0.27782	-0.129665	-0.17672	0.230172	-0.0837719	0.0986025	0.0890177	-0.0287062	0.0367638	-0.122266	0.00661978	-0.0970317	-0.0385496	-0.102321	0.0166038	-0.0181239	-0.0527359	-0.0265992	0.00604678	0.0833183	-0.0830875	-0.0635168	0.103055	-0.0101852	-0.0620099	0.0340189	-0.0812769	0.0197895	0.00595315	0.0695556	0.0448147	-0.011683	-0.023178	-0.0260976	0.107996	-0.0173806	0.0405088	-0.0720778	0.0501462	0.0599546	-0.0118008	-0.0750575	-0.0543372	0.00639393	0.0483089
Caml	12328	0.165145	-0.153073	-0.482055	-0.147022	-0.175659	0.114079	-0.169572	0.300384	-0.0653523	0.134097	-0.0554526	-0.242188	0.0197833	-0.0845691	0.0818934	-0.00802108	-0.141058	-0.234858	0.0412188	0.0308328	-0.0204747	0.0496916	0.0400422	-0.0379341	-0.0139641	0.0312377	0.0839099	0.0302515	-0.0695191	0.0553007	-0.0158407	-0.00663446	-0.079611	0.00123734	0.0295551	-0.12399	0.0126646	0.0776937	-0.0227912	-0.0122406	0.010185	-0.0247811	-0.0794038	0.0296945	-0.0160399	-0.0227695	-0.0206873	-0.00499675
Canx	12330	-0.117972	0.300118	-0.0657314	-0.359624	-0.182384	-0.17681	0.398152	0.100404	-0.302983	0.13088	0.148256	0.0151273	0.179528	-0.0408842	0.126298	-0.229774	0.00581181	-0.0204326	-0.0352184	-0.03731	-0.0721769	-0.0378977	0.00160987	0.102036	0.0551492	0.0172203	0.0813441	0.0245637	-0.010671	-0.0151715	-0.0455732	-0.0798888	-0.00418569	-0.017533	-0.0546937	0.020349	0.0416616	-0.112604	0.0402126	0.0327089	0.0426469	0.0646676	-0.0767158	0.00706693	-0.105928	-0.0165698	-0.0184711	-0.0105984
Cap1	12331	-0.0178625	-0.369362	0.139293	0.198271	0.282064	-0.0942479	0.249972	-0.198158	0.08323	0.125879	-0.0565157	0.0805697	0.106503	-0.0427396	0.0864616	-0.0397136	0.0863685	0.137737	-0.0500426	0.0242212	0.0193814	0.03665	0.0102542	0.0208157	0.172136	0.0711556	-0.00832034	-0.0466454	-0.0073903	-0.171593	-0.00452916	-0.0576013	-0.0796894	0.0728057	-0.0416153	0.053918	0.0646321	-0.0398591	-0.026452	-0.186861	-0.064485	0.00674549	0.149799	0.0148888	0.0176358	-0.0340175	0.00212154	-0.0826147
Capg	12332	-0.542628	-0.316603	-0.116679	0.187868	0.0889058	0.254388	0.184321	-0.225394	0.0451326	0.316217	-0.000560962	-0.035388	0.0715301	-0.22434	0.0139298	0.0921999	0.0642365	-0.0630082	0.0504354	-0.0150337	0.11554	0.0107656	-0.104144	-0.00891512	-0.0825336	0.0561577	-0.0359327	-0.0150887	0.0429349	0.0212242	0.00963515	0.0110553	-0.0847576	-0.0857722	-0.0626278	-0.0329222	0.0674521	-0.0262295	0.0123913	-0.0470291	0.0779584	-0.00124548	0.065887	-0.00761306	0.00175859	-0.00696067	-0.0276334	-0.0118924
Capn1	12333	-0.325619	0.119509	0.079762	0.352308	0.0934494	0.329212	0.134381	0.0816137	0.356492	0.112716	-0.204038	0.187955	0.186378	-0.115553	-0.0908115	0.235637	0.0726344	0.165428	0.044565	-0.0311722	-0.0373869	0.0816801	-0.136742	-0.000233777	-0.0106728	0.00849178	-0.0866261	0.0490116	0.0744667	-0.0589522	-0.0110347	0.0240018	0.0505871	0.0469715	0.00576191	-0.0574083	0.00649824	-0.0263462	0.00835239	-0.0176183	-0.0120896	0.0335726	-0.00768415	0.00124644	0.0518448	-0.0742	-0.0480122	-0.0176111
Capn2	12334	0.050686	-0.554798	0.0970571	0.10542	0.0289181	0.169576	-0.160717	-0.270088	-0.244025	0.389281	-0.0394801	-0.078345	-0.149693	-0.0218937	-0.0560717	0.069058	-0.11085	0.0281445	0.124989	-0.105587	-0.0486231	0.0730856	-0.0414722	0.118844	0.0200092	0.12775	0.0286065	0.0241539	-0.0118843	0.0328868	0.0384215	0.0335942	0.0410452	0.0940996	-0.0691049	0.0375068	-0.0487161	0.0133621	0.0231764	-0.0129313	0.0558443	0.0480675	0.0263776	-0.0300549	-0.0530307	0.000188165	-0.066958	0.0696935
Capn3	12335	0.0415124	0.0390592	0.389244	0.010379	-0.46559	-0.256962	0.216213	-0.20142	0.167008	0.112241	-0.00517406	0.0239476	-0.00289578	0.227048	-0.0601618	0.256773	0.0436539	0.174717	0.261826	0.0330696	-0.0312441	0.0316316	-0.00640295	-0.013086	-0.0627041	-0.105827	0.132028	-0.061831	-0.0270406	-0.00775362	0.0185633	-0.033507	-0.0654486	0.00973036	0.0145979	0.0176294	-0.0369811	-0.0455379	0.0176068	0.0905402	0.0238059	-0.026898	-0.0106375	0.0472697	-0.0606327	0.00795187	0.0537409	-0.016533
Capns1	12336	-0.128879	0.0158394	0.0832511	0.454824	0.00959892	0.208197	0.0304129	-0.238937	0.0471881	-0.0141247	-0.174332	-0.0263373	-0.205292	-0.0840653	0.01774	0.0572317	-0.000203431	-0.162234	0.101061	-0.200198	0.0282339	-0.0972159	-0.169449	0.121919	0.0259245	0.058246	0.0451342	-0.118101	0.0416567	-0.00541089	-0.0370127	0.0118974	-0.104703	-0.0357825	-0.0115147	-0.00587624	0.0883646	0.0888093	-0.0450499	-0.105168	0.0523593	-0.00467181	0.030526	-0.182024	0.0839063	-0.102971	0.0264621	-0.0577317
Capn5	12337	0.467339	0.169808	0.0760818	-0.215418	0.172494	0.204155	0.191775	0.0440925	-0.0110116	-0.0539586	-0.0203126	-0.080353	0.0114627	-0.128773	-0.310046	0.152545	0.000676733	-0.00823069	-0.062205	-0.0202041	-0.000625827	-0.147566	-0.00749086	0.00193626	-0.0726727	-0.0512678	-0.0270381	0.0418535	-0.0230746	-0.075073	-0.000406365	-0.0890426	-0.107678	-0.0573221	-0.0265666	-0.166612	0.0947499	0.010422	-0.0825016	-0.060395	-0.00702787	0.0378415	-0.0221357	0.036636	-0.112542	-0.0612955	0.0527349	0.00771124
Capn6	12338	-0.124967	-0.310552	0.10374	0.336814	0.157456	-0.0613002	0.24401	-0.0357164	-0.33608	0.105188	-0.228932	0.0473573	-0.0445381	0.239896	0.0764978	0.0837014	0.0503325	-0.00416259	0.104593	0.186373	-0.00452322	-0.0149736	-0.0817263	0.0269793	0.0127218	-0.116381	0.0664292	0.043413	0.106515	0.0464116	-0.0567365	-0.00387825	-0.0403181	0.119481	0.0774821	-0.0102991	-0.0460777	0.0209266	-0.059266	0.127803	0.00896179	-0.131525	0.0551871	-0.0293712	0.0578123	-0.0152955	-0.0974896	-0.142395
Capn7	12339	0.195769	-0.287094	0.0187817	-0.00737911	-0.407679	0.154327	-0.307816	0.168349	0.041928	0.0792929	0.173441	0.226958	0.0753796	0.114775	0.145593	0.146497	-0.162877	-0.0904597	-0.110473	0.0213644	0.0601032	-0.0416023	-0.051288	0.09066	-0.0544939	-0.0805978	0.00173102	0.0991119	-0.0466344	-0.0631132	-0.0991091	-0.107943	-0.0255584	-0.0432238	-0.102303	-0.0878767	-0.0110246	-0.078375	-0.034824	-0.0295743	-0.100645	-0.117797	-0.0585343	0.096439	0.00711268	-0.00496861	-0.0633589	0.0441523
Capza1	12340	-0.343736	-0.622748	-0.458826	-0.0201318	-0.126955	0.225072	0.0716439	-0.0191872	0.0398267	0.0118401	-0.0884675	-0.0741756	0.0471622	-0.0176053	0.127295	-0.0223719	-0.0075153	-0.0329061	-0.0530212	0.13721	0.0578038	0.0526653	-0.0987978	0.0650168	0.095246	0.0314018	0.0150529	-0.0447743	-0.0425444	-0.028089	0.0629324	0.0411342	-0.0209796	0.0539541	0.0145865	0.0327836	-0.0634889	0.02018	-0.0466677	-0.0499226	-0.0692678	0.023693	-0.050473	0.0749351	0.0269828	0.0145848	0.0142446	-0.0199685
Capza2	12343	0.408061	-0.0510626	0.114679	0.105415	-0.410822	0.256672	-0.00110591	0.050946	0.158901	0.436283	0.194686	-0.00124841	-0.0850622	-0.04362	-0.0461181	0.0287783	0.133427	0.0854214	-0.0270152	0.0228894	-0.04618	0.0440811	-0.0941694	-0.0407503	0.0241583	-0.0539207	0.0117107	0.120923	-0.0339884	0.0680266	-0.0257031	-0.0170247	0.0203822	-0.0246752	-0.0749517	-0.0298442	-0.00592318	-0.0217802	-0.0423496	-0.0309341	-0.102106	-0.0522838	0.0393088	0.0013342	0.0372942	0.00682403	-0.022232	0.00279426
Capza3	12344	0.0794517	-0.080631	0.0824627	-0.0681215	0.0562106	-0.18819	0.129778	-0.0550261	0.0775189	-0.168371	-0.112166	-0.347354	-0.0765796	0.0136919	0.233852	-0.0373339	-0.102214	0.0281591	0.00840492	0.0221869	-0.146835	-0.0638881	-0.0200719	-0.0576002	-0.0140904	0.0494558	0.0126935	0.0289257	-0.00686553	0.0523301	-0.0133865	-0.0345202	-0.0181582	-0.0112534	0.0210984	0.0503567	0.0191805	-0.0177748	0.0191317	-0.0611681	0.0557851	0.0508179	-0.0124947	0.0516255	0.0086026	-0.00578708	0.0112973	4.66E-05
Capzb	12345	0.171065	-0.258888	-0.0997751	-0.0811322	-0.249883	0.268579	0.13899	-0.0405608	0.123901	0.0775667	0.168907	-0.152024	-0.258719	-0.0533443	-0.173464	0.184302	-0.10701	0.0692326	0.242183	0.110985	0.0360834	0.151703	-0.0265963	0.0700141	-0.0504178	0.0131451	0.118122	-0.00110275	-0.00719398	-0.00169892	0.044412	-0.0972045	-0.0498945	-0.18445	0.0434509	-0.0784791	-0.0503479	-0.0466275	0.104163	0.0615438	-0.0695267	0.0647791	-0.0911458	0.0758134	0.00497559	0.0534551	-0.120712	0.0277709
Car1	12346	-0.489973	0.262249	-0.207084	-0.0795543	0.0225804	-0.103603	-0.0738211	0.0433788	0.135303	0.0155433	0.0196725	0.0836419	0.0853181	0.0240808	-0.00590993	-0.0169995	0.136189	-0.0854868	-0.0733507	0.0836044	-0.0537605	0.0950114	-0.0349057	-0.0468734	0.117801	-0.156373	-0.164388	-0.00805551	0.0756719	-0.0863549	0.000348823	0.0663411	0.039449	-0.0887262	0.0409412	-0.100094	0.0346189	-0.0994394	0.0469099	-0.05845	-0.0706292	-0.0224701	-0.118429	0.0157708	0.146853	-0.0365406	-0.0399045	-0.0675379
Car2	12349	0.458841	0.0774046	-0.0937	-0.279711	-0.0180448	0.116058	0.093334	0.110919	0.181551	-0.287154	0.248633	0.111577	0.0188869	-0.0605589	-0.0917959	0.0301292	0.146488	0.0213006	0.0390245	-0.108266	-0.00270835	0.0786562	-0.142527	0.0619963	0.0633716	0.0563373	0.0260158	0.0191301	0.0395332	0.0607329	-0.0350184	0.248349	0.000490761	-0.14927	0.0162936	-0.00752424	0.105673	-0.0214231	0.0982984	-0.0225692	-0.0552862	0.0604617	0.0158453	0.0500135	0.143874	-0.125682	0.0265754	-0.0556528
Car3	12350	-0.413533	0.055923	0.50133	-0.0716488	-0.0601411	-0.101798	-0.173246	0.138365	-0.0248524	-0.00753726	0.0725289	0.0534759	-0.0979895	0.271876	0.102437	0.338303	0.163881	-0.000440173	0.0472702	0.0426479	-0.0467254	-0.0285029	-0.112867	0.0475631	-0.0645676	0.0568222	0.0445466	-0.0358324	-0.150876	-0.00944146	0.0277877	0.0731663	0.00725088	0.0590586	0.0171082	0.016833	0.0371745	-0.0496254	0.021772	-0.00889895	0.0046851	0.00756239	-0.00107178	0.0263682	-0.0382895	-0.00949914	0.0234172	0.0420281
Car4	12351	0.153352	0.0172487	0.338588	-0.188308	-0.314897	0.120262	0.16017	0.15459	0.1246	-0.239615	0.218613	-0.185022	-0.0706928	-0.104324	-0.239237	-0.167491	-0.0388534	0.169044	0.00347999	-0.0970829	-0.101436	0.139971	-0.0671841	-0.18488	-0.000413791	0.136267	0.085834	-0.0501368	-0.00221925	-0.108881	0.00340872	0.0137045	0.110553	0.033027	-0.00994181	0.121307	0.0329559	0.0138416	-0.0232327	0.055761	-0.0144262	0.0240092	0.0436927	0.0440977	0.00294247	0.0270845	-0.0415484	-0.0328827
Car5a	12352	-0.149971	0.229715	0.125361	-0.393583	0.224553	-0.521147	-0.178231	0.0748903	0.00448887	0.115279	-0.0917121	0.189081	-0.234953	0.0248271	0.0221269	0.00339253	-0.0112628	0.0362127	0.0633105	0.0361503	-0.0515238	0.0488862	0.0294852	-0.0289706	0.0204001	-0.0210527	-0.0251401	-0.0532487	0.0183741	-0.00527544	0.00361897	0.00422178	-0.00767018	-0.0201356	-0.0415346	0.012268	0.0309506	-0.00112344	-0.0140734	0.0221771	-0.0227277	0.036352	0.00946516	-0.0257399	0.00164769	-0.0125007	-0.045236	-0.0201135
Car6	12353	-0.193719	0.306895	-0.301723	0.0676198	0.0324324	0.0983165	-0.0525839	0.00970791	-0.111144	-0.0945724	0.0734819	-0.00048379	0.378453	-0.0238784	0.0827218	0.0756975	-0.0583629	-0.155008	0.171594	-0.133376	0.0765581	-0.137513	0.0557634	0.0967775	-0.174874	-0.13889	-0.100137	0.10756	0.0617047	-0.096306	0.207793	0.054471	-0.0204303	0.0743963	0.0139612	0.0930352	0.105505	0.0371126	0.0130811	0.0318002	-0.0519713	0.0267198	0.00990186	-0.0210671	-0.0775801	0.0607666	-0.0386476	-0.0675585
Nr1i3	12355	-0.3884	0.435769	0.148648	-0.362814	0.206807	-0.512558	0.0164196	0.0128865	-0.145204	0.0978768	-0.0210575	0.168864	-0.0694267	-0.00971559	0.0658823	-0.0356845	0.0411711	0.0529484	0.00167421	0.0335341	-0.00113879	0.00887866	-0.0148933	-0.00527204	0.0245545	-0.0651919	-0.0129014	-0.0365979	0.0309617	0.0357931	-0.0023009	-0.112682	-0.0658478	0.00130277	-0.00540248	0.00917383	0.0144091	0.0231026	-0.00293651	-0.00478211	-0.0420139	-0.0179868	-0.0254127	-0.0524521	0.0198925	-0.029322	-0.0169308	-0.0157695
Cat	12359	-0.470632	0.209724	0.486893	-0.294035	0.0739203	-0.202646	-0.0491125	0.146079	-0.00351708	0.111329	-0.00178725	0.184663	-0.0225362	0.00308262	0.0719901	-0.230624	0.105416	0.0628828	0.0130985	0.00316106	-0.0226552	0.0119602	-0.137979	0.0972644	-0.00761383	0.0563963	0.0315571	0.0256791	-0.0956156	-0.162778	-0.040637	-0.000362531	-0.00218095	0.0603976	0.0423452	-0.0699461	-0.0574378	-0.0271248	0.056656	-0.031466	-0.0267253	0.0315542	-0.0177418	-0.02175	-0.0534562	0.00431234	0.0249155	-0.00932121
Cask	12361	0.355275	-0.148977	0.108089	0.0378065	0.264125	0.21516	0.0748987	0.320169	-0.458889	0.168197	0.0573995	-0.00596366	0.112506	0.0297727	-0.0145188	0.0282064	-0.0619693	0.0388938	-0.0364253	0.0762774	0.179764	0.0576508	0.0792043	-0.0517273	-0.0262721	-0.0756772	-0.0508358	0.13031	-0.0388244	-0.0998397	0.0225114	-0.151529	0.0705825	-0.000526628	-0.0274609	0.00990284	0.0172471	0.0742571	-0.0173253	-0.0570975	0.0643597	-0.0321289	0.0947115	0.07553	-0.0754655	0.0928928	0.00289664	0.0235085
Casp1	12362	-0.293856	-0.267295	0.0981094	-0.418691	-0.107488	0.241917	0.0618145	-0.125873	0.329521	0.137278	0.126365	-0.15817	0.0633287	-0.159889	-0.0854719	0.0369138	0.0709238	0.0123483	-0.117657	0.199005	-0.00952595	-0.0516962	0.045064	0.071392	0.0299344	0.0837131	-0.0395777	-0.000409892	-0.083499	0.112531	0.0165112	-0.0153394	0.0308343	-0.0534377	-0.0816661	-0.0659265	0.0707356	0.0370122	-0.0311926	-0.0443117	0.0253391	-0.0213293	0.087185	0.050239	-0.00753346	-0.020134	-0.052227	0.0400405
Casp11	12363	-0.425861	-0.356601	0.17807	-0.200544	-0.0756321	0.273367	0.0898939	-0.130159	0.0624632	0.254786	-0.0330135	-0.0259739	0.062274	-0.19213	-0.0270676	-0.0273755	0.0700773	-0.0337921	-0.119538	0.109081	0.00946704	-0.0326203	0.0216044	-0.046078	-0.0398068	-0.0122581	-0.0540875	-0.0675058	-0.00351188	0.139986	-0.00677399	-0.0488054	0.116773	-0.0888611	-0.125144	-0.0215672	0.0928558	0.094913	0.0353916	-0.0561957	0.0607802	-0.0916338	-0.0442933	0.0107061	-0.053155	-0.0772614	0.0410361	0.0314042
Casp12	12364	-0.0529896	-0.442653	0.565806	0.00921793	-0.042242	0.0449866	0.191064	-0.0424391	-0.0799113	0.167994	-0.088712	0.00933463	0.00851981	-0.0139527	-0.0151514	0.0215137	-0.0783491	-0.0316615	0.036043	-0.0023579	-0.0680454	-0.0253937	-0.0746081	-0.071603	0.00413096	-0.0446908	-0.0191204	-0.0312366	0.00740347	0.0475949	0.0514846	-0.045484	0.0426514	-0.0712778	0.00917704	-0.0497614	0.043299	0.0140096	0.00152414	-0.0659397	0.0252113	-0.0167483	0.0404157	0.0506697	0.00196232	-0.00381065	0.0119289	0.0309062
Casp14	12365	-0.241246	0.0197456	-0.133824	-0.143329	-0.0805909	-0.0546626	0.321814	0.252689	-0.0487541	0.0833201	0.0445807	-0.0558477	0.0296797	0.0606106	-0.015464	0.141137	-0.00549832	0.00447088	-0.011083	-0.0106543	-0.0667311	-0.00701074	-0.0670055	-0.00840411	-0.234765	0.122803	-0.200351	-0.0384515	-0.06684	-0.0222838	-0.093499	-0.0455556	-0.212154	0.0751292	-0.00782614	-0.00885674	-0.0288344	0.101245	-0.138455	-0.0817967	0.0305928	0.0640544	-0.0545282	0.0129498	0.0224631	0.0128738	-0.0942229	-0.0254805
Casp2	12366	-0.305113	-0.39173	-0.37315	-0.270497	-0.207903	0.237648	0.220821	0.00223515	-0.0287764	-0.206135	-0.0570844	0.268689	0.00751013	0.0939854	-0.0510824	-0.0119111	-0.148494	-0.0419317	-0.0637751	0.150893	-0.0620199	0.00779913	-0.064857	0.0836181	-0.0229978	-0.00445155	-0.0592119	0.0848119	0.041593	-0.0498221	-0.0604688	-0.01771	-0.000705288	0.0790712	-0.0380775	0.0481656	0.0556084	-0.00789699	-0.0587617	0.0265819	-0.00651037	0.0462659	0.0405912	0.0958135	-0.0227789	0.0408948	-0.0443983	-0.017913
Casp3	12367	-0.156716	-0.556605	-0.213421	-0.138975	0.233861	-0.186939	0.126923	0.08149	-0.0728585	0.134162	0.180494	0.15693	0.034428	0.0397125	-0.0912925	-0.0614067	0.0686032	-0.164631	-0.0740336	0.213601	0.00691068	0.196393	-0.0261159	0.0885904	-0.0699827	-0.0717884	0.0470992	0.0115049	-0.0473792	-0.0426931	0.0453239	0.0339961	0.0893979	0.147772	-0.0309558	-0.067055	0.0462314	0.0829511	0.0354694	-0.114382	0.0376542	-0.105958	0.000782085	0.0652992	-0.0464497	-0.0559016	0.0477077	-0.0677078
Casp6	12368	-0.538883	-0.388676	-0.207679	-0.143167	0.208194	0.118882	-0.306729	-0.0158362	-0.111396	-0.091489	-0.0383202	0.0242524	0.0870477	0.0246737	-0.0677571	-0.166553	-0.0605482	-0.0325013	-0.00400331	0.100161	0.0189649	0.019	0.0315549	0.0251097	-0.0853583	-0.0820637	0.0351154	0.0147108	0.0767158	-0.0722061	-0.0456515	-0.0983093	-0.0371437	0.0102265	0.0854579	0.0134352	0.02291	0.00497691	0.0367403	0.0327979	-0.0361426	-0.0863628	0.0488208	-0.0295761	0.0161131	-0.0537798	-0.0170396	0.0490816
Casp7	12369	-0.649106	-0.220666	0.0646783	-0.190525	0.106299	0.169691	-0.079213	0.187739	0.0758002	-0.108577	0.0503611	0.102544	0.110929	-0.0387894	-0.0287698	-0.0375435	-0.16202	-0.0155718	-0.10246	0.181735	0.0405676	0.0710331	0.086433	0.0875264	-0.00498617	-0.103298	0.0733354	0.108334	-0.1754	0.0378253	0.0159891	-0.0288622	0.0174322	-0.00771841	0.108226	0.0226693	0.0833429	-0.00906237	-0.037563	0.0380178	-0.0178539	-0.0298542	0.0246242	-0.0219761	0.00493139	-0.0511659	-0.0129091	-0.0355938
Casp8	12370	-0.582186	-0.396853	0.0276873	-0.219452	0.117884	0.168519	-0.206962	-0.300204	0.00232643	0.129287	-0.0399755	0.0825859	0.0643611	-0.0273236	-0.0378855	0.00891193	-0.0242038	0.029008	0.0332611	0.148576	-0.119324	-0.0412298	-0.00445356	-0.0221271	-0.0252032	0.0137405	0.0379231	0.012787	-0.00507306	0.0782382	-0.0736603	-0.0316445	0.000879919	0.0326984	-0.0100022	0.0518955	-0.00544276	0.00339827	0.0117322	0.0351954	-0.023215	-0.0133711	0.00801272	-0.0370331	-0.0453839	0.0285089	-0.048047	0.0194143
Casp9	12371	0.20408	-0.112182	-0.0233186	-0.403542	0.25034	-0.272001	0.281958	-0.223721	-0.0445265	0.0524016	-0.150099	0.0800299	0.026512	-0.0219335	-0.00627941	-0.10107	-0.153464	0.0173199	0.0288852	0.113285	0.112216	0.122489	-0.0245656	0.115964	0.126664	0.127364	0.0245719	0.00661708	0.0260522	-0.1568	0.0136849	-0.0174537	0.022674	0.0263509	0.0196874	-0.14163	0.0504397	-0.153802	0.00524656	-0.0310839	-0.00659966	-0.0266366	0.0943141	-0.0170521	0.0136865	0.0081127	-0.105247	0.0248567
Casq1	12372	-0.188089	0.271497	0.474034	0.233133	-0.486375	-0.0335839	0.176299	-0.0340177	-0.0248518	0.0716878	0.0334688	0.0834759	-0.0188351	0.0997218	0.111799	0.260423	0.104651	0.0902866	0.000621711	0.0793442	0.00827344	-0.0485091	0.00810693	0.0753959	-0.0333023	0.017892	0.0157701	-0.0316605	-0.0386987	0.00444019	-0.0178068	-0.0456396	-0.085735	0.0364501	0.000520541	0.0259368	0.00482662	-0.0589843	0.00557273	0.000269938	0.0898629	0.0142208	0.0604736	0.00970583	0.0117167	-0.00798074	0.00583183	-0.0491769
Casq2	12373	-0.177663	0.113212	0.456194	0.359521	-0.370578	-0.088887	0.121063	-0.203865	-0.106744	-0.0066958	0.0455625	-0.107229	-0.0604414	-0.00898051	-0.0875497	-0.144096	-0.0971547	-0.0101332	-0.11867	0.0340061	0.0540531	-0.0162478	0.105384	-0.0033311	0.0693761	0.013498	-0.0437172	-0.0642428	0.0520441	0.0342189	0.0244855	0.0683961	-0.102801	0.0987297	0.00128572	-0.0808262	0.0174118	-0.0248274	-0.0304232	0.0653998	0.0361277	-0.110214	-0.0134836	-0.0125602	0.0701143	-0.0109637	-0.0241868	0.0168335
Cast	12380	-0.539449	-0.273221	0.330647	-0.00553769	-0.218003	0.261288	-0.184571	-0.115307	-0.00580369	0.219239	-0.0487745	0.0195033	0.0778481	0.043901	0.0308507	-0.0655394	-0.180626	0.0970706	-0.0207267	-0.0183312	-0.0886471	0.0117208	-0.0750089	-0.00180322	-0.0785014	0.0350781	-0.00752296	-0.0108076	0.0497328	-0.0503218	0.0801875	-0.00154569	-0.0540155	0.00141639	-0.0102341	-0.143807	0.00223054	-0.0305678	-0.0645999	0.000666235	0.0316016	0.0673631	-0.0954173	0.0112307	-0.0143198	-0.0142916	-0.0608532	0.0210357
Ctnna1	12385	-0.221452	-0.492268	0.37774	0.305432	0.0806261	0.182055	-0.0539405	0.0925985	-0.130849	-0.120947	0.197631	-0.11791	0.0473846	-0.134005	-0.0921366	-0.160228	-0.221469	0.2281	-0.054991	-0.105212	0.153606	-0.0318189	-0.0368931	0.0448545	0.0388282	-0.00199082	-0.0343773	-0.0332228	0.0622253	0.0333999	-0.00276523	-0.0942484	-0.0378928	-0.00216384	-0.0790229	-0.0158647	0.0703778	-0.110409	0.0280239	0.0597817	0.0299429	-0.0565392	-0.0465411	0.0197429	-0.0342946	-0.0202181	0.00156208	0.0157222
Ctnna2	12386	0.824672	0.201439	-0.221178	-0.101355	-0.0134846	-0.0918273	-0.0223986	0.049603	-0.0603719	0.0676723	0.0492294	-0.160441	-0.0160574	0.00917509	0.0264647	0.0202261	-0.0291606	-0.082035	0.0132325	0.0623579	0.0115362	0.0208151	0.0319532	0.10774	0.0435655	-0.0534317	-0.0304147	-0.00417217	-0.0127418	0.018658	0.00422667	-0.0537424	0.0127016	0.0500859	-0.0368584	-0.0636511	-0.00890307	0.011495	0.0174125	-0.0100707	0.0206673	0.0168165	-0.0484349	-0.0276443	-0.0333794	-0.00808701	-0.0258271	-0.0436741
Ctnnb1	12387	0.371896	-0.371861	-0.0203251	0.150967	0.0660237	0.356749	-0.0357292	0.282144	-0.229089	-0.0992052	0.245262	0.0492931	-0.0301996	0.0635949	-0.000605122	-0.103239	-0.0891918	0.150316	-0.0845441	0.0393879	0.0455894	-0.0290537	0.0512956	-0.0329712	0.047095	0.0384275	-0.0330865	0.0350306	0.0472056	0.00729856	-0.105677	-0.0685227	-0.0191855	0.0515463	-0.0780162	-0.0622103	0.00392691	-0.0261576	-0.0811004	-0.0489131	-0.0164653	-0.100311	0.0326964	-0.0419696	-0.0162537	0.0647141	0.00182768	0.0708307
Ctnnd1	12388	-0.274093	-0.0402407	0.367674	-0.0154655	0.276435	0.174794	0.492941	0.234557	-0.24588	-0.0822795	0.115204	0.12995	0.0717787	-0.0711307	-0.000163372	-0.0230721	-0.0388566	0.1822	0.0391614	-3.14E-05	0.000748051	0.0337274	-0.0116805	0.180503	-0.0663061	-0.107411	0.0271132	-0.0103713	-0.0600678	-0.0277209	-0.00567023	-0.00157667	-0.0577925	-0.0451558	-0.00424223	0.00629002	0.0275556	0.0282748	-0.041084	-0.0472421	0.0195354	-0.0646901	-0.0254341	0.0470159	0.118971	0.00180143	0.00765074	0.00165118
Cav1	12389	-0.157227	-0.218442	0.622453	0.392324	-0.0458484	0.294651	0.145077	-0.0698283	-0.280602	-0.00731131	-0.0892338	-0.0217371	0.00495751	0.0188735	0.0447257	-0.0767433	0.0363136	0.042271	-0.0505199	-0.0462085	-0.0335136	0.0258905	-0.052564	-0.0299185	0.0533066	0.0614464	-0.0952261	0.0277161	-0.164221	0.0053117	-0.0376828	0.0143669	0.0231471	-0.0413271	0.0356306	0.00804621	-0.022695	-0.0283005	-0.0342712	0.00896804	-0.0104392	0.0185386	-0.0515853	-0.0196787	-0.0808326	0.0195201	-0.0216181	0.0124586
Cav3	12391	-0.146796	0.159451	0.562783	0.334886	-0.524296	-0.0134818	0.0972438	-0.0753559	-0.000784979	-0.00891549	0.0506174	0.0877086	-0.0963187	-0.0669059	0.0119598	0.0742944	-0.0408527	0.0952982	0.036582	0.0849063	0.0393256	0.0337377	0.0679109	0.0146602	-0.00352912	0.00228466	-0.0340404	-0.0417739	0.0404254	0.0600544	0.00311565	0.00921149	-0.102219	0.0808505	0.0277066	-0.0447295	0.00234346	-0.077566	0.0393224	0.0606155	0.059422	-0.0443559	-0.00746698	0.0438204	0.00816523	0.0277859	-0.0410181	-0.0197197
Runx2	12393	-0.315608	0.334309	-0.265208	-0.0777557	-0.23872	-0.0646837	0.248322	-0.105332	-0.240792	0.196309	0.0795891	0.0503166	0.142596	-0.0706669	0.111891	-0.146893	-0.153612	-0.0475909	0.0373046	-0.0257454	-0.0687589	-0.0674432	-0.074753	0.0272327	-0.0767798	-0.163385	0.0630902	0.000980628	-0.0508113	0.0172295	0.0285852	-0.0270748	-0.0124309	-0.0419932	0.00849264	0.0432115	0.0479065	0.0876762	0.0152718	0.0739647	0.015021	-0.034597	-0.112579	0.0713416	-0.0986523	-0.0892311	-0.0464435	0.0461194
Runx1	12394	-0.284044	-0.469507	-0.074754	0.00216783	-0.0154281	0.2577	0.218834	-0.229754	-0.0542619	0.252448	-0.00289121	0.0278232	0.00201676	-0.0319657	0.0979465	0.130701	-0.0572195	0.00262383	0.00408968	0.00741755	0.00173121	0.118469	0.0144197	0.0368055	-0.176234	-0.0283147	0.00793322	-0.0181732	0.161029	0.0155106	0.0539155	0.0356861	-0.046175	0.0218237	0.111084	-0.0189898	0.0218228	-0.0534769	0.0751583	-0.0466231	-0.0109435	-0.0403426	0.0203526	0.0584807	-0.0250594	-0.007009	0.0787431	-0.0181006
Cbfa2t1h	12395	0.609	0.0223944	0.0422556	0.149691	0.123452	0.0903288	0.18342	0.0941686	-0.0832184	-0.0246587	-0.203024	0.0998971	-0.0903383	0.102839	0.000180584	-0.210372	0.0729056	0.0397413	-0.050859	0.102059	0.0288035	-0.0423551	0.103443	-0.0253194	0.0566696	-0.123157	-0.0122472	0.0923666	-0.0810119	0.0715688	0.0261576	0.00941107	0.00254701	-0.0465982	-0.00699827	-0.0626904	-0.0510427	0.115321	-0.0649175	-0.0790772	0.0191816	0.0189383	0.00360176	0.0308374	0.0210352	0.0721619	-0.0482001	-0.0263145
Cbfa2t2h	12396	0.575197	-0.334786	-0.0594202	-0.00421676	-0.271633	-0.127118	0.0109814	0.299687	-0.0910696	0.0421817	-0.207621	0.103466	0.045205	-0.0722525	0.0582208	-0.0364253	0.0973364	0.0328412	-0.0167362	-0.0482619	-0.0316943	0.0619526	-0.00668295	0.0456469	-0.0368224	-0.051983	0.096392	0.0146767	-0.00994295	-0.027053	-0.0367958	-0.115868	-0.0387786	0.045262	0.0210505	-0.00660947	0.00799677	-0.0510056	0.0555014	0.0305649	0.0956746	0.0133126	0.0772814	-0.0126814	-0.0302372	-0.101291	-0.0101141	-0.0284195
Cbfa2t3h	12398	0.269723	0.0960229	0.258626	-0.331718	-0.367426	0.24302	0.0747278	-0.136255	0.0984665	-0.253341	0.0708608	0.0807734	-0.204284	-0.00340407	-0.129762	-0.0232018	0.0401368	-0.0173204	-0.030652	0.0455932	-0.0940482	0.102868	0.100893	-0.0588374	-0.0429178	0.0199418	0.0278698	0.0245754	-0.00409015	-0.148815	0.0410293	0.0551201	0.0175285	-0.0488997	0.0584921	-0.0720361	0.0555615	-0.15545	0.029756	-0.0161996	0.038026	-0.082884	-0.00266205	-0.00311834	0.0529335	0.0177724	0.0738039	0.00917803
Cbfb	12400	-0.322708	-0.346194	-0.286653	-0.0288578	-0.456539	0.210698	0.175549	0.0456526	-0.119533	0.209022	-0.0372358	0.101588	-0.0894939	0.135936	-0.000725585	0.229197	-0.11107	-0.00254317	0.136556	0.014884	-0.0420176	0.0486103	-0.0416302	0.148132	-0.0073945	-0.11762	-0.00580472	0.126739	-0.0147645	-0.0310669	0.0303611	0.0107146	0.0168677	0.0674336	-0.105842	-0.081914	0.0173199	0.00258928	-0.085311	-0.0597779	-0.0302711	-0.00226599	0.00359483	-0.02314	-0.0482693	0.0516992	-0.0349308	0.0365955
Serpina6	12401	-0.128376	0.201694	0.229151	-0.488853	0.25446	-0.459176	-0.222585	0.01814	-0.0987858	0.0629729	-0.0624039	0.239122	-0.176504	-0.0595666	0.107376	0.0365884	-0.0804928	0.0349095	0.111022	0.0265495	0.0145435	0.0116631	0.0201927	-0.0164861	0.0230719	-0.0221538	-0.0136023	0.0248765	0.0361768	0.0310452	0.0256522	-0.0547207	-0.0587	0.00331721	-0.0487584	0.016399	0.0593549	-0.0205658	0.00812542	0.000199546	0.0377508	-0.000111106	-0.059756	-0.00557927	-0.0629	-0.0124025	-0.0178158	-0.00661148
Cbl	12402	-0.235674	0.099806	-0.0934991	0.0838199	-0.0503614	-0.1908	0.33058	-0.0117045	0.20006	0.0248173	-0.0810596	0.129543	0.0677171	-0.11603	0.230816	-0.0381181	-0.0145637	-0.0483282	-0.0460583	0.0478371	-0.180726	0.0107001	0.0447284	0.104817	0.0164565	0.0485467	0.0697135	0.0165828	-0.0474117	-0.0475994	0.0276666	-0.0179245	-0.0624934	-0.0322456	-0.0333417	-0.0196447	-0.0455235	0.0224266	0.00338513	-0.0822532	-0.0365615	-0.0148174	0.00896371	0.0922593	0.0501665	0.0445724	0.113207	0.0211673
Cbln1	12404	0.308512	0.451937	-0.256299	0.0216617	-0.057215	-0.126499	0.0650242	0.00721344	-0.0723398	0.0227871	0.0414746	0.111923	0.0260839	0.0612821	0.0589265	-0.0751405	0.00290309	-0.0757192	-0.092156	0.017053	0.0895342	0.0152689	-0.0781437	-0.0596493	0.174848	0.183812	-0.00938348	0.00332776	0.095001	-0.0800642	0.239201	0.0649201	-0.0128672	0.0424045	-0.0301997	0.0288994	-0.0230769	0.171203	-0.0837363	0.00124582	0.0131434	-0.0467209	-0.0503653	0.0227004	0.0673428	0.0229686	-0.0594361	0.10708
Serpinh1	12406	-0.107713	-0.263707	0.416345	0.589071	0.187946	0.283862	0.0267291	0.038437	-0.326889	-0.067656	0.0112738	-0.0100755	-0.0571023	0.101283	0.0198226	0.0045478	-0.0587109	0.0114848	0.034983	0.087086	0.0166773	-0.00460433	0.0152584	-0.087179	0.0894305	-0.0026665	-0.0300137	-0.124002	-0.0494149	-0.0311242	-0.0328415	0.0511269	0.0424427	0.0339437	-0.00409614	0.0066445	0.0164596	0.0578764	0.0600071	0.00306499	-0.0108453	0.00684423	-0.0386551	-0.0416825	-0.0152752	0.0135381	0.0213989	-0.0143913
Cbr1	12408	0.178964	0.172213	-0.15125	-0.224249	0.132678	-0.0794957	-0.459542	0.170908	-0.0146779	-0.137476	-0.143824	-0.0311207	0.215278	0.018136	-0.259481	-0.0504436	0.0229612	0.012199	0.126636	0.0333777	0.100765	0.123477	-0.0802624	-0.00143264	-0.00311174	0.0209863	0.0491328	-0.0888536	-0.0873941	-0.127412	-0.0324515	-0.089651	0.0585034	0.0443316	0.0843292	-0.0620074	-0.041143	0.0480172	0.00602838	0.00996054	-0.0563584	0.0219251	-0.0196666	0.0668201	0.00511841	-0.0396612	0.00505383	0.0259437
Cbr2	12409	-0.124722	-0.136386	0.311237	-0.124516	-0.00570318	0.0399023	0.458335	0.0153719	-0.00147505	-0.0564127	0.0799521	-0.0658184	0.0191517	0.0211385	-0.0384477	0.0457184	-0.159784	-0.202993	0.00357118	-0.132758	-0.0439932	-0.0695818	-0.0445938	-0.0341902	-0.0418036	0.00714415	-0.0304461	0.057327	0.0790914	-0.00272723	0.00248051	-0.0154943	0.082487	0.0326071	0.0176495	-0.0376307	0.00342213	0.00202289	-0.0162487	-0.0351928	0.0118262	0.0653861	-0.00644014	0.0099695	-0.0146887	0.0605779	0.00524112	0.0412822
Cbx1	12412	0.153069	-0.544356	-0.0238589	0.0824645	-0.00821558	-0.21098	-0.0667802	0.0334069	0.07113	-0.148674	0.139468	0.278873	-0.0254509	0.0571425	0.077964	0.0841585	0.0861707	0.077876	0.0229017	-0.010899	-0.0880085	0.0399057	-0.037707	-0.0511697	-0.0682888	-0.00861716	0.0246474	0.106367	-0.0690365	-0.0249522	0.0366984	-0.0315224	0.0780913	0.0227142	-0.0935509	0.0413075	0.0916954	0.00458142	0.0768414	0.0740794	0.0997332	0.0467157	-0.0493346	0.0799026	0.014516	-0.0146729	-0.0147047	-0.0179852
Cbx2	12416	-0.208591	0.00508972	-0.419102	0.131194	0.141312	-0.182917	-0.0345778	0.0805996	-0.266008	-0.242303	0.0229843	0.18571	-0.0458941	-0.0158738	0.0654632	0.0962279	-0.16514	-0.141779	0.0062994	0.106904	0.0492431	0.0446294	-0.0268944	0.07424	-0.116158	-0.025736	-0.0583719	0.00165919	0.131547	-0.0369924	-0.0145046	-0.0940974	0.00149497	0.117733	-0.0319623	-0.0816398	-0.0735612	0.0255288	0.0190425	0.00784766	0.0466302	-0.0517567	0.0103438	-0.176676	-0.0894862	0.0331347	-0.0354938	0.0838399
Cbx3	12417	0.198815	-0.249955	-0.206687	0.088989	0.0692041	-0.0514029	0.167545	-0.0601139	0.0344387	-0.0374305	0.0514421	0.189399	-0.003727	0.094273	0.103373	-0.00222098	-0.107364	-0.126776	0.0925422	0.168358	-0.0557716	0.0731416	0.0735389	0.162502	-0.0130685	0.0133716	0.0752706	0.0980867	0.0637754	0.116062	0.026724	0.0439176	0.222577	-0.0823966	0.0475114	0.0200592	-0.0934993	0.0150615	-0.0511865	0.00468377	-0.0579672	0.0255082	0.013268	0.00162142	-0.042679	0.0403517	0.0242244	-0.049622
Cbx4	12418	0.437587	-0.0261765	-0.00171758	-0.390989	0.133919	0.282668	-0.0281524	-0.0152883	0.0799786	0.0470107	-0.239265	0.116037	0.122126	0.074436	0.0169465	-0.113878	-0.0646599	-0.241126	0.0192843	0.0362591	-0.174794	-0.00327695	-0.0381889	0.0609166	-0.130928	-0.032339	-0.0725554	-0.0174054	-0.0216823	0.0429322	0.134354	0.0561433	-0.00719177	0.109222	-0.0263179	0.05033	-0.0158231	0.0208684	0.0877073	0.0256619	-0.0312851	-0.0692652	0.0559266	-0.170994	-0.0131144	0.0684595	-0.0384543	0.0920605
Cbx5	12419	0.615031	-0.0395238	-0.352861	0.306895	0.0802472	-0.127995	0.000225741	-0.0774325	-0.196588	0.0152755	0.121823	0.162978	-0.0427244	-0.0968142	0.0092889	-0.0125562	-0.0678876	0.0150607	0.025827	0.102088	-0.187483	0.00283975	-0.0771109	-0.0308298	0.0893187	-0.0487032	0.0185761	0.00722696	0.0227989	-0.0748741	-0.0800007	0.0460379	-0.0309212	0.0313025	0.0531638	-0.0556577	0.0185216	-0.102002	-0.0510148	-0.0281538	0.0514114	-0.0129271	0.00461692	0.0565203	-0.0971544	-0.0683686	0.0256507	0.0778229
Cck	12424	0.742127	0.317649	-0.250344	-0.0118902	0.143452	0.0145482	-0.0342216	0.0357473	0.0484942	0.128119	0.0811618	-0.0756708	0.101018	-0.0103104	-0.147219	-0.0295302	0.087984	0.0350118	0.0447189	0.0645086	-0.0688488	-0.0381146	0.046676	-0.106467	-0.0722706	-0.0269601	-0.0287681	-0.0336674	-0.0160352	-0.0257211	-0.0651772	0.0453764	0.048705	-0.0372306	0.019064	0.109776	-0.00592032	0.0276152	0.0452475	0.0405651	-0.00618774	0.0276267	0.0227012	-0.0558345	0.00752211	0.0241293	0.0167426	-0.0117121
Cckar	12425	-0.0243306	0.017095	0.0539427	-0.19586	0.0602754	0.31657	0.0788156	0.0648967	-0.129595	-0.16889	0.060871	-0.130939	-0.0314658	-0.0167207	-0.0275591	0.0102876	-0.0722905	0.0197673	0.00896358	-0.279107	-0.0615907	0.209152	-0.0348334	-0.00761112	0.203463	0.0799252	0.124933	0.0523429	0.00462119	-0.044543	-0.171619	0.142556	-0.00789272	0.125936	-0.0445655	-0.119118	-0.224799	-0.0891891	-0.0964941	-0.104259	0.131017	0.0282879	-0.0338227	-0.0307618	-0.0220785	0.0366892	0.044428	-0.00255477
Cckbr	12426	0.0489636	0.406625	0.0674779	-0.28025	-0.0421269	-0.227083	0.633286	0.00458631	-0.0444607	0.0299544	0.00788059	0.0940532	0.0155856	-0.00746979	-0.0670275	-0.0603369	-0.0175513	0.00681562	0.162581	-0.0514473	0.0617079	0.00172477	-0.017483	-0.0500548	-0.0434027	-0.0484558	0.0309463	-0.0535031	0.0424418	0.000531866	-0.000236401	0.0329672	0.011919	0.0191543	0.0262633	-0.00474535	-0.0481025	0.0450229	-0.0106958	0.0199377	-0.0678623	-0.00848703	-0.0014213	-0.0241277	0.00533607	-0.0274339	0.031556	-0.00377032
Ccna1	12427	0.0243408	-0.0938601	-0.0555012	-0.171741	0.131075	-0.217913	0.147241	-0.169001	-0.0891899	-0.224952	-0.127123	-0.31188	-0.0881633	0.0216222	0.216082	-0.0775494	-0.0299383	0.0442082	0.0754169	0.0709816	0.00190154	0.0238303	0.047052	0.0680824	-0.0353418	0.00820669	0.0280437	0.0711616	0.0692034	0.0248167	-0.00123353	-0.0301231	0.0313514	0.00622834	0.00945857	0.0846037	0.0117405	-0.0646903	0.0784874	-0.00565156	0.0642417	-0.00248274	0.0590347	0.0511547	0.0181232	0.0230715	-0.0464252	0.0520709
Ccna2	12428	-0.410999	-0.260909	-0.500867	0.200183	0.0595256	-0.0485978	0.24151	0.179117	-0.018373	-0.0174855	0.0717391	0.0988047	-0.0618186	-0.0497115	-0.0926897	-0.00681897	-0.0390768	-0.0419303	-0.0278157	0.223693	0.0624466	0.0202574	-0.0242935	-0.0380814	0.0316418	-0.0767735	-0.118218	0.0501552	0.0198307	-0.0397745	0.00529561	0.114497	-0.00674046	0.0574954	0.0850502	-0.0415762	0.0578074	-0.142735	-0.101125	0.0333169	0.043207	0.0441411	0.0336136	0.012518	-0.0802986	-0.0320053	0.0418916	-0.00426098
Ccnb1-rs1	12429	-0.245934	-0.706521	-0.346218	0.18056	0.0621339	-0.134418	0.127192	0.112019	-0.00796221	-0.0361267	0.130311	0.0298573	-0.0617077	-0.0289547	-0.0839139	0.0191476	0.0516614	-0.0299605	-0.0242103	0.163156	-0.0146606	0.00717737	-0.0214292	0.0156351	-0.00899082	-0.0502655	-0.0481496	0.0143005	0.033933	-0.025009	0.0165575	0.0563283	-0.000173697	0.0882716	0.0535597	0.027609	0.00939204	-0.0636869	-0.0318837	0.0454992	0.0508671	0.0784662	0.0408813	0.0484866	-0.0480675	-0.0516084	0.00887608	-0.0314259
Ccnb2	12442	-0.418742	-0.496949	-0.375473	0.0943188	0.0442193	-0.0999234	0.327491	0.101022	0.0365491	-0.1762	0.0510429	-0.0598317	-0.113888	-0.0478774	-0.074791	0.028271	0.00576429	-0.0159796	0.0204138	0.243087	-0.0419227	-0.0378989	-0.0872656	-0.0125919	0.0275848	-0.0658447	-0.0546653	0.0527896	0.0746242	-0.0449677	0.0394513	0.069152	-0.0710621	0.0671915	0.070287	0.0463017	0.0497986	-0.0746287	-0.0437948	0.0478221	0.0425591	0.100818	0.0731285	0.0570185	-0.0342992	-0.0667339	0.0396682	0.0123191
Ccnd1	12443	-0.168659	-0.209041	0.165347	0.20668	0.282423	0.29504	0.0995197	0.214986	-0.210083	-0.0386193	0.20204	0.0343653	-0.029765	-0.182729	-0.112277	-0.0562785	-0.0389735	-0.0138121	-0.0221019	-0.0172623	0.0333881	-0.000943559	0.0840214	-0.0920645	-0.025192	-0.0299888	0.0270389	-0.0277898	-0.0444412	-0.0551542	-0.0698419	0.051674	-0.0241056	-0.116724	-0.00221257	0.118142	0.112795	-0.00913083	-0.100678	-0.066584	0.0699474	0.0394181	-0.0175681	0.0203927	-0.0915498	0.0691703	-0.00335319	0.0742753
Ccnd2	12444	-0.128325	-0.190113	-0.42418	0.00302572	-0.0835599	0.244977	-0.141037	-0.130858	-0.161163	0.0416967	-0.0204757	0.0422735	-0.0919627	0.0256947	-0.203446	-0.146426	-0.0420799	0.0466536	0.0243208	0.139435	-0.175414	-0.0572177	0.140543	-0.0653328	-0.0624252	0.0805839	-0.104014	0.112958	-0.109938	0.0887137	-0.079563	0.0383901	0.145968	0.056479	-0.00964581	-0.0895259	0.0483268	0.0231137	0.069205	-0.00817786	-0.042078	-0.0681358	-0.143236	-0.0134452	0.0643087	-0.00398824	-0.0613574	-0.105083
Ccnd3	12445	-0.596175	-0.186159	-0.297795	0.153785	-0.0741083	0.163869	0.132863	0.0346104	0.0416016	-0.0545455	-0.195639	0.109361	-0.134795	0.0949846	-0.0764573	0.0521576	-0.0863708	0.0268956	0.0958785	-0.0314786	-0.0122317	-0.00794495	-0.0767769	0.0546785	0.0772263	0.0105002	0.00426881	-0.0683908	0.0113143	-0.0262542	-0.0693083	0.104798	-0.060013	0.0706634	0.0821735	0.00923117	-0.021212	-0.0606113	0.0979089	0.111092	0.0490033	-0.0652718	0.0417244	0.0907954	0.122384	-0.0281573	0.0827208	0.00157627
Ccne1	12447	-0.159476	0.0611436	-0.510827	0.280167	0.106095	-0.0422127	0.241888	0.0787776	0.0546757	0.118941	0.0841102	-0.132561	-0.0195131	0.104475	-0.165672	-0.106094	0.108894	0.0764195	0.0687698	-0.110635	0.141257	-0.0275494	0.0527595	-0.000760592	0.0702053	-0.0821742	-0.017289	-0.0565564	0.00788022	0.0389183	0.0250591	0.0846093	0.00845427	0.0215683	0.0274017	0.0112885	-0.0173067	-0.0409459	-0.0802503	0.0609011	-0.0453078	0.00728705	0.0387733	0.049421	0.0340418	0.0382662	0.0103697	-0.0921493
Ccne2	12448	0.148322	-0.551685	0.0444715	0.0476792	0.0824866	-0.272805	0.0869938	-0.189543	0.040287	-0.0183287	0.0412562	-0.0817245	-0.0467041	0.0536886	0.0568915	0.0353657	0.00386191	-0.0311192	-0.0222039	0.06157	-0.00879256	0.00762702	-0.0240947	-0.0600194	0.0311491	-0.0138942	-0.080143	0.101185	0.0512878	0.0607589	0.0527065	0.0958133	0.00231738	0.031662	0.0624282	0.0183235	-0.034674	-0.0185011	-0.0778794	2.40E-07	-0.0632516	0.00128043	0.024128	-0.0360129	-0.0102817	0.0109341	-0.0424051	0.05156
Ccnf	12449	-0.312319	-0.339065	-0.350504	0.166484	0.189277	-0.384744	0.319309	0.108033	0.132479	-0.0693373	0.134046	0.0612235	-0.200429	-0.0529326	-0.0926086	0.0756951	-0.0315945	0.06755	0.00543527	0.0227483	0.0164553	-0.0430401	-0.0673397	-0.0792787	-0.00432162	-0.0953087	-0.0582923	0.030852	0.0472515	-0.0226775	0.0365522	0.0356841	0.00818755	0.0817299	0.0561965	0.00207599	0.00661456	-0.0587913	-0.121944	0.0612242	0.0292584	0.0531051	0.0201282	-0.0336966	0.0115528	0.0228427	0.0744091	0.000898151
Ccng1	12450	-0.149777	-0.245248	0.478126	0.322474	-0.51449	0.00810141	-0.0115107	0.0191667	0.0123804	0.191873	0.145314	0.0505487	0.145148	-0.116999	-0.0296858	0.0324987	-0.0442772	-0.0510341	-0.0416276	-0.156518	-0.00308748	-0.0110062	0.0190258	-0.0690686	-0.0136801	-0.0761892	0.0238134	0.00640487	-0.0734601	0.0317243	-0.0537942	0.00852729	-0.00575931	0.0340266	-0.0543005	-0.0181316	-0.00520122	-0.00631214	0.0199464	0.0422628	0.0341896	0.0364334	-0.0220148	0.0528408	-0.00340083	0.00739147	-0.00302892	-0.0447553
Ccng2	12452	0.227085	-0.239019	-0.0367156	-0.250675	-0.171794	0.319671	0.00172481	-0.0606349	0.14846	0.108619	-0.0389927	0.051226	0.103686	0.290376	-0.0976186	-0.155857	-0.132265	0.0363295	-0.0587381	0.223103	-0.0588923	0.0910645	-0.13832	-0.119717	-0.0671141	-0.00722865	-0.136269	0.136983	-0.0591483	-0.101283	-0.0250688	-0.0380676	0.00597797	0.091223	-0.0611816	0.0136909	0.0235635	0.0667452	0.110592	0.0639689	-0.104042	-0.116282	0.0731864	-0.000131804	0.074202	0.0118916	0.0876531	0.0507562
Ccni	12453	0.403484	-0.380177	0.0431073	-0.292791	-0.244442	-0.00367658	-0.107303	0.0701056	-0.00560164	0.0525955	-0.109854	-0.0635335	0.174324	0.176488	-0.0493123	-0.318196	-0.0563044	0.126803	0.154961	0.0872671	0.0201502	-0.024355	-0.132331	0.162991	0.0501661	-0.00967458	0.123987	-0.0365322	-0.0648983	-0.0209449	0.164057	-0.0244725	0.0110085	-0.0310682	0.0107701	0.0694751	0.0453727	-0.0263657	0.153292	0.0114827	0.0485502	-0.0224923	-0.0719602	-0.0832103	-0.0268259	-0.0548321	0.0184121	-0.0601617
Ccnt1	12455	-0.0220095	0.229703	-0.123953	0.211233	0.291443	-0.0969042	0.318333	-0.172885	0.259846	-0.0604711	0.00501123	0.260813	0.0257218	-0.00492689	0.0393761	-0.00130443	-0.124963	0.0857514	-0.0518963	-0.09418	0.0205714	-0.0527709	-0.0472433	-0.03734	-0.106939	-0.0423618	0.0823177	-0.0140219	-0.0236392	-0.0564283	0.0702733	0.0462689	0.0282597	-0.0165568	0.0133209	-0.0577715	-0.0228763	-0.0877362	0.0217894	-0.081735	-0.0273691	-0.030619	-0.141226	0.0583992	0.0261159	0.00132531	-0.0281099	0.0558289
Ccrn4l	12457	0.441418	-0.129772	-0.063864	-0.187688	-0.21256	0.223209	0.0474793	-0.136768	0.0644408	-0.126832	-0.0113612	0.139324	0.179288	0.279405	0.0125478	-0.0111071	-0.0855922	0.208287	0.0607929	0.0881598	0.15759	0.00118348	-0.028931	0.0785926	0.00739062	0.0254166	-0.10612	-0.130617	0.0924291	-0.196473	0.00981035	0.012105	-0.058413	-0.142595	0.0163565	0.0105344	0.0639137	-0.0208747	0.0205174	0.0141909	-0.0259428	-0.00827176	-0.0714012	-0.0901213	0.0267275	0.0358027	0.126852	-0.0285801
Ccr6	12458	-0.274355	0.222183	-0.417543	-0.129032	-0.222149	0.196797	-0.0846026	-0.124221	0.00589633	-0.0295718	0.20934	-0.0745968	-0.0223487	-0.000972854	0.129745	0.0324121	-0.0495268	-0.000862231	0.00505562	-0.0452572	-0.148864	0.0165672	0.0238657	-0.0927816	0.112595	-0.101829	-0.0455995	-0.0421731	-0.0476393	-0.0970758	0.00541998	0.0176781	0.0328261	-0.0736461	0.0272982	-0.00544268	0.00113715	0.0391596	0.0500845	-0.117599	0.0326472	-0.00299055	0.0497219	-0.0323735	0.0173037	-0.0106546	-0.0293341	-0.0193646
Ccs	12460	-0.55359	0.18344	0.0398153	-0.192474	0.0482155	-0.406087	-0.217137	0.0719633	0.0361151	0.165135	-0.18451	-0.00461603	0.0465198	0.116362	-0.0182991	-0.142637	-0.121348	0.0512378	0.14864	-0.0188242	0.00725077	0.0223883	-0.0628163	0.0588001	0.0300287	-0.0209509	0.0941296	-0.101557	-0.00623316	-0.00557275	-0.0783994	-0.0291592	-0.00235122	-0.0761746	0.0010251	0.0929067	0.0174392	0.0636962	0.0383301	0.045317	0.0880202	0.0190322	-0.0677001	-0.00619748	0.052081	-0.0782559	-0.0387334	-0.0427427
Cct2	12461	-0.138872	-0.235763	-0.219187	0.157008	-0.340563	-0.261672	-0.0893059	0.0308928	-0.125462	0.0976826	-0.294682	0.0745371	0.129992	-0.119328	0.0148439	-0.0802656	0.114078	0.0487083	0.0551666	-0.0420289	0.0760038	-0.00120896	-0.0811135	-0.15697	-0.0155087	-0.00311525	0.0635191	-0.201598	-0.0348478	0.014062	-0.0431827	-0.0241801	-0.129124	0.132126	0.00370228	0.0313448	0.0720019	0.0949933	-0.0149754	-0.0951885	-0.123835	-0.0033832	-0.111115	-0.0212175	0.0153839	-0.011262	0.0170764	-0.0368486
Cct3	12462	-0.102252	-0.49459	-0.536549	0.371676	0.0854395	-0.311985	0.0118244	0.0635708	0.000853547	0.00513711	0.0404981	-0.016605	-0.0158477	-0.054661	0.0701115	-0.0167048	0.0310026	0.0397696	-0.0217121	0.08816	0.00524678	0.0585354	-0.00953984	0.107483	0.0712175	0.0416032	0.0367347	-0.135312	-0.0395311	0.065293	0.00140646	0.0362647	-0.0335545	-0.0311929	-0.0437039	0.0156174	0.121017	0.0656205	-0.043934	-0.0494566	-0.0724174	0.00411406	-0.0158788	-0.00034548	-0.0167185	0.0716158	0.0454441	0.0122427
Cct4	12464	-0.149858	-0.674905	-0.235076	0.26479	-0.101571	-0.245373	0.00210151	0.0403869	0.00378487	0.0615222	0.00740245	-0.0677894	0.095209	0.106621	0.0597177	-0.171193	0.0650265	0.144772	0.167119	0.00954389	0.0396619	-0.0201572	-0.0109986	0.168442	0.115577	-0.0761314	0.0601899	-0.087037	-0.0902623	-0.0118073	-0.00672151	-0.0221248	-0.0248474	-0.148269	-0.0754755	0.000678964	0.0127664	-0.0328966	0.0346309	-0.0190444	0.0613464	-0.0732546	-0.0707616	-0.00286695	0.0273876	0.0425833	0.0105262	-0.000263051
Cct5	12465	-0.143069	-0.575323	-0.474587	0.331445	0.0178804	-0.201381	0.041497	0.185905	0.0219119	-0.0173722	-0.0890098	-0.029385	0.0210879	-0.000963584	-0.0660185	-0.0501856	0.0345611	-0.0658468	0.0437523	0.0235503	0.015068	-0.0137026	0.0266379	0.0542258	0.115921	-0.00696914	0.039897	-0.108781	-0.0847339	0.0507601	-0.00198256	-0.0232434	-0.0562542	-0.0907567	-0.0334754	-0.0399846	0.0130895	-0.0500051	0.00189047	-0.072294	-0.0227812	-0.0322847	0.00614465	-0.0133787	-0.0127856	0.0828047	0.0560997	-0.0116394
Cct6a	12466	-0.166437	-0.292725	-0.50452	0.132241	-0.266754	-0.383598	-0.0170504	0.139534	-0.232604	0.119292	0.131343	-0.103397	-0.110816	0.0430094	-0.0927252	-0.0400351	0.115874	-0.038231	-0.0075325	0.000983787	0.025617	0.00903059	-0.0152665	-0.0363538	0.0683221	0.0637583	0.0355361	-0.0641976	-0.0569587	0.0747167	0.00201339	0.0985833	0.01222	-0.0079288	-0.0778845	0.00692702	0.0534646	-3.28E-05	0.00420357	-0.0808237	-0.0982743	-0.0270246	-0.0291962	-0.0353289	-0.0216825	0.0844864	-0.0373591	-0.0443424
Cct6b	12467	-0.205682	0.0669414	-0.129373	-0.163127	-0.078651	-0.253026	0.374556	0.255106	0.164296	-0.174535	-0.0876036	-0.341142	-0.0695299	-0.072938	0.248252	-0.0826013	-0.154269	-0.0369539	0.0607799	0.0633051	-0.109134	-0.0650556	-0.0668452	-0.0473517	0.032703	0.0609817	0.00187001	0.0307967	0.0208211	-0.0319722	-0.0104469	0.00773001	0.0281822	-0.0206766	-0.0443025	0.0140501	-0.00370436	-0.00846316	0.0617844	-0.0425062	0.0689983	-0.00852419	0.0269838	-0.0110126	0.00656745	0.0552241	0.0273278	-0.00891793
Cct7	12468	-0.0211417	-0.293004	-0.574474	0.31431	-0.159813	-0.209839	-0.0067677	0.151233	-0.0666317	-0.10072	-0.0801426	-0.133186	-0.0429547	-0.160905	-0.0698312	0.114287	0.0214231	-0.00517704	-0.0170752	-0.0912325	-0.175274	0.0352374	0.0397576	0.23705	0.145544	-0.0304652	0.0129017	-0.0679299	-0.0503781	0.0551718	-0.0188916	0.0325354	-0.0508187	-0.0688571	0.0268351	-0.00607734	0.0075776	0.0743703	-0.0734675	-0.0278523	0.0479945	-0.069572	-0.0505603	-0.024536	0.00904456	-0.0016713	0.0637016	-0.00190337
Cct8	12469	0.100798	-0.616475	-0.118353	0.268961	-0.0490542	-0.348205	-0.224418	-0.0753834	-0.0391433	0.0730452	0.0918237	0.0845107	0.0853704	-0.0219725	0.202843	-0.0478512	0.105331	-0.00830989	-0.0183508	0.0304904	-0.0238778	-0.0447756	0.0662342	0.096012	0.11564	-0.0361987	0.00275129	-0.140138	0.0107108	-0.069694	-0.0614705	0.0308004	-0.0893506	-0.0178841	-0.077182	0.00382147	0.0500364	0.0166505	-0.0539002	0.0338219	-0.0759769	-0.034958	-0.0834427	-0.0286524	0.0771822	-0.00350857	-0.0159342	-0.0180032
Cd14	12475	-0.446875	0.00620803	0.163489	-0.09141	0.0371067	0.459917	0.22807	-0.108423	0.0245501	0.15704	0.0810488	-0.151683	0.0326018	-0.287862	0.0609351	0.014084	0.0334632	-0.0787244	-0.00744749	0.0637753	0.225717	-0.122459	0.0607689	-0.0314009	-0.0762947	0.018968	0.0467287	-0.0199423	-0.0290953	0.0224244	-0.0309506	-0.08075	0.124429	-0.103016	0.0657168	0.0308083	0.0999903	0.0236232	-0.0593691	-0.0884306	0.0436908	0.0597125	-0.0356491	-0.0100509	-0.0086303	-0.0137362	0.0805289	0.0238441
Cd151	12476	-0.519415	0.13024	0.43506	0.242778	-0.0518544	0.122184	0.0473645	0.0358962	-0.324548	-0.0891219	0.161553	-0.159079	0.0108513	-0.040872	-0.0277396	-0.0242432	-0.0401009	0.0720157	0.0137058	-0.101678	-0.0185352	-0.00882772	-0.127778	0.0497702	0.0990276	0.0118476	0.0645818	-0.0670739	-0.123068	-0.0604016	0.050993	-0.048096	-0.0127041	-0.00317145	0.080049	0.0064426	0.0606887	0.00454822	0.0283659	-0.0675898	-0.00991931	-0.0216573	-0.0875288	-0.059811	0.00577071	0.0314618	0.0150404	0.0520482
Ctla4	12477	-0.202032	-0.0996768	-0.207123	-0.196764	-0.233606	0.0351175	-0.0774426	-0.290889	0.17789	0.0199771	0.0395013	0.0302794	0.0067011	0.0974417	-0.0109478	-0.0438404	-0.133986	-0.0104741	0.00415936	-0.0399667	-0.187146	-0.0354642	0.00727802	0.0754031	0.0608534	0.0356259	-0.0920249	0.043819	-0.00897112	0.219468	0.0218238	0.0656435	0.0123638	0.0589095	-0.149725	0.0103252	-0.0368192	0.0668777	0.0675278	0.0138042	0.0800647	-0.089347	0.0778888	-0.029267	-0.058009	-0.0247815	0.0112034	-0.0522028
Cd19	12478	-0.497879	0.284305	-0.101812	-0.178435	-0.144818	0.157581	0.123475	0.0258468	0.183287	-0.0473651	0.0852757	0.0604882	0.0216344	-0.0300947	0.108197	0.0507874	0.0503186	-0.0160774	-0.00197577	-0.0663738	-0.115241	-0.0152795	-0.0113594	-0.159626	0.209504	-0.191231	-0.105638	-0.0913501	-0.0557857	-0.109454	0.0494331	0.058043	-0.0392621	-0.120855	0.0178625	-0.0265349	-0.0230715	0.0310243	0.0960713	-0.0779671	-0.0199425	-0.0452778	-0.085148	-0.0270752	-0.0453762	0.0621979	-0.0918726	-0.0236856
Cd1d1	12479	-0.548674	-0.0462711	0.0462193	-0.492218	0.0153039	-0.0862813	-0.167022	0.0890679	0.0147806	0.0807352	-0.0550403	0.123257	-0.214229	0.171847	0.0447091	-0.017184	-0.00286636	-0.121701	0.0639646	0.117314	-0.0347182	-0.0614046	-0.119892	0.0738756	-0.0103128	0.00514161	-0.0708075	-0.0611407	-0.198559	-0.162283	0.0544173	-0.0596565	0.0895221	0.0299716	0.00680031	-0.0348963	-0.0305802	0.0259044	0.0652009	1.26E-06	-0.0523428	-0.0545907	0.0383453	-0.000811119	-0.0796314	-0.0242413	0.0857461	0.0209835
Cd1d2	12480	-0.21116	0.0398205	-0.266281	-0.331239	-0.142001	0.0370212	0.0536462	-0.0477427	0.0066912	0.00242479	0.00895597	0.0894666	-0.116655	0.036765	-0.0314234	-0.0726107	-0.0110308	-0.0679586	-0.0771409	0.0161078	-0.0941128	0.0652296	0.0316753	0.00576936	-0.0348866	-0.0266271	-0.0430438	-0.00783704	-0.0277555	-0.142246	-0.0191208	-0.0345012	-0.0020867	-0.0191813	-0.0472414	0.00183439	0.0306208	0.0534643	0.0120992	0.0505243	0.005888	-0.00808133	0.0952326	-0.00379794	0.0181104	-0.094868	0.135181	0.0828063
Cd2	12481	-0.318119	0.0811936	-0.494285	-0.187443	-0.257117	0.225068	-0.223674	-0.370805	0.140777	-0.0732173	-0.0311885	0.120067	0.0145832	0.130316	0.0394936	-0.0193883	-0.0197672	0.0250109	0.0834921	-0.0655744	-0.140377	0.0320531	-0.0357288	-0.0977527	0.089469	-0.0773557	-0.0216774	-0.0677933	-0.0862507	-0.0436885	0.0233216	0.0107942	-0.066302	0.0606223	-0.0316707	-0.00283737	-0.0635867	0.016171	0.0476183	-0.00227967	0.0118136	0.0489812	0.0103022	-0.0480825	-0.0618362	0.0224424	0.0268098	0.0422651
Ms4a1	12482	-0.481389	0.20709	-0.169889	-0.323838	-0.12892	0.214497	0.099838	-0.0874309	0.0629487	-0.0343829	0.152103	-0.0727506	-0.073454	0.0875621	0.108989	-0.057609	0.108132	-0.0633019	-0.0600534	-0.0705907	-0.139536	0.0268092	-0.0653803	-0.141327	0.20714	-0.188854	-0.0831193	-0.0610204	-0.126738	-0.142451	0.0234629	0.0396067	0.00800789	-0.123298	0.0321055	-0.0139024	0.00133168	0.0356306	0.0559846	-0.111647	-0.0155055	-0.0207071	-0.0131039	-0.000634107	-0.0285359	0.0214498	-0.0797236	0.0420518
Cd22	12483	-0.393282	0.333316	-0.291331	-0.108442	-0.119713	0.30455	-0.126894	-0.0902297	0.122818	-0.0173139	0.0984121	0.0830906	-0.0276762	-0.0998046	0.116854	0.0615272	0.101008	-0.00693131	0.0446583	-0.0531791	-0.077819	0.0348689	-0.0810948	-0.116308	0.23334	-0.15474	-0.0808627	-0.000319526	-0.089456	-0.141935	-0.00399498	-0.000297241	-0.00572387	-0.0512558	0.0301554	0.0070256	0.025149	-0.0271348	0.0716294	-0.100569	0.0469064	-0.024903	0.031182	0.00972678	-0.0335952	-0.000337448	-0.084871	0.0516803
Cd24a	12484	-0.141295	-0.343603	-0.0326214	-0.105845	-0.108857	0.284881	0.168556	0.0998239	-0.160638	-0.268399	0.0743351	0.0254533	0.166823	0.26834	-0.0230607	0.241756	0.186713	-0.0369301	0.0508548	0.0537645	0.0711263	0.215587	0.0178997	0.112748	0.119907	-0.0551548	0.00201429	0.109279	0.0309459	-0.214703	-0.00256345	0.0269542	-0.0201817	-0.0842627	0.025078	-0.0416365	-0.0387922	0.0484831	-0.0474137	-0.136405	-0.00486803	0.0384104	-0.148729	-0.0273009	-0.0361517	-0.0229619	0.096258	-0.0331524
Cd28	12487	-0.293587	-0.156332	-0.134008	-0.290659	-0.343811	0.112873	0.058328	-0.279712	0.29647	0.159662	-0.0175688	0.0582386	0.0209648	0.0963048	0.0426476	-0.055305	-0.0977716	0.0309503	-0.00494365	-0.00605342	-0.134945	-0.0145091	-0.0225982	0.0303741	-0.00670716	0.00830918	0.0622573	-0.00989889	-0.0171697	0.111004	0.0190138	0.0113485	-0.0750265	0.157339	-0.0129622	0.00108137	0.0393997	0.0519763	0.00971989	0.0419195	0.0660811	0.059732	0.0340729	0.00919146	-0.0424244	-0.0301473	0.0267299	-0.0304938
Cd2ap	12488	-0.195029	-0.727939	0.0702386	-0.113953	0.252802	-0.0262534	0.0525455	0.082258	0.0102347	-0.0793551	0.0136087	0.0662309	0.134971	-0.0368205	0.0101692	0.000379322	0.00786505	0.139642	-0.080882	-0.0254137	0.0328837	-0.0657784	0.0456008	-0.0187654	0.0339217	0.0712878	0.0168914	0.00342116	0.0229562	-0.0600088	0.0319541	-0.0251399	-0.0296266	-0.033646	0.0296163	-0.0838619	-0.0954109	0.0138477	-0.0307118	-0.0763315	-0.050729	-0.0361381	0.0233639	-0.0204755	-0.072626	-0.00333911	0.0191346	-0.0576346
Cd34	12490	0.0728973	-0.000820386	0.417699	0.376409	-0.141542	0.333228	0.179248	-0.0817407	-0.211249	-0.130909	-0.140538	0.107334	-0.0821841	-0.0370881	-0.087416	-0.0774016	0.140487	0.0632911	0.0803621	0.0884624	-0.134084	-0.0629369	0.0778056	-0.0199777	0.0250935	0.0439624	-0.0135786	-0.0286582	-0.0505342	-0.0417168	-0.0873029	0.0762615	0.0712666	-0.104415	-0.00607587	-0.00822779	0.0649971	-0.00743347	-0.196388	0.043181	0.0185858	0.0025062	0.0537192	-0.0249188	-0.0532632	0.087107	0.0293997	-0.120063
Cd36	12491	-0.301156	0.0386068	0.664763	0.119799	-0.325923	0.123248	-0.139915	-0.188992	0.0541395	-0.101396	0.0690755	-0.00604508	-0.0235529	-0.0262931	0.022991	-0.154075	0.07897	0.0146447	-0.0184027	-0.113542	0.030118	0.033834	-0.0329885	0.0756426	-0.0290335	-0.0344539	0.00418561	-0.0514601	-0.0785452	-0.0480242	-0.0782382	-0.0179292	0.0890463	0.0670201	0.0459355	0.0344762	-0.0125192	-0.0319505	-0.024232	-0.0283748	0.00510641	-0.00900982	-0.0287783	0.0324679	-0.0362101	0.0117534	-0.00484779	0.0494394
Scarb2	12492	-0.424185	0.0142763	0.392233	-0.180074	-0.181748	0.161508	-0.235836	-0.202294	0.0809685	0.25649	0.0837479	-0.0330827	-0.0838949	-0.0841729	-0.120615	0.0813253	-0.0719728	-0.0359641	0.0385977	-0.181038	0.0553899	0.108854	0.0611283	-0.0479534	0.0540856	0.0974129	-0.036234	0.0166299	-0.0176995	0.0145853	0.0455718	-0.103975	-0.0591745	0.168247	0.0170973	-0.0503653	-0.0273081	-0.0359609	-0.0168633	0.0308295	0.00977528	-0.0144679	0.00613583	0.0419413	-0.0679424	0.0227535	0.117153	0.00327984
Cd37	12493	-0.403523	0.185721	-0.367088	-0.21904	-0.232886	0.223557	0.0753822	-0.258595	0.296087	0.101793	0.138965	-0.0156807	-0.09956	-0.0425355	0.0943556	0.0376043	0.193598	-0.093486	-0.00657674	-0.0302439	-0.0698179	-0.0808708	-0.0164342	0.0404695	0.122474	0.0392746	0.0327916	0.0284169	-0.0441635	-0.0114407	0.032573	-0.0491412	-0.037222	0.00577603	0.0570908	-0.0322473	0.00760828	-0.064286	0.0181265	0.0372619	0.0660639	0.00224795	-0.00829281	0.0183109	-0.021488	-0.0121573	-0.0154978	-0.0282232
Cd38	12494	-0.0542969	-0.00201898	0.243537	-0.305587	0.0526616	0.233188	0.0541383	-0.135641	0.13309	-0.152678	0.189197	0.137739	-0.0473461	-0.197701	-0.0155398	0.0691983	0.0833485	0.0842437	-0.0485982	0.1172	-0.0207846	0.0317852	0.0266544	-0.121263	0.180162	-0.0126015	0.0452685	-0.00847356	0.02996	-0.0161799	0.0262451	-0.0048585	0.0352546	-0.0339161	0.0883847	-0.0224931	-0.0736202	0.105703	0.0397277	-0.00351548	-0.0931337	-0.0434786	0.0611325	0.0741816	0.0396544	0.0591726	-0.0480839	0.0720562
Entpd1	12495	-0.172389	-0.0383968	0.223158	-0.168905	-0.140455	0.418205	-0.0503895	-0.182642	0.171729	-0.170141	0.0949077	-0.209919	-0.168682	-0.105013	0.136089	0.0602563	0.144873	-0.0352244	0.0099943	0.0459436	-0.0496798	-0.117125	0.124154	0.136654	0.0346349	0.0997343	0.0661598	0.108101	-0.0257278	0.180296	-0.0703133	0.0388365	0.0460393	-0.0507359	-0.0322162	-0.0408296	0.00959981	-0.027475	-0.048873	-0.0717827	-0.0346189	0.0142618	0.0029302	0.0180818	0.0117004	-0.0444374	-0.00582286	-0.0286404
Entpd2	12496	-0.272129	0.451126	-0.0293061	0.115669	-0.248645	0.201616	-0.0325617	0.286185	0.0587627	-0.0442309	-0.112731	0.0480317	0.155681	-0.0900664	-0.0645559	0.143637	0.0242824	0.0814356	0.175985	0.0872495	0.0188307	-0.146019	-0.00921851	0.101204	0.0884896	0.0445049	0.00543597	-0.0188295	-0.0481448	0.0514009	-0.0259255	0.0147245	0.0213289	0.0161753	0.113572	-0.0962435	0.0293727	-0.0157873	0.0640116	0.0402095	0.0104379	0.00298214	0.0138504	-0.0099385	-0.0699263	0.0506934	-0.0150137	-0.0749782
Entpd6	12497	0.0747093	0.518221	-0.232965	0.00842353	0.084859	-0.195511	0.227735	-0.142603	0.0623135	-0.0393934	-0.0206747	-0.198637	0.149858	-0.0128184	0.0196256	-0.0809813	0.0764378	0.0208708	-0.0386271	-0.0294012	-0.144979	-0.0951813	0.109701	0.00306621	0.0326629	-0.0481351	0.118541	-0.040372	-0.168512	-0.132077	-0.00560234	-0.0345221	0.0338178	0.0252636	-0.0251794	-0.0138641	-0.0276182	0.0221741	-0.112975	0.0655201	0.00457474	-0.031783	-0.026863	-0.0202859	0.077173	-0.0178598	-0.0713831	0.110274
Entpd5	12499	-0.424524	0.161736	0.110053	-0.147533	0.0263376	-0.00492966	-0.449032	0.185321	0.0938369	-0.0548272	-0.0937663	-0.0162597	0.11041	-0.0758706	-0.0212804	-0.285067	-0.169887	-0.00722301	-0.19426	0.142068	-0.0714941	0.000935346	-0.0443111	0.123871	-0.0219535	-0.0267937	-0.00775341	-0.172002	0.110431	-0.0633966	-0.0258579	0.0303001	0.0750559	0.0411627	0.0716728	-0.00338054	-0.0671419	-0.0831817	0.0466426	-0.0180294	0.0230475	0.0316739	0.0419438	-0.029394	-0.0455571	0.0101583	-0.00584285	0.0389857
Cd3d	12500	-0.196687	-0.240529	-0.264341	-0.253783	-0.192326	0.114926	-0.106147	-0.376715	0.329185	-0.0232389	-0.0242167	0.00961823	-0.00645574	0.256215	-0.0729564	-0.0266764	-0.0872817	0.0485978	0.078192	-0.050063	-0.251813	0.0287843	-0.0595152	0.0419298	0.0482417	-0.0248453	0.00751434	-0.0622232	-0.0903221	0.134596	0.018998	0.0386192	-0.0377924	0.121451	-0.0504362	0.00861345	-0.0657112	0.046922	0.0340128	0.040336	0.0332479	0.0956317	0.0384297	-0.0443915	-0.106239	-0.0346833	0.042645	-0.00717237
Cd3e	12501	-0.520512	0.294724	-0.459748	-0.0043721	-0.159568	0.187597	-0.0682346	-0.000369303	0.250132	0.0578876	-0.029696	0.111043	0.0841015	0.082934	0.00790103	-0.0360296	0.0454056	-0.0215471	0.015215	-0.0485038	-0.224204	0.0366907	-0.0405374	0.000891653	0.0509586	-0.0553675	-0.0383926	0.0333094	-0.0796689	0.0578739	0.0548756	0.0504881	-0.0496151	0.103281	-0.0452593	0.0186014	-0.0650727	0.0216767	0.0438561	0.0638637	0.0240313	0.021226	0.0584143	-0.0524215	-0.0740399	-0.0551458	0.0639465	0.0235683
Cd3g	12502	-0.240019	-0.0753727	-0.391474	-0.246967	-0.269218	0.066632	-0.189367	-0.36914	0.155157	-0.0552951	-0.0711989	0.153698	0.0717027	0.086628	-0.0720518	-0.00649842	-0.0366535	0.0163735	0.101689	0.0149614	-0.265099	0.048905	-0.0551509	0.0419795	0.0417969	0.0175756	0.00558521	-0.097215	-0.129438	0.0959453	0.0263971	0.0286425	-0.0531505	0.0870082	-0.133991	0.0199721	-0.111069	0.0113101	0.0114232	0.0606795	0.00392665	0.0268309	0.0575796	-0.0690331	-0.052399	-0.0205985	0.0937105	-0.0233524
Cd3z	12503	-0.149709	-0.115961	-0.220009	-0.289988	-0.244728	-0.105601	-0.0498821	-0.48325	0.077033	-0.0162189	-0.124835	0.111128	0.081489	0.145617	-0.0719043	-0.0276601	-0.0740293	0.0634841	0.0892059	-0.0264843	-0.126564	0.0263441	-0.0119149	0.0133401	0.0127125	-0.032618	0.0626745	-0.0235257	-0.0180851	0.0633294	0.0224255	-0.00979664	-0.0193276	0.14925	-0.072291	-0.00597897	-0.0762796	0.0543108	0.0120646	0.079286	0.00729168	0.0743426	0.0432523	-0.0339889	-0.0727494	-0.0494726	0.118395	0.0473717
Cd4	12504	-0.252923	0.368106	-0.333217	-0.100612	-0.0950268	-0.0346406	0.0816133	-0.246499	0.111218	0.00964705	0.0524037	0.0584499	0.050405	0.010687	0.144473	-0.0158501	-0.0703914	-0.00509744	0.0348802	0.0415239	-0.0924167	-0.0173698	-0.0233369	-0.0678148	0.101023	-0.00768506	-0.0014495	-0.0418018	-0.0840117	0.0785868	-0.0449417	-0.0347789	0.0127243	0.0844591	-0.0850838	-0.0418633	-0.0779376	0.00438827	0.0273964	0.0715699	0.0288037	0.00455202	-0.0246344	-0.0391774	-0.0338505	-0.0456657	0.0935097	0.0957292
Cd44	12505	-0.216345	-0.562349	0.0463668	0.0664658	0.217162	0.207664	0.224796	-0.287331	0.0588233	0.320122	0.0341289	-0.0354782	0.0424884	-0.16181	0.0574944	0.0954008	-0.109983	0.0137004	0.0526368	-0.0369077	-0.000176243	0.0332583	0.0938378	0.0140809	-0.0421009	0.0405203	-0.0392452	-0.0247802	-0.012197	0.0427829	0.0404845	0.0840843	-0.0706685	-0.0615482	0.0598759	0.030509	0.0561998	-0.00727031	-0.0342206	-0.119338	0.00105035	-0.0213679	-0.00323287	0.0127009	-0.0322505	0.00737618	-0.023375	-0.0321657
Cd48	12506	-0.443079	-0.180244	-0.107082	-0.393545	-0.27058	0.349602	-0.00678808	-0.262788	0.357048	0.0799594	0.0191106	0.00663654	-0.0917428	-0.0453719	0.00348165	0.0260624	0.0699931	-0.105658	0.0683118	0.0767761	-0.0217805	-0.0435319	-0.000489197	0.032396	-0.00562994	-0.0289542	0.0688075	-0.0482509	-0.0781857	0.0425733	0.010453	0.0186624	0.00638814	0.0134475	-0.0406244	0.066571	-0.0216447	0.0367981	-0.0333414	0.0203898	0.0181055	0.0159194	0.0270413	0.0224308	-0.000895901	0.0732207	-0.0492745	-0.0083357
Cd5	12507	-0.307986	0.191207	-0.52549	-0.115386	-0.245408	0.181777	-0.184618	-0.219361	0.126259	-0.0267515	-0.0198444	0.089999	-0.0051243	0.112605	0.0163658	-0.0377221	-0.0109457	0.0112627	0.111594	0.000503947	-0.12324	0.037124	-0.0222179	-0.0439796	-0.0174618	-0.0800631	-0.026912	-0.090764	-0.0561984	-0.0723925	0.0469951	-0.0269853	-0.109851	0.0609893	0.0100928	0.0280515	-0.0671064	0.0410205	0.0270281	0.016772	0.00820726	0.0652591	0.0212758	-0.0173868	-0.118316	0.0270985	0.0783372	0.0675912
Cd53	12508	-0.205447	-0.0425857	-0.0294657	-0.377359	-0.198555	0.477397	-0.141747	-0.316359	0.321215	0.15094	0.168071	-0.0304411	-0.12214	-0.0919187	0.0270936	0.0231696	0.122205	-0.102888	0.0856536	0.104348	-0.0500048	-0.0645379	0.0982511	0.0379056	-0.0140121	0.0163424	0.0749568	-0.0276203	-0.0176355	0.0848631	-0.00897169	0.0758329	-0.0711361	0.0872877	0.0433928	0.0425582	0.0466508	-0.0406957	0.0475517	0.00585016	-0.0326627	0.00370638	0.0236939	0.037471	-3.76E-05	0.0129908	-0.0343877	0.0308392
Cd59a	12509	-0.219576	0.290779	0.622347	0.00760978	-0.103183	0.070503	-0.235982	0.159564	-0.121665	-0.0400787	-0.0368466	-0.042982	-0.0292725	-0.0440048	0.00224962	0.00663156	-0.123017	-0.0710113	-0.0629405	-0.00369344	0.135088	-0.10356	-0.124135	0.0674801	0.14022	-0.0116239	-0.0795589	0.019516	-0.0254481	0.0174038	0.0588096	0.0327423	-0.0373109	-0.12116	0.0178772	-0.0521748	-0.0135496	0.0483479	-0.00473446	-0.0087813	-0.0664294	0.0709318	-0.0280318	-0.00676492	0.0389252	-0.0517646	0.00699784	0.0315286
Cd6	12511	-0.330404	0.411466	-0.356345	0.13859	-0.363279	0.0997422	-0.106835	-0.0887127	0.217339	0.0623562	-0.0680543	0.0646033	0.0592679	0.0731447	-0.100329	-0.184564	-0.0771593	0.117442	0.0414085	-0.023575	-0.0654537	-0.0792681	-0.0316238	0.0226883	0.0383371	-0.129913	-0.0216246	-0.0351423	-0.0242209	-0.0483673	0.042472	-0.0501945	-0.0482586	0.0836518	-0.0298696	0.0837468	-0.080957	-0.0494623	0.0878462	0.0337771	0.0079138	0.0737018	0.0453199	-0.0401729	-0.0513769	-0.0472555	0.115401	0.00911198
Cd63	12512	0.0311819	-0.320424	0.346983	0.406086	0.17669	0.257641	0.245036	0.0408378	-0.356643	0.0156216	0.0338681	-0.11901	0.153103	-0.175364	-0.000503894	0.0681728	0.091231	-0.0697748	-0.0311046	0.0553475	0.208098	0.00115329	0.00483444	-0.136979	0.0709751	0.0331122	0.0391047	-0.0561936	0.051736	-0.145005	-0.0516678	0.024301	0.0282168	-0.0851574	-0.055265	0.0283859	0.0301805	-0.011486	0.0176053	0.00764046	0.0474194	-0.0451962	0.0359065	0.0161198	-0.0341512	0.0619444	0.0529375	0.0820518
Cd68	12514	-0.291198	-0.0151363	0.210764	-0.178658	0.0511937	0.344576	0.0650921	-0.15657	0.297997	0.128188	0.142535	-0.0621333	-0.132307	-0.244256	0.0990092	0.106319	0.289751	-0.060955	0.0545514	0.0400632	0.26387	-0.128546	0.125241	0.0239797	0.0183509	0.0202341	0.0484933	-0.0227679	-0.0225573	-0.044209	-0.0678434	-0.0822429	0.0322241	-0.00120677	0.036444	0.0274026	0.0474527	0.00504454	-0.121098	0.0112198	0.0707331	0.0648771	0.0488189	0.040194	-0.0158262	0.0968757	-0.00830959	0.0269007
Cd7	12516	-0.46833	0.014178	-0.143467	-0.214826	-0.0951269	0.238192	0.156592	0.159073	0.354504	0.0161972	-0.0581882	-0.000180639	0.0227014	0.0833125	-0.0273366	0.0166039	-0.0142356	0.0761815	0.00408878	0.019307	-0.0677808	0.0080005	-0.0432298	-0.0647497	0.0712551	-0.0673764	-0.0645151	-0.0459474	-0.0418493	0.0156097	0.0585924	0.0284028	-0.00175894	-0.0267635	-0.0134722	-0.00585613	0.0764161	-0.00490188	0.0968653	0.0173461	-0.0344041	-0.00991958	0.0470434	-0.0643744	-0.0672546	0.0685506	-0.0620703	0.00726555
Cd72	12517	-0.317315	-0.186756	0.0475607	-0.318405	-0.0406837	0.347392	0.0136344	-0.256897	0.275091	0.0369219	0.106609	-0.0926947	-0.0592516	-0.0811197	0.0472231	0.115063	0.132311	-0.121213	-0.087737	0.124964	0.144694	-0.0989484	0.0288953	-0.0238844	0.00953561	-0.0953665	0.0256775	-0.0230299	0.0585155	-0.109962	-0.0259621	0.000269184	-0.0454036	-0.0943037	-0.00483241	0.0261567	0.0555238	0.0499896	0.00817681	-0.0129805	-0.0396151	0.025468	0.0393579	0.019607	-0.0242815	0.0084354	-0.0352357	0.0159744
Cd79a	12518	-0.468048	0.339405	-0.066888	-0.13657	-0.0787188	0.163678	0.0276853	-0.17042	0.176837	-0.0731489	0.0588994	0.101972	0.0787274	-0.0525369	0.0722205	-0.019654	0.168613	0.0384758	0.0293408	-0.0516266	-0.091317	0.0817608	0.00672889	-0.140358	0.23711	-0.166288	-0.0733802	-0.00685969	-0.0464215	-0.0979702	0.0592576	0.0429005	-0.0345597	-0.0105823	0.00894711	0.00610582	0.000225473	0.00949165	0.0619192	-0.0715883	-0.0575492	-0.00326988	-0.0398689	-0.0415713	-0.0321159	0.0263492	-0.102014	0.0187356
Cd80	12519	-0.0969099	-0.40503	0.0870955	-0.179499	-0.00856346	-0.10078	0.304556	-0.238065	0.0288441	0.233803	0.079609	-0.110692	-0.0283006	-0.0284977	0.016443	0.0265409	-0.130496	0.0381957	-0.0611328	-0.044909	0.0498247	0.0457536	0.018158	0.0204976	-0.0804896	-0.0671384	-0.0301968	0.0195209	-0.014764	0.00878308	0.0133869	0.061394	-0.0733887	-0.0112338	-0.0404774	-0.0131913	0.110137	0.0462073	0.154288	0.0287721	0.0482213	-0.0762396	0.0772065	0.0410229	0.0535621	-0.107944	-0.0174638	0.0565633
Cd81	12520	0.318378	0.152831	0.336113	0.226176	0.31589	0.245011	-0.0596185	-0.0835253	-0.240132	0.0149055	-0.0188405	0.0786809	-0.0587011	0.0109528	-0.0307486	-0.0936918	-0.0800667	-0.0736965	0.130527	0.0466971	0.148987	-0.0626071	-0.0587051	-0.0880215	0.121378	0.00320961	0.029716	-0.190841	0.144314	-0.164285	0.0427255	-0.0344572	0.0136325	-0.0790239	0.104908	-0.0106413	0.0771549	-0.0219439	0.0339495	0.0338459	0.0192404	0.0461997	0.0253687	-0.0443546	0.0857482	-0.0473872	-0.0109612	0.0525969
Cd82	12521	-0.405685	-0.101074	0.209037	-0.371623	0.197501	0.158379	0.192721	-0.054846	0.0733124	0.0468478	0.0212464	-0.0673817	0.236386	0.0808804	0.0115754	0.147997	-0.0638017	-0.0495072	0.133237	0.068327	-0.149032	0.108699	-0.0422123	0.130196	0.0510911	-0.0599419	0.0499408	-0.137682	0.099895	-0.0182544	0.0626619	0.0157482	-0.0859589	-0.0308449	-0.0552647	-0.0393713	0.0684122	-0.0356007	0.150843	0.0232242	0.03026	-0.104059	-0.00300109	0.000842868	0.0136946	-0.0903049	0.0106822	0.00661803
Cd83	12522	0.20559	0.0746526	-0.092377	-0.335387	-0.0787531	0.409817	-0.016769	-0.140653	0.238787	0.122232	0.136656	-0.106024	-0.0865317	-0.105218	0.0366729	0.0481685	0.0940798	-0.0161257	-0.0400645	0.113814	0.163553	-0.0862051	-0.0265386	0.0673295	0.220762	-0.0269708	-0.0802267	-0.00307382	0.0862802	-0.0759334	0.0600324	-0.0630156	0.00184094	-0.0871961	-0.0674632	-0.00353955	-0.00599297	0.0859113	0.0328654	-0.0494688	0.0276967	0.0194452	0.0218453	-0.0467944	-0.0328149	-0.0621251	-0.00766747	0.0684578
Cd86	12524	-0.260712	-0.0375261	-0.17254	-0.301888	-0.0576356	0.163739	0.0315891	-0.289214	0.189542	0.105748	0.212303	-0.0898144	-0.0950501	-0.113508	0.128292	0.0721312	0.0333741	-0.104561	-0.0514356	0.00360514	0.166044	-0.152671	-0.00983507	-0.0496872	0.0421948	-0.123081	-0.0808808	0.0239631	-0.0262035	-0.0763893	-0.0236641	-0.0463446	0.00883272	-0.0718395	-0.00309421	0.0357815	-0.0171019	0.0679357	0.00812361	-0.0564487	0.00851452	-0.0557995	0.0307303	-0.00206062	0.00237857	0.00262699	0.0718403	0.0405265
Cd8a	12525	-0.225774	-0.058317	-0.369891	-0.262668	-0.253297	0.114323	-0.114107	-0.316506	0.163691	-0.0588501	0.0127405	0.0505916	-0.0224434	0.189384	-0.102667	0.0466278	-0.0820739	0.0318867	0.068889	0.0829973	-0.129325	0.04806	-0.0880611	-0.0683578	0.0148104	-0.09135	-0.0246715	-0.114285	-0.0577548	-0.0923568	0.0448376	-0.00964108	-0.0511634	0.0271301	-0.03455	0.043078	-0.151271	0.0311567	0.0728633	0.0972197	-0.00127098	0.0465158	0.0511188	-0.0815938	-0.108885	0.0418426	0.171997	0.0252344
Cd8b1	12526	-0.116598	-0.423205	-0.0148336	-0.0959467	-0.000321277	0.0210492	-0.0548182	-0.335466	0.232668	-0.0517212	-0.167945	0.0522579	0.106338	0.209488	-0.102094	0.131139	-0.013433	0.0204146	0.0369685	0.0710397	-0.254727	0.0202742	-0.126067	-0.0140346	0.0410758	-0.00345953	0.106804	-0.0262998	0.0142328	-0.107035	0.0320678	-0.0161779	-0.0896859	0.0856903	-0.000355648	-0.03649	-0.152427	-0.0293243	0.0662402	0.0847008	-0.00496736	0.0853925	0.0176968	-0.0635868	-0.0536691	0.0289453	0.118056	0.0692823
Cd9	12527	-0.0916389	-0.292915	0.252763	-0.0244036	0.164826	0.399276	0.169534	0.100538	-0.253256	0.0279276	0.1674	-0.0799781	0.0592071	-0.0368927	0.0110755	0.088431	0.0336876	0.027319	0.166092	-0.103257	0.252461	0.048977	-0.0631715	-0.111311	-0.091859	0.00950849	-0.00845024	-0.0923562	0.0610376	-0.159587	0.142282	-0.0671254	-0.0732582	-0.0836689	-0.00512122	-0.101947	0.101246	-0.00832179	-0.0878509	-0.106647	0.0482769	0.0859434	0.0852678	-0.0852473	-0.0539486	0.074991	-0.0200621	0.00106752
Cdc25a	12530	-0.411775	-0.167302	-0.346528	0.0848536	-0.224177	-0.22072	0.302605	0.247545	0.11199	-0.0845674	-0.00946575	-0.12688	0.12301	0.0561615	-0.0994244	0.02018	-0.0562422	0.173577	0.114917	0.0395565	-0.00775605	-0.0471371	0.0534433	0.086179	0.187346	-0.0449445	0.0195304	0.0535025	0.0315432	-0.081191	0.0506746	0.00682036	0.0556931	0.0569693	-0.0365271	0.0671463	0.0522415	-0.029783	-0.0241367	0.072739	0.0390544	-0.0109118	-0.077295	0.0350241	0.0150727	0.00132645	0.018943	0.0916602
Cdc25c	12532	-0.246426	-0.459569	-0.489837	0.201359	0.0942017	-0.214216	0.163235	0.0714567	-0.106802	-0.096235	-0.0337006	-0.0114375	-0.0340399	-0.0792194	-0.019733	0.0130793	0.0154587	-0.0133016	-0.021392	0.188462	0.0159527	0.0297569	-0.00880134	0.0201917	-0.00599311	-0.0255897	-0.150949	0.0893278	0.0722621	-0.00610427	0.00903466	0.0306771	-0.0520883	0.0477185	0.0705093	0.00307396	0.0714972	-0.0785836	-0.0272042	0.0764451	0.0684676	0.0618649	0.0475485	0.041645	-0.107402	-0.00443592	0.0609975	0.0338344
Cdc2a	12534	-0.524998	-0.458021	-0.437931	0.319583	0.135009	-0.000818312	0.125183	0.0382491	-0.0365721	-0.0575934	0.036011	-0.0512841	-0.0442659	-0.00887762	-0.0452895	-0.0220458	0.0162045	-0.0324468	-0.00761897	0.207191	-0.00298659	0.0331426	-0.0619587	0.000764478	-0.0525149	-0.0477422	-0.0478477	0.0444211	0.031473	-0.00978386	0.00158983	0.0744284	0.0206804	0.0350663	0.0369937	-0.00519459	0.0309877	-0.00775319	-0.0668715	-0.00780299	0.0288575	-0.0372493	0.0644615	0.0112179	-0.0305963	-0.0403266	0.0470132	-0.01808
Cdc2l1	12537	-0.104129	-0.0950472	-0.14528	0.0267056	-0.167093	0.0495403	0.22617	0.172032	0.230434	-0.142663	0.00464611	-0.216461	-0.116736	0.186954	-0.0179046	0.0221068	0.074541	0.252688	-0.101085	-0.0716199	0.113554	0.070646	-0.0144141	0.0704213	0.150621	0.0621882	-0.0183934	0.0520688	0.0764499	-0.000683142	0.082331	-0.0757078	0.0329473	-0.062841	0.0976582	0.0537171	-0.096751	-0.119657	0.119826	0.0902448	-0.0454103	-0.0470157	-0.0540411	-0.0441327	0.0597396	-0.0410448	0.00615877	-0.0053831
Cdc37	12539	-0.0201182	-0.0179111	0.0340957	0.530441	0.359191	-0.0697952	0.179425	-0.289671	0.286822	-0.0447398	0.0649907	0.164403	-0.0689211	0.0144778	-0.108645	0.0763481	-0.0868077	-0.00519317	-0.0182308	-0.0243183	-0.0133434	0.0344974	0.05221	0.123323	0.105175	0.0323915	0.0647088	-0.0647406	0.00622422	-0.0018506	-0.0042496	-0.0109198	-0.0729841	-0.111226	-0.0268734	-0.0479037	0.0889673	0.0560609	-0.0592046	0.0758182	-0.0136174	0.0839735	-0.0407131	-0.102182	0.0543593	-0.0166187	0.079613	0.0319865
Cdc42	12540	-0.288515	-0.558193	-0.0618084	-0.0368104	-0.195923	0.43831	-0.0684594	-0.0493976	0.0171253	0.155707	0.157284	-0.0207863	-0.0799397	0.112922	0.0334444	0.0795803	-0.0124422	0.0537581	0.0794297	0.131645	0.0492916	0.00758068	-0.088472	0.0371316	0.0748937	0.0877214	0.125826	-0.0370114	0.0202742	-0.0789554	-0.0461717	0.000637749	-0.0374864	0.0392973	-0.024779	-0.0545654	0.0463609	0.12919	-0.0612821	0.0197713	-0.106668	-0.00458898	-0.0480909	0.0208672	0.0429561	0.0349678	-0.111582	0.0447031
Cdc45l	12544	-0.45532	-0.286291	-0.258154	0.271996	-0.0340227	-0.18386	0.175575	0.274562	0.173558	-0.00918879	-0.139621	0.061358	-0.00200705	-0.101975	-0.0114272	0.0705507	0.0334235	0.000582295	0.0108238	0.0771434	0.0204993	0.0337634	-0.0154584	0.0245744	0.0992144	-0.0738901	-0.0585371	0.073339	0.0619737	0.0330793	-0.0178206	0.0375515	0.00796357	0.0247514	0.0592866	-0.0163282	-0.0165592	-0.0240373	-0.0946262	0.02818	0.0365879	0.0314655	0.0284431	0.0408384	-0.0635143	-0.00336876	0.0362187	0.0359434
Cdc7	12545	0.297569	-0.499636	-0.609968	-0.13167	-0.154348	-0.0316261	0.0216943	0.0805067	-0.00841271	-0.0799786	-0.0752693	0.0595391	-0.070311	0.0386154	-0.00342572	0.0195881	0.0103591	-0.0302303	-0.0102347	0.122822	-0.0114425	-0.0240185	-0.0507797	0.0423317	0.0597097	0.0129267	-0.0773624	-0.0978788	-0.0186681	0.00525847	0.0361606	0.0561684	0.0395018	0.0230736	0.0413244	0.0647602	0.0495704	0.00258304	-0.0838955	0.0414915	-0.000627757	0.00731851	0.0311209	0.00527875	0.00467141	0.0228777	-0.0214581	6.60E-05
Cdh1	12550	-0.403698	0.243751	0.0395491	-0.299246	0.00965507	-0.0819489	0.471309	0.255266	-0.186777	-0.171145	0.0554871	0.126578	0.0508627	-0.16278	0.00460365	0.0137656	-0.0773687	-0.0641593	0.0778666	-0.0748567	-0.0439732	0.0659051	0.0365158	0.0455372	-0.000229525	0.0663853	0.0103254	-0.0636557	-0.0219825	0.00921733	-0.0881875	-0.030229	0.0398249	-0.0140455	0.00121857	-0.0187541	0.00972683	0.00276794	-0.0808153	-0.0353753	-0.0405231	0.0192882	0.0194186	-0.0674777	-0.016129	0.0135814	0.0363792	0.0184253
Cdh11	12552	0.54403	-0.299654	0.0818945	0.115992	0.262811	0.209471	0.157256	0.0785968	-0.23444	0.152153	-0.0919576	-0.031073	-0.0764287	0.100393	-0.0272575	-0.131375	0.015186	-0.0221228	0.0514679	0.0714093	-0.0335829	0.0277297	0.0207554	0.027912	0.00519029	-0.113584	0.000920025	0.0868395	-0.0587892	0.0691661	-0.0916035	0.00611386	0.0161596	-0.0298389	0.0429526	-0.0182432	-0.0275589	0.0318274	0.0404935	0.0152447	-0.0766277	0.115135	0.0274141	-0.0350791	0.0381129	-0.0621173	-0.00111836	0.0176388
Cdh13	12554	0.336317	0.318977	0.401419	0.358248	-0.338523	0.099246	-0.0328741	-0.133081	-0.0136466	0.0549799	0.123156	-0.0457503	-0.154688	-0.013183	-0.0673661	0.0431742	-0.0603175	0.0259815	0.0463431	0.053972	-0.103978	-0.0386625	0.0883811	0.00171974	-0.11821	-0.00695982	-0.0100678	-0.0316926	-0.0599476	-0.0174496	0.00622872	-0.0414322	-0.103516	0.0901001	0.0317941	-0.074267	0.0574264	-0.0813554	0.0473515	-0.0596374	0.0784314	-0.02493	-0.0356014	0.0797864	-0.0379249	-0.03489	-0.062242	0.00123914
Cdh15	12555	0.191889	0.0725732	0.140594	0.107468	-0.184905	-0.255957	0.132138	-0.230168	-0.133649	0.155118	-0.0333497	0.0314993	-0.00632666	0.080652	0.0503644	0.291475	-0.0947525	-0.0157703	0.10315	0.0895102	-0.0457615	0.182088	-0.00198889	-0.0303132	-0.0308602	-0.00127721	0.0940633	-0.195448	0.072582	-0.108655	0.162146	0.167307	-0.0543998	0.112226	-0.123098	-0.0222873	0.140745	-0.0971565	0.0538846	-0.00213592	-0.0208956	-0.094108	0.0575031	0.0946519	0.0986657	0.0203827	-0.0236595	0.0982732
Cdh16	12556	-0.185377	0.0496087	0.221367	-0.0624142	0.0767439	0.223414	0.0828567	0.105922	0.0263242	-0.214173	0.0804473	-0.0100478	-0.0855032	0.0404324	-0.115418	-0.0948514	-0.107675	0.0804432	0.0613278	-0.134142	-0.0299118	-0.0225358	-0.154706	-0.0207071	-0.00244225	0.0578843	0.255019	0.167727	0.098177	-0.0821661	-0.22121	0.270901	0.0115666	-0.0959618	-0.200053	0.0877146	-0.0257564	-0.0554729	0.00602266	-0.0778137	0.0193267	0.0547037	-0.00169354	-0.0238829	-0.0503528	-0.00584267	0.0293671	-0.0190465
Cdh2	12558	0.474051	0.160377	0.204894	0.29624	0.141755	-0.141986	-0.195754	0.200621	-0.161573	0.0718934	0.0408854	0.0206466	-0.22642	-0.147272	0.118895	-0.267612	-0.260963	-0.0870574	-0.0851646	0.127394	0.0476785	-0.0520658	0.106132	-0.0467125	0.0426617	-0.151234	-0.053308	-0.135944	-0.0137961	0.0864626	0.0732773	-0.0416989	-0.021558	0.0625001	-0.0181844	0.0120995	0.00982278	-0.0408536	0.0822378	-0.0417232	0.0574868	-0.0195855	-0.023386	-0.0160787	0.00453636	0.0323418	0.0387308	0.0174156
Cdh3	12560	-0.40358	0.267933	-0.0141997	0.0658239	-0.00083821	-0.111897	0.438027	0.169092	-0.162602	-0.0128415	0.114667	-0.0692727	-0.022904	0.190351	-0.0404737	0.0330323	-0.013983	-0.0048775	0.0390561	0.0289989	0.0188962	-0.139117	-0.0514819	0.173532	-0.0730144	0.00882031	-0.0893227	0.0183959	0.00450006	0.00411019	-0.0205152	-0.00323833	-0.101437	-0.0664439	0.00275775	0.0618943	-0.041687	0.0826899	0.00735992	0.0220559	-0.0827676	0.0395569	0.0143135	-0.079817	0.0884782	-0.0329477	-0.0569744	-0.0344013
Cdh4	12561	0.27425	0.433829	-0.309454	0.213952	0.0194637	-0.00634023	-0.0444576	-0.0280828	0.0346117	0.0573457	0.122106	-0.0565436	-0.0240211	0.146888	-0.0179015	-0.0350889	0.0591557	0.0111633	-0.0454613	-0.000793949	0.106011	0.175737	0.0837486	0.0847218	-0.101779	-0.0129711	0.0785915	0.0635353	-0.0940783	-0.043573	0.0989745	-0.0312982	0.0633381	-0.0102796	-0.0686281	-0.0542562	-0.0729173	0.0821438	-0.0264598	-0.119739	0.0359702	-0.113545	-0.0921497	0.0291847	-0.106042	-0.0595777	0.00311381	-0.0332196
Cdh5	12562	-0.063303	0.219199	0.617712	0.0170018	-0.153189	0.339138	-0.149405	0.0353478	-0.0822967	-0.36979	0.0972799	0.0642268	-0.251084	0.0432477	0.0244816	-0.0245406	0.128752	0.0575091	0.00967196	0.0509212	-0.0501827	-0.0252713	0.0672376	0.0199953	0.104021	0.0436473	0.0147067	0.0551794	-0.0267538	0.0668657	-0.0282903	0.0549852	0.0166479	0.0295328	0.0407583	0.0194438	-0.00467505	-0.022721	-0.0613609	-0.0164119	-0.00962167	0.000347585	-0.0727948	-0.0565709	-0.0547042	0.0307816	-0.00244638	-0.00983341
Cdh6	12563	0.277297	-0.0966877	-0.0319535	-0.0456163	0.169172	-0.16782	0.300898	-0.0148573	-0.0389759	0.0540956	-0.0966636	0.052675	-0.0054176	0.0932915	-0.092001	-0.0990269	-0.000743953	0.0095086	-0.014386	0.0442094	-0.00646615	0.0241661	0.156735	0.156548	0.0447065	0.0720114	0.0560543	0.0162371	-0.0328595	-0.036805	-0.0428901	0.0904084	-0.103577	-0.0213121	-0.0149481	0.0150793	-0.0104507	0.0920346	0.0007405	-0.000359773	-0.0910945	0.056363	-0.0698209	0.0342546	0.010415	0.00541489	-0.0110951	0.00966239
Cdh8	12564	0.756777	0.240945	-0.142639	-0.176534	0.0625432	-0.101032	0.00280342	-0.162606	-0.0525856	0.0440769	0.0786176	-0.0303421	-0.0705217	0.0678485	-0.0751244	-0.0204083	0.00859974	0.0174509	-0.000148426	-0.000179655	0.0312707	0.0198179	0.0439953	-0.0227793	-0.00145816	0.00938484	-0.0194915	0.0367341	-0.0543822	-0.0096711	0.00772372	0.0149132	0.0119807	0.01078	-0.0101322	0.0181856	0.0244263	0.0338518	0.00813169	-0.0238509	0.02496	-0.0357026	0.0483039	0.0176508	0.0366025	0.066887	0.0116269	-0.0220283
Cdh9	12565	0.496988	-0.0889956	0.141496	-0.162286	0.10296	-0.215726	0.178141	-0.206389	-0.0287291	0.0303719	-0.0157711	-0.0503598	-0.0123391	0.000910174	-0.135689	-0.0193213	0.0645907	0.0875514	0.0301885	-0.0384274	-0.0297632	-0.024516	0.021163	0.0299816	-0.0719754	-0.119949	-0.0171261	0.0469404	-0.0503922	0.0438978	-0.101813	0.00957071	-0.0624398	0.0519237	0.0031525	0.0246265	0.0577184	-0.030087	0.0147939	0.00276506	-0.025937	-0.0540071	0.0637608	-0.00994362	0.0599241	0.0137973	0.0483944	-0.00990388
Cdk2	12566	-0.262481	-0.625661	-0.19091	0.000111582	0.0253406	-0.193864	0.00457928	-0.286575	-0.0524173	-0.22003	-0.0468952	0.0624168	-0.0821132	-0.0642235	0.0249255	-0.0293663	0.0508863	0.147009	0.130097	0.133951	0.0680427	-0.0239633	-0.0436621	0.0464992	0.0256081	0.0109265	-0.0397418	0.0871621	0.0409146	-0.016491	-0.00291273	0.0214261	-0.0941847	0.119662	0.012852	-0.0692016	0.0305299	-0.0786398	0.132475	0.0738723	-0.00549557	0.0453524	-0.00499798	0.0183177	0.0257831	-0.0456533	-0.0350803	0.0808092
Cdk4	12567	-0.372264	-0.521038	-0.262344	0.393994	0.24306	-0.103503	0.264748	0.0226801	-0.07593	-0.0110522	0.0332455	0.167938	-0.0127902	0.102299	-0.159084	-0.0544711	-0.00866356	-0.0721742	0.0834004	0.0808652	-0.0152235	0.016142	0.00298306	0.106239	0.0583536	-0.0875036	0.0177482	0.0206352	0.0150459	0.023522	-0.0179832	-0.0357805	0.00984624	0.0170852	-0.0481083	0.0606167	0.0413835	0.0373812	-0.0284205	-0.0232851	0.0516937	-0.0444093	-0.0317578	0.0365281	-0.021693	0.0593588	0.00907545	0.01105
Cdk5	12568	0.576098	0.19666	-0.0731374	0.233544	0.379122	0.0607632	-0.206529	-0.0985146	0.275647	0.0790828	-0.0940558	-0.0824594	-0.0325779	0.0388463	-0.0235782	-0.000892655	-0.157155	-0.13484	0.0424791	-0.0544608	0.0122327	-0.0366769	-0.0547944	-0.00834902	0.0414498	0.0379375	-0.0261275	-0.0572299	-0.0280059	0.0358263	-0.0413719	-0.0582292	-0.0487216	0.0846581	0.0161918	-0.0212946	0.0650702	0.0752118	-0.00807913	0.0183674	0.0478299	-0.0554554	-0.00481535	-0.115689	0.0293955	-0.0175034	-0.00660058	-0.0586323
Cdk5r1	12569	0.57394	0.217816	0.0530728	-0.119991	0.123375	-0.211193	0.316213	-0.0458947	0.174669	0.0480716	0.0775774	0.0762809	-0.124945	-0.0188396	-0.014166	0.0481496	-0.101883	-0.0113571	0.0472592	0.0728306	-0.00777765	-0.0128104	0.105887	-0.0640682	-0.00950327	0.0689995	-0.00985008	0.0171255	-0.0393006	-0.107043	0.0484807	-0.0341652	0.0490615	0.0419741	0.0588753	-0.0372061	-0.0188706	-0.012084	0.0253418	-0.0389191	-0.0622037	-0.000861892	-0.00260888	0.06702	-0.145469	-0.0752067	-0.0506639	-0.0449139
Cdk5r2	12570	-0.00846256	0.40299	-0.429784	0.134852	0.043879	-0.0679851	-0.166125	-0.370701	-0.166901	0.0160339	0.0843287	0.00455001	0.0479875	0.0162265	0.0200653	-0.042452	0.00895409	-0.034696	-0.0042481	0.0286482	0.0186042	-0.0217905	0.0204724	-0.0649714	-0.00937487	0.0543751	0.0333501	0.0043751	-0.03669	-0.0312451	-0.00189077	-0.043486	-0.00680613	-0.00788222	0.00837952	-0.0372479	-0.00487502	-0.0497784	0.0271381	0.0287125	-0.0390172	0.00549961	-0.0293946	0.00965808	-0.0386491	-0.0329174	-0.016137	-0.0273073
Cdk7	12572	-0.221229	0.155181	-0.0105322	0.00425111	-0.020902	-0.330813	0.275994	0.0947297	-0.109613	0.123676	0.115857	-0.0133786	0.0360069	-0.0852902	-0.0171079	0.0308034	-0.0693482	-0.0784876	-0.0890381	-0.158929	-0.03053	-0.131656	-0.0210512	0.0582386	0.0420744	-0.118197	0.0369988	0.00288094	0.0329778	0.041282	-0.117005	-0.0156288	-0.085712	0.0457013	0.0250282	0.0452139	0.0111626	0.130229	0.032064	0.0191131	-0.0370125	0.0407093	0.0342415	0.138363	0.0435173	-0.00643718	-0.0283346	0.0445337
Cdkn1a	12575	-0.368393	-0.103379	-0.0966247	0.19671	0.0358568	0.168672	0.12606	-0.152297	-0.117347	0.29331	0.146787	-0.20445	0.0219491	-0.209133	-0.00148884	0.158817	-0.119823	0.0640414	-0.0631778	-0.0465029	0.115967	0.179437	0.0651272	-0.000632374	-0.160321	0.192306	-0.130747	0.00267448	0.05866	0.0380432	-0.0509987	0.0038314	0.035338	0.13947	0.0527472	-0.0322891	0.0401111	0.0205145	0.0862933	0.00705849	0.107349	-0.0922534	-0.079852	0.118719	0.0628659	-0.0610696	0.0243898	-0.0543902
Cdkn1b	12576	0.088398	-0.378931	0.0147023	-0.108296	-0.0485782	-0.148734	0.159378	-0.255176	-0.0908774	0.112525	-0.0303717	0.102723	0.0418906	0.207078	-0.0479142	-0.23035	0.026079	-0.0717843	-0.133643	0.0106347	0.0408939	0.203718	-0.0381381	-0.127463	-0.00957057	0.0340373	-0.0164124	0.162134	0.00472247	0.0278668	0.145388	-0.00726491	-0.000606896	0.00826102	-0.0714327	-0.107108	-0.0260691	0.0179986	0.0298762	-0.0390535	0.0745918	-0.0464278	-0.0329905	0.0266019	0.0705304	-0.0697694	-0.00888585	-0.0669418
Cdkn1c	12577	0.0705212	-0.247589	0.333635	0.157361	-0.222268	0.0801047	0.0435956	0.174843	-0.157783	-0.407705	0.140452	-0.00148915	-0.263731	0.023186	0.023765	0.0478839	0.063969	0.0498795	0.147664	0.165382	0.250064	0.0662385	0.00513203	0.125423	-0.0245161	0.0538936	0.0841254	0.108188	-0.0404335	-0.0383274	-0.00314785	0.0559627	-0.0545664	0.0786885	0.00149069	0.00237065	-0.0338946	0.117837	0.0765165	0.114952	0.0419828	-0.0280519	0.0135384	0.0233251	0.0290289	-0.10996	0.0580105	-0.00376084
Cdkn2a	12578	-0.315295	0.10585	-0.0744205	0.233204	0.0284407	-0.0897839	0.11772	-0.0808042	-0.0596978	0.10861	0.0684117	-0.0642645	-0.0253242	-0.113797	0.0158761	0.0237947	-0.0868659	-0.157157	0.053373	-0.121929	-0.0678104	-0.0573385	-0.0184497	-0.102981	0.0447477	0.00507826	-0.0117012	0.160061	-0.0145327	0.104741	0.0110373	0.0177536	0.0835737	0.0403351	-0.0778643	0.00843829	-0.0761326	0.00575988	0.0783818	0.117214	-0.0211694	0.0191406	0.0700391	0.0747134	0.00791031	-0.108034	-0.0758249	0.0162748
Cdkn2b	12579	-0.15525	-0.289182	-0.00760375	-0.070561	0.241877	0.242435	-0.070478	0.0565847	-0.255545	-0.115224	0.0898397	-0.248535	0.0715699	-0.1538	-0.0196809	0.0433018	0.0490753	0.18963	-0.0131769	-0.0475504	-0.042955	0.162031	-0.037407	-0.0998283	-0.0208866	0.12699	-0.062278	0.062185	-0.139402	0.0343926	-0.00423797	-0.0403375	0.0284785	0.0640463	-0.051557	0.0943958	-0.0568286	0.0666868	0.115539	0.0802425	-0.125937	0.0406442	0.000859007	0.0526614	-0.00320146	-0.101828	-0.0405489	0.052018
Cdkn2c	12580	-0.242828	-0.3687	0.260841	0.00874014	0.140594	-0.090536	0.284637	-0.370327	-0.0892651	0.0080925	-0.329705	-0.020638	0.136893	0.128653	0.102025	-0.109791	0.114521	-0.0496741	-0.0231898	0.0278333	-0.114573	-0.0181159	-0.195043	0.00899926	-0.0361883	0.0241465	-0.141446	0.0974002	-0.0937003	-0.0077091	-0.0305061	0.0513546	0.100504	0.051579	0.0185716	-0.0208639	0.0319905	-0.0992313	-0.086491	0.0185426	0.0733835	0.0498299	0.019349	0.0115679	-0.0779422	0.0121285	0.029494	0.0221708
Cdkn2d	12581	0.340293	0.13373	-0.42729	0.207652	-0.250636	0.157275	-0.07969	-0.252494	0.244786	0.043365	-0.0103368	-0.157283	-0.201566	0.00980512	0.0736106	-0.0456122	-0.0173952	-0.0342581	0.0371954	0.12396	-0.00118078	0.0659041	-0.0824359	-0.0424492	-0.0442216	-0.0378315	-0.0807408	0.00893426	0.0922797	0.0654108	-0.0638255	0.0455571	0.00683012	0.0950558	0.0854653	-0.0586213	0.0168923	-0.00536556	0.0166263	-0.0107337	0.0193277	0.0177636	0.0345848	-0.0386028	0.0536885	-0.0260162	0.085735	-0.0625149
Cdo1	12583	0.0181839	0.0924943	0.332009	-0.289757	0.419051	0.0441386	-0.297936	0.234489	-0.228165	-0.0734353	-0.0971185	0.0382276	-0.0365858	0.210833	0.0349437	-0.045862	0.23276	0.0202068	0.112232	-0.037394	-0.0702774	-0.0511247	-0.0762418	0.0685683	-0.0747623	-0.0242518	-0.020689	0.0954279	-0.129118	-0.0441361	0.00950132	-0.00789729	0.10639	0.101182	0.0486313	0.0336139	-0.0340034	0.0770354	-0.00320326	0.0286522	-0.0351141	0.0758604	-0.00993403	0.00820157	-0.0648459	-0.000877734	0.0220606	-0.0309038
Cdr2	12585	0.0568254	-0.460385	0.0174118	0.222312	0.0350015	0.167615	0.038436	0.0641727	-0.0555934	-0.146056	0.0712025	-0.171729	0.0911213	-0.0842934	0.121536	0.0186821	-0.0519013	0.095483	-0.255785	-0.0496025	0.0770465	0.110746	-0.183384	0.0018535	0.2295	-0.0111507	-0.150892	0.048947	-0.0790369	-0.00923864	-0.00228667	0.243818	0.0163628	-0.000987983	0.06536	0.0415653	-0.0908538	0.0502425	0.0584118	0.0722337	0.0357205	0.133689	-0.158671	0.0331181	0.0523923	0.00159216	-0.0538247	-0.116527
Mia1	12587	0.0661091	0.0547092	-0.0555939	-0.284744	0.18196	0.0550392	0.147382	0.264804	0.0691996	-0.136739	0.0335431	-0.00309374	0.074894	0.0875846	-0.121406	-0.0305508	-0.0155376	-0.166589	0.21792	-0.0223879	0.0796136	-0.0028174	0.0842766	0.00658153	0.0869432	0.0912925	-0.0172168	0.0948264	0.0511585	0.00709838	0.063269	-0.100054	0.0945304	0.0391135	-0.0205302	-0.0568357	0.0665405	0.0562855	0.0320736	-0.000865824	0.044329	-0.0795407	0.0491678	0.0580611	-0.00941413	0.0154977	0.0725081	0.0351438
Cdv1	12589	0.454301	-0.0533592	0.236928	0.304723	-0.20293	0.127553	-0.0110258	0.0799608	-0.160311	-0.226789	-0.114335	-0.0489202	0.0641626	-0.0965413	-0.00911481	-0.343124	-0.290648	-0.108323	0.00262478	-0.0278691	0.038194	-0.0645526	0.067807	0.132169	0.0274388	-0.161132	-0.0453513	-0.0800427	-0.00684603	0.0675573	-0.036923	-0.0288123	0.067015	-0.0742524	-0.0810579	0.0280623	0.07402	-0.015939	-0.00898166	0.0492673	0.041956	-0.0655412	-0.016572	0.0732749	-0.0431198	-0.031087	-0.000491351	0.0318856
Cdx1	12590	-0.255644	0.105806	-0.050857	-0.10307	0.0650434	-0.0860299	0.0401929	0.0667953	0.00939691	-0.0457162	0.170661	-0.199496	0.21178	-0.0273703	-0.221521	0.119687	-0.109161	0.255203	-0.215495	0.210959	-0.0876785	0.0417833	0.0347525	-0.0805928	0.0692897	0.0265014	-0.0588698	0.0252522	0.0133482	0.0377408	0.0192226	-0.165609	0.0413276	0.0224131	-0.00529357	0.00713575	-0.0028037	0.0124561	0.0471251	0.0323444	0.00820932	-0.0481721	0.0697479	0.0296713	-0.0163709	0.000248597	0.0321509	-0.00505572
Cdx2	12591	-0.173147	0.110192	-0.0424342	-0.0165688	0.0170763	-0.230043	0.124242	-0.165391	-0.106179	-0.0392588	0.065456	-0.0625043	0.0556347	0.0640124	-0.224346	0.0251369	0.0177316	0.110656	-0.182291	0.114668	-0.0189746	0.085189	-0.0305114	-0.131683	-0.0463258	-0.038863	0.0311436	0.0564619	-0.0114688	-0.0471319	0.0610114	-0.0534407	0.0805466	0.00809154	-0.0682967	0.0503889	0.0431815	0.0691912	-0.0883717	0.0438359	-0.100672	-0.0386302	0.0273624	-0.0535521	0.115067	-0.0244833	-0.0386166	0.00849986
Cdx4	12592	0.0847404	-0.136968	0.132801	-0.209055	0.0604287	-0.168507	0.19681	-0.118573	-0.0819272	0.00798248	0.077256	-0.0585962	-0.145406	0.0409279	-0.0691244	-0.0502484	0.00964847	0.00146235	-0.127854	-0.0681659	0.00234853	0.00860052	-0.0126454	0.0181008	-0.00513984	-0.0319239	-0.00133673	0.0442401	0.00122124	0.0249085	-0.00475037	0.000872315	-0.0327958	-0.00110416	0.028796	-0.038391	-0.0283201	0.055593	0.00435852	-0.00584745	0.0259854	-0.0108913	0.040675	-0.00335126	0.0352679	-0.00779607	0.0191205	0.0871834
Cebpa	12606	-0.293249	0.139315	0.505225	-0.367091	0.347918	0.224454	0.0106663	0.0957169	0.0659292	-0.0250893	0.11966	-0.0257593	-0.175614	0.00521158	0.00253453	0.101354	0.0960653	0.0216767	0.0974637	-0.0320003	-0.0307522	-0.0488161	-0.106006	0.0175826	-0.14794	0.112557	-0.0523542	-0.0271907	-0.146112	-0.0992864	0.0211777	-0.00195612	0.046326	0.0524215	0.057237	0.0114135	0.0424584	-0.083398	0.0186402	-0.0168045	-0.0351394	0.00620681	0.0527649	0.0283036	-0.0156539	-0.0137793	-0.0173306	0.0609884
Cebpz	12607	-0.0963845	-0.639699	-0.296414	-0.0469674	-0.231934	-0.206012	0.0561252	0.306262	0.0777171	0.0236648	0.000258938	0.0880907	0.0158503	-0.0431018	-0.0532204	-0.0994274	0.0984812	0.0411869	0.0415558	-0.122973	-0.0621165	-0.0319708	0.0188208	0.018984	-0.0179412	-0.0231831	0.106004	0.0412666	-0.13365	0.0232901	0.123023	0.0229032	0.0378106	-0.145948	-0.0307554	-0.0452486	-0.0948211	-0.0485128	0.0296309	-0.0820959	0.0103916	-0.044823	-0.0696634	-0.00683064	0.00564232	0.0322809	0.0336279	0.0232052
Cebpb	12608	-0.383111	-0.145255	0.566201	0.178213	0.311497	0.164868	0.0361803	-0.0946271	0.0366039	0.233219	-0.0364525	-0.00943509	-0.0279821	-0.109604	-0.0334858	-0.0118502	0.17632	-0.0199001	0.00487784	-0.143342	-0.0193902	0.0221132	0.0786776	-0.022251	-0.178664	0.0320763	-0.108828	0.0643839	0.038963	-0.000224909	-0.00722286	-0.0297866	0.0919203	-0.0441955	-0.0214557	0.00572969	0.0167105	-0.0190808	0.0151093	-0.00135733	-0.0586154	-0.0325318	-0.0396907	-0.0631644	0.00841878	0.0245579	0.0028952	0.0251383
Cebpd	12609	-0.244854	-0.130142	0.484898	0.168997	0.108965	0.387528	0.0922878	0.0158863	-0.179086	0.0815497	-0.0525806	-0.124886	0.0428023	-0.161879	0.00850569	-0.0869825	0.186624	-0.0194928	-0.0121882	-0.0828894	0.111967	0.0437273	0.148449	-0.142841	-0.0468228	-0.0705292	-0.0222943	0.061719	-0.0123396	0.056308	-0.0188251	-0.0887807	0.0991852	-0.125555	-0.00599433	0.0124023	0.00695137	-0.000283468	-0.0422783	0.0400579	0.0146546	-0.00320405	-0.0148722	-0.0182584	-0.0699584	0.123675	0.0734041	-0.0240829
Cebpg	12611	-0.182309	-0.51797	0.201495	-0.0778064	0.0324369	-0.105212	-0.151236	0.0321104	0.0314582	0.0534265	-0.255305	-0.215153	0.189438	0.0271844	0.145015	-0.0463696	0.111788	0.0740484	-0.0714859	-0.0222205	-0.0943706	0.16186	0.127564	-0.0246806	-0.0928087	0.0943273	-0.0370889	0.00623704	-0.0480986	-0.0552899	0.0662613	0.0106996	0.112887	0.00371222	0.100489	-0.0389682	0.0575523	0.119628	0.0087282	-0.0124394	-0.0736857	0.00342258	-0.0129935	0.0855942	-0.0182964	0.000785497	0.151142	0.0117051
Cel	12613	-0.423601	0.0901556	-0.170668	-0.230649	0.0898809	0.00761044	0.296008	0.206397	0.0228602	0.0718049	-0.0325766	-0.0587152	0.107426	0.0727596	-0.0938318	0.0628383	-0.0252181	-0.208163	-0.0140914	0.00680846	0.0691071	-0.0297223	0.16437	-0.076639	0.262926	0.0688776	-0.0305794	-0.158529	-0.136911	-0.054304	-0.0863206	0.0889463	0.0712868	0.0286207	0.00664748	-0.0394799	-0.114389	-0.0735185	-0.0407826	-0.056999	0.0390327	-0.0257237	0.058422	0.0177801	0.0115632	0.0477104	0.0677288	-0.0192562
Celsr1	12614	-0.0977032	-0.211811	-0.123214	-0.25517	0.0778844	0.217644	-0.147314	0.125468	-0.110452	-0.405669	0.0779768	0.052934	0.0304591	0.052869	-0.182223	-0.0862725	-0.0305076	-0.029888	0.0177321	-0.0258262	-0.0494245	0.0212077	0.138446	0.19652	-0.151814	0.051332	-0.0099374	-0.00254503	0.0677201	-0.0859671	0.0016628	-0.00380861	-0.114877	0.029899	-0.111733	-0.103848	-0.11374	-0.0549217	-0.0502173	-0.0719397	0.0409711	-0.00281371	0.0438603	-0.153172	-0.065472	-0.0187641	0.0700981	-0.000208796
Cenpa	12615	-0.356407	-0.301598	-0.398336	0.0252833	-0.213521	-0.204388	0.237492	-0.140778	-0.0455667	0.0487992	0.0884022	0.0569782	-0.15363	-0.00917163	-0.170019	-0.172328	-0.0549578	-0.00448084	-0.0716887	0.13465	0.0886638	-0.0564492	0.0196342	-0.0261765	0.00266529	0.00553886	-0.0989947	0.0972726	0.0679123	-0.0361034	-0.054767	-0.0155895	0.0424106	0.0201772	0.0547154	-0.0371141	0.027798	-0.0854398	-0.0631233	0.0856918	0.0300965	0.0770205	-0.020204	0.021219	-0.106749	0.0097059	-0.00598872	0.0484246
Cenpb	12616	-0.0174465	0.186601	0.365121	0.426759	0.380336	0.205285	0.174772	-0.155958	0.24415	0.0853762	0.0231274	0.0911402	0.0195689	0.115863	-0.0401179	0.0242059	0.00490616	-0.0369947	-0.0166837	-0.0474795	-0.0212983	0.0812547	0.0146369	0.0931411	0.0464322	0.0667895	0.108221	0.0297951	0.0869489	-0.0686537	-0.0374764	-0.0648238	0.0418292	0.0171903	0.029455	0.0314881	0.0617404	-0.0303085	0.0303902	-0.0141419	0.0116779	0.0604745	-0.0386883	-0.0394046	-0.0302717	0.0346351	0.000388218	-0.0412017
Cenpc1	12617	0.150435	-0.354932	-0.52835	0.198228	-0.123909	0.0780097	0.00533138	0.102612	0.0765936	-0.0329745	-0.0906934	0.0381535	0.0847292	-0.0101762	0.0948288	-0.0785466	-0.0352764	-0.0877041	-0.0595783	0.0944763	0.0180519	-0.0513727	0.0582639	-0.0157484	-0.0431624	-0.0697928	0.0188428	0.0274469	-0.0312149	0.0646098	0.0210068	0.151401	0.03624	0.0581103	0.041599	-0.04767	-0.0870008	0.0498216	-0.169364	0.0316408	-0.0441753	-0.0239031	0.0198131	0.057965	0.024968	0.097705	0.0170236	0.0167815
Cer1	12622	-0.0421384	-0.0982874	0.114723	-0.302453	0.0071504	-0.331972	0.20877	-0.0940742	-0.0933977	-0.0134608	-0.0193767	-0.0333483	-0.0147634	-0.0406231	-0.0615457	-0.0691081	-0.0599759	-0.0815336	-0.012123	-0.0856427	-0.0146008	-0.031438	0.0326926	0.0681236	0.013864	-0.0908919	-0.0226297	0.0835349	0.0116173	0.00628179	0.0185136	0.0220156	-0.0642462	-0.0134658	-0.0119608	-0.0319754	-0.00790386	0.0122397	0.0086693	0.0254446	0.0455408	0.020948	0.0490818	-0.0388219	0.0300884	0.027729	-0.0308878	0.0287987
Ces1	12623	-0.320834	0.111942	0.11253	-0.376483	0.364749	-0.315516	-0.331381	0.0309301	-0.142582	0.0903412	-0.0259211	0.109115	-0.135643	-0.00212638	0.0338247	-0.00691198	-0.0109108	0.0505374	0.0340662	0.0394568	-0.0596785	0.128531	0.0351811	-0.0522506	-0.011064	-0.0224945	0.0419572	-0.0358318	-0.00733523	0.00612142	5.23E-05	-0.0685967	-0.0406773	-0.0386176	-0.0433077	0.0459355	-0.0180243	-0.000714652	-0.0321111	0.03285	0.021013	0.0306026	-0.0172871	-0.0147267	-0.00128183	-0.0332074	-0.00410861	0.0150973
Cetn3	12626	0.12686	-0.499271	-0.330825	-0.0960314	-0.382829	-0.0176292	-0.0511506	0.174909	-0.0296809	-0.114046	-0.0348513	-0.0182238	-0.0235629	0.0459417	0.0257674	-0.294494	-0.0348095	-0.0790125	0.278565	0.0850024	0.0830294	0.0205515	-0.0851276	0.115772	-0.0190108	0.00910051	0.0422141	-0.038253	-0.0200444	0.0838084	0.0366484	0.00224428	-0.00609971	-0.0520087	0.0402785	0.0898791	0.0204084	-0.0309711	-0.00331238	-0.0711191	0.027281	-0.0719148	-0.0335544	0.119426	-0.0750114	-0.0137871	-0.0104823	-0.0506709
Cfc1	12627	-0.274229	0.168369	-0.164042	-0.13746	-0.160038	-0.156738	0.152854	0.130842	0.0649239	0.0526802	-0.0150042	0.0628116	0.00764908	-0.167263	0.00631859	0.0212966	-0.0660252	-0.0590169	0.0695213	0.000239581	0.0242402	0.00918659	-0.0835473	-0.0345245	-0.020205	0.0244449	-0.0186364	0.0979319	-0.00498896	-0.0186509	-0.00154987	-0.0550515	0.0814086	-0.0201268	-0.0136725	0.0323292	0.0132094	-0.0502545	0.030701	-0.0266479	0.0194428	-0.0357382	0.0281243	-0.003543	-0.0231764	-0.00827273	0.00572625	0.0507308
Cfh	12628	-0.0144551	0.0922152	0.680853	-0.283923	0.150472	0.0341096	-0.256814	-0.00930428	-0.0473111	-0.0499961	0.0304471	0.078016	-0.140243	-0.0763992	0.103672	-0.138914	-0.00522866	-0.0675268	0.0342629	0.0771931	0.0347676	-0.113268	0.0597562	-0.0134565	-0.0177695	-0.0314208	0.0512368	-0.0685071	0.0887195	0.0956023	0.0220233	0.0217325	-0.073096	-0.0163088	-0.0266492	-0.0705221	0.0617918	-0.055986	-0.0315326	-0.0337679	-0.00716577	0.0625687	-0.0726829	0.0225913	-0.036379	-0.00645039	0.0245712	0.0541179
Cfi	12630	-0.386913	0.280662	0.0794786	-0.338981	0.338521	-0.229904	-0.415168	0.204399	-0.0560167	0.00727417	0.0475451	0.0685968	-0.175383	0.0659695	0.0139543	0.0363772	-0.0377186	0.00618528	-0.00284033	0.131809	-0.0182523	-0.000638591	0.0700574	0.0168783	-0.012804	-0.0189575	0.00171691	-0.071431	0.0415191	0.116124	0.0163325	0.00275582	-0.0299702	-0.0573792	0.00115173	-0.0138869	0.0216574	-0.0270352	-0.0446821	-0.0756324	0.00148163	-0.0243377	0.027892	-0.057589	0.00559391	-0.0501473	0.045649	0.0139382
Cfl1	12631	0.372281	-0.0421987	-0.0977203	0.267549	0.606628	0.0903203	0.340627	-0.210151	0.21223	0.036629	0.158121	0.179772	-0.0298636	-0.0939116	0.00647312	-0.0165787	0.0587226	-0.0155738	-0.0512076	0.0602206	-0.0778157	-0.0043823	-0.0469162	-0.0240083	-0.043509	-0.0490628	0.013578	-0.0394951	-0.0330179	0.0161662	-0.0255885	0.0406873	-0.0274984	0.0345161	0.0172964	0.0617648	-8.72E-05	0.0117007	-0.0105795	-0.0149303	-0.00801588	-0.0261698	-0.0708608	0.0203142	0.0472331	-0.0147263	-0.00125082	0.0352683
Cfl2	12632	0.202995	-0.173144	0.688926	0.317789	-0.330885	-0.0127547	-0.00223627	0.121325	0.0219175	0.0803155	0.0889837	0.0323564	-0.0316912	0.104977	0.0976111	0.0668903	-0.131783	0.00762552	0.0551892	0.0598464	-0.0408659	0.0874055	-0.013754	0.0273599	0.0242401	-0.00492915	0.000776652	0.0194839	-0.0364141	-0.0486053	0.0639607	0.0195258	-0.0215741	-0.0396669	0.0108694	0.0215716	-0.0521184	-0.0138153	0.014	-0.0281503	0.040305	-0.0580629	-0.0980087	0.00971709	-0.0638734	-0.0227802	0.0434724	-0.00467608
Cflar	12633	-0.308984	-0.0975667	-0.0206764	-0.194183	0.0293124	0.0481794	-0.0215256	-0.37081	-0.0409375	0.171939	0.0294659	0.078493	-0.0449509	-0.0439925	0.00877588	-0.0992072	-0.0893973	0.135077	-0.115241	-0.0628822	-0.0662073	0.0697204	-0.00186318	-0.10982	-0.069851	0.129559	0.181037	0.0772829	-0.123336	0.0725449	0.00765895	0.0649667	0.000323877	-0.0210543	-0.100183	-0.113547	0.0461528	0.0792333	-0.0683089	-0.128606	-0.00511913	-0.0407506	-0.0446915	-0.0241846	0.0682489	-0.0638839	0.211831	-0.0640883
Cftr	12638	-0.0686067	-0.320362	0.282551	-0.311478	0.0552448	0.0101863	0.31595	0.156881	0.0608294	-0.199469	-0.040884	-0.237708	0.178033	-0.000669978	-0.178946	-0.0705791	-0.134089	0.18524	0.027532	0.059499	-0.0348845	0.128885	0.05943	-0.00139595	-0.0701087	-0.121438	0.0515614	0.0396584	6.68E-05	0.0427849	0.0184782	0.0337255	0.11287	-0.0281385	0.00368977	0.0480522	0.0289763	0.0248318	-0.060641	0.00595808	-0.0663249	-0.00649561	-0.0279761	0.0287916	-0.0290324	-0.0872727	-0.00284124	0.0785575
Cga	12640	-0.0341033	0.062563	0.0436374	-0.157583	-0.134359	-0.26772	0.188089	-0.0403473	-0.117314	0.0120805	-0.0775866	0.128275	0.225995	-0.0342714	0.0374579	0.0752593	-0.0427872	-0.0193933	0.0902257	-0.0629153	0.0195471	-0.0545604	-0.000758446	0.0513724	0.146031	-0.045732	0.0166869	0.0559268	0.0329125	0.132223	-0.0451717	-0.11105	-0.0941624	0.0946542	-0.114678	-0.0470528	0.0372614	0.00814215	0.0473499	0.0343656	0.0402531	-0.0713619	-0.123856	0.0255507	0.00159619	0.0310577	0.039266	0.00908237
Ch25h	12642	-0.0971696	-0.452979	0.14258	-0.0662389	0.166261	0.142565	0.110187	-0.261662	-0.134645	0.206889	0.099235	-0.160034	-0.00429358	-0.110052	0.0598251	-0.0715379	0.0399339	-0.0315046	0.00614123	-0.0334741	0.1434	0.0761774	0.115055	-0.0401129	0.0308786	0.0640634	-0.0113799	-0.00783181	0.00736187	0.0908392	-0.0491669	-0.0136126	-0.0343823	-0.0251802	-0.0329209	-0.000678133	0.00772794	0.0639422	0.072107	0.0102581	-0.0328932	0.053273	-0.0797158	0.056756	0.00964862	-0.0437935	0.0299264	0.0624319
Chad	12643	-0.399104	0.33292	0.160881	-0.0180862	-0.119923	-0.0221092	0.306154	-0.0377446	-0.0879654	-0.0376491	0.117205	-0.018511	-0.106139	0.2228	0.034741	0.0675749	0.119341	-0.0159568	0.094021	-0.0732306	-0.00915152	0.131237	0.0299016	0.035087	-0.0853543	-0.00364148	0.0791929	0.00543811	0.0769757	0.0342006	0.0408485	-0.0302838	0.0870247	-0.0409979	0.00877099	0.0621183	0.0507749	0.00926314	-0.0993812	0.0878578	-0.000329164	0.0132927	-0.0206237	0.0149207	-0.0195976	-0.0295333	-0.0580225	-0.0736773
Chd1	12648	-0.33472	-0.476846	-0.50586	-0.249407	-0.173825	-0.00440465	-0.182474	0.0253403	-0.0882862	-0.0188414	0.110665	0.158887	-0.0548206	-0.031468	0.0721114	0.0603752	-0.149796	0.119875	-0.124271	-0.0381634	-0.0146787	-0.0716397	0.064074	-0.0835772	-0.0642954	0.0246192	0.0231338	0.0556647	-0.00374681	-0.00309736	-0.00982136	-0.024492	0.0240617	0.010366	0.0542575	0.0172061	-0.0521582	0.016553	0.0348937	-6.22E-05	0.00510747	0.0445324	0.0277573	0.0148167	0.0146904	-0.00690316	0.0460168	0.0632398
Chek1	12649	-0.20734	-0.66675	-0.377912	-0.0138752	-0.161097	-0.21468	0.140284	0.179697	-0.0734797	-0.018606	0.0203781	-0.0218611	-0.087769	0.0273995	-0.13667	-0.036214	0.0776845	-0.0116408	-0.0157762	0.0410035	-0.0164946	-0.0781598	0.0315396	0.0338659	0.0378973	-0.00708544	0.00963634	-0.0626876	0.000269195	-0.000631566	-0.0174698	0.0178624	0.0262492	0.0154059	0.0223459	0.0984542	0.00552279	-0.0475471	-0.0595794	0.0333962	0.0024505	0.0392053	0.0608728	0.0534752	0.0135954	-0.046807	0.0114094	-0.0372155
Chkb	12651	-0.256801	0.147882	0.226239	-0.187272	-0.105439	0.00493971	0.141139	0.0284903	0.264306	-0.0107418	-0.455676	0.0261345	0.00920964	0.0694916	-0.172142	0.000844752	-0.186379	0.123151	-0.0698398	0.0221863	0.253314	0.0295277	-0.043761	-0.0193922	0.0475097	-0.0932212	-0.129061	-0.0738334	0.0531045	-0.0216282	-0.0513186	-0.0199224	0.020084	0.0541091	0.0640919	0.0489385	0.0475191	0.0928162	0.0678912	0.0616782	0.0310687	-0.122508	-0.0903079	0.0371837	-0.052347	-0.0011981	0.0451295	0.017368
Chga	12652	0.475698	0.452887	-0.221469	0.0102803	-0.0116876	0.0616562	-0.0660531	0.158973	0.0802653	-0.0287595	-0.174379	-0.0253979	0.254107	-0.0195986	-0.0678135	0.153064	0.00694663	-0.00782777	-0.0161423	-0.00559274	0.155359	0.0608751	0.0551986	0.00302586	0.152071	-0.0241822	-0.0391652	-0.136753	0.0770029	0.139222	-0.0345185	-0.0576202	0.0662281	0.129891	-0.079679	-0.00121983	-0.0629313	-0.0502707	-0.0107082	-0.0540698	0.0119627	0.0292478	-0.0454831	0.062921	-0.0190052	0.000230164	0.0180536	-0.0282825
Chgb	12653	0.801725	0.281749	-0.167665	-0.187191	0.012325	0.0183017	-0.00741271	0.120724	-3.41E-06	-0.0272343	-0.00357484	-0.129542	0.0999236	-0.0599303	-0.0653259	0.0501134	-0.0322919	-0.034721	-0.109352	0.0717484	0.0161614	0.046739	0.0234255	-0.0741028	0.117764	0.0150319	-0.0466298	-0.0437867	-0.0533734	0.0892468	0.00278329	-0.0367205	0.0338124	0.0091279	-0.052486	0.0435695	0.00111841	-0.0514515	-0.0119724	-0.000420346	-0.0173564	-0.0294465	0.0167278	0.0280493	0.00965425	0.033454	0.0660785	-0.0381276
Chi3l1	12654	0.125594	-0.116804	0.117394	-0.217204	0.158913	0.518302	-0.0118262	-0.0248701	-0.00838226	-0.0995821	0.0715004	-0.069262	-0.0887687	-0.0466677	0.104617	-0.0914033	0.0679082	0.000607267	0.140604	-0.256422	0.0520861	0.233235	-0.0592387	-0.0152005	-0.00154335	0.0224403	-0.0759998	-0.121488	-0.0310971	0.0204115	0.0452673	0.0277109	0.100725	0.0281833	0.0351077	0.0388996	0.033932	-0.0149717	-0.0626942	-0.0541532	0.0370341	-0.0307136	0.0343155	0.0307947	0.00698794	-0.0713491	0.0514804	0.00480483
Chi3l3	12655	-0.280945	-0.0235574	0.0619676	-0.255516	-0.0404614	0.398865	0.127395	-0.0607784	0.0390514	-0.113844	0.204244	-0.0946414	-0.151271	-0.104979	0.153547	-0.0952112	0.130201	-0.0527903	0.0314629	-0.164013	-0.00684024	0.25933	-0.0113786	-0.054633	0.00324157	-0.0174621	-0.00519526	-0.102301	0.019368	-0.0124223	-0.00920627	0.0487264	0.0879338	-0.0271996	0.0547625	0.00943797	-0.00216041	-0.0119281	-0.0784766	0.000724091	0.0159174	-0.0928237	-0.0440046	0.0415054	-0.0083601	-0.00351435	0.0338138	0.00292613
Ovgp1	12659	0.210409	0.218467	-0.301858	-0.159997	-0.231119	-0.137539	0.00614849	-0.012866	0.0175458	-0.105682	-0.217928	0.0735328	0.144575	0.0821192	0.0905696	-0.00291896	-0.0583343	-0.062832	0.0108675	-0.0322572	0.0904522	-0.00806386	0.165201	-0.120837	-0.0282753	0.0850746	-0.00911091	-0.0309056	0.0259625	0.0156306	0.156179	0.00466481	0.0599695	-0.0996269	-0.0187576	-0.0442914	0.0821912	0.082456	-0.0652606	-0.00358381	0.0280578	0.0204097	-0.0728986	0.0691013	0.0158281	-0.0342986	0.0084474	0.189948
Chka	12660	0.193916	0.151661	-0.4017	-0.107472	0.45357	0.0323	-0.107303	0.0962351	-0.144087	-0.168613	-0.116299	-0.122849	0.118418	-0.0844216	0.0154168	-0.15282	-0.013929	0.0815977	-0.0811864	-0.169646	0.0372153	-0.0167046	0.132402	-0.0361972	0.0536041	0.0344313	0.016443	-0.0137343	0.0370892	-0.0891051	0.0615117	0.0230292	0.00389897	-0.00193471	-0.0101375	0.0406779	0.0545219	0.0405419	-0.0191815	0.0777488	-0.0412164	-0.142973	0.0117729	-0.0246498	0.0119783	0.0911552	0.120361	2.42E-05
Chl1	12661	0.735873	0.197866	-0.0476856	-0.102712	0.019495	-0.0813451	0.102351	0.00865887	0.0477294	0.00193588	-0.0441615	-0.296393	-0.0571412	-0.00279186	-0.0163408	-0.0410109	0.0359096	0.0155583	0.0567463	0.0409641	-0.0650621	-0.0566593	0.0322581	0.0309094	-0.0771152	0.0121455	-0.0971182	0.0590631	-0.0630851	-0.0330133	0.102581	0.00839511	-0.0837063	0.0761606	-0.075958	-0.0530392	0.00910888	0.0465202	-0.0478746	-0.155565	0.0645231	0.0149278	-0.0183713	0.0603338	-0.00902281	0.0960636	0.0292532	-0.0158043
Chrd	12667	-0.132721	0.607961	-0.417065	0.274666	0.00512238	0.0569849	-0.0674876	-0.0271928	-0.0410987	0.0951351	0.00170608	0.0330239	0.07866	0.0563852	0.0170404	-0.0172467	0.0316613	-0.0206217	0.049471	-0.00810828	-0.0321042	-0.0545161	0.127071	-0.0328636	6.48E-05	0.0380447	0.0487806	0.0134434	0.0349328	0.00164866	0.0184632	-0.0234115	0.0580982	-0.0179617	-0.0540149	-0.0276313	-0.0210166	-0.106025	0.0825887	0.0744871	0.00214099	-0.0218428	0.017477	0.0659638	0.0624435	0.0673873	-0.0346687	0.0639772
Chrm1	12669	0.340911	0.44461	-0.256705	0.021601	0.119174	-0.126243	0.134575	0.0903148	0.107835	0.146028	-0.0218803	-0.0291826	0.0201662	-0.00576301	-0.0692436	-0.0225657	0.129559	0.013272	0.0476719	-0.0300913	-0.102512	-0.0846334	0.198266	0.0157165	-0.101155	-0.0128095	-0.00074993	0.0523411	-0.00746063	-0.00747046	-0.151059	-0.0219021	-0.0239562	-0.0231864	0.0516519	-0.0796328	0.0561811	-0.0340924	0.0702621	0.136949	-0.0856785	-0.0107906	0.112364	-0.0114515	-0.0762946	-0.0295781	-0.0133621	-0.00773842
Chrm4	12672	-0.264413	0.510157	-0.32089	0.207967	0.0723636	-0.105623	-0.00138068	0.00842812	-0.0145362	0.140192	0.0194113	0.0650323	0.0427051	-0.0606648	0.0436311	-0.0565756	0.0794514	0.0159556	0.00746996	-0.054692	-0.00968545	-0.00174042	0.0130028	-0.00679356	0.0472521	0.00724888	-0.00280725	0.0652137	0.10698	0.0255233	-0.0216078	-0.0402321	-0.0437023	0.0691258	-0.00566674	0.0165336	0.0793003	-0.0459772	0.0136817	-0.00331802	-0.0550289	-0.019712	-0.0129607	-0.0219347	-0.0322929	0.0257651	0.000870171	0.00933913
Chuk	12675	-0.273246	-0.326721	-0.0813005	-0.419878	0.0791028	-0.057376	-0.305777	0.251699	-0.0518624	0.0680943	-0.039556	0.199559	0.145898	-0.0275099	0.187696	-0.0164662	-0.0962141	0.0563272	-0.21234	-0.0744862	-0.0359872	-0.0603588	0.0101261	-0.124403	-0.00999326	-0.104011	0.0197273	-0.0829059	0.0707538	-0.071023	-0.100526	-0.00311616	0.0317715	0.103983	0.022333	0.10255	-0.0593197	0.018065	0.0318074	0.0312654	-0.0335196	-0.0448518	-0.0842588	0.0366033	0.017426	0.0285048	0.00752793	-0.0017179
Chx10	12677	0.0820295	0.22827	-0.294365	-0.00722145	-0.0102755	-0.152267	-0.0564084	-0.323906	-0.0843786	-0.041588	-0.0295898	0.0236137	-0.00461604	0.194934	0.134171	0.0139237	-0.157317	0.0446691	-0.0773977	-0.0216097	0.352933	0.137976	-0.121584	-0.00119013	0.0278811	-0.0715098	0.0512114	0.0199024	-0.219576	0.115965	-0.0114186	0.0919062	-0.0398641	-0.118153	0.0246685	-0.0120524	0.0388837	-0.1279	-0.0112294	0.0413475	-0.00144691	0.0422307	-0.0469071	-0.0198563	-0.0599746	-0.0627453	-0.0503349	-0.0183374
Cidea	12683	0.0856404	0.204921	0.394638	0.148455	-0.25414	-0.00387292	-0.12206	0.0231152	-0.00390547	-0.204621	-0.0508843	-0.179311	0.123127	-0.0353664	-0.116901	-0.142189	0.125648	-0.0950006	-0.00482304	-0.00467876	0.057674	-0.213664	-0.117734	0.0927774	-0.117211	0.037779	-0.139581	-0.133146	-0.0704344	-0.0427553	0.0607874	0.0489042	0.080603	0.159552	0.0210856	0.0471015	0.00657236	-0.052045	0.0453057	0.00559302	-0.0529582	-0.0823605	0.0317113	-0.0223663	-0.00074491	0.0954956	0.0163808	-0.0186886
Cideb	12684	-0.165652	0.498651	0.057579	-0.228546	0.257448	-0.238912	-0.458475	0.0560245	-0.0010476	0.0661664	0.0631229	0.00363521	0.00522977	-0.0473661	-0.176268	-0.0715186	-0.0334783	0.246763	-0.0815606	0.152305	-0.0515763	0.0790352	-0.0307322	-0.0958232	0.035103	-0.0181697	0.0727661	-0.00979613	0.0868082	0.0198808	-0.0624757	0.00225285	-0.0488175	-0.0443887	-0.0475543	0.0582787	-0.059564	0.0371184	0.0142735	0.0270182	0.0453457	-0.0110253	0.0405422	0.0526142	0.0109476	-0.0315697	-0.0319044	-0.00669652
Elovl3	12686	-0.0628368	0.0309697	0.0331017	-0.114594	0.119209	-0.209895	-0.166698	-0.26131	-0.0851944	0.0236165	0.0125478	-0.0236568	-0.0952087	0.0206609	-0.000618402	0.0573827	-0.0221347	0.0156942	0.0535255	-0.0433328	0.0542725	-0.0414337	-0.0373598	-0.0224849	-0.0762378	0.0209093	-0.0753772	0.0686583	-0.138716	-0.0492541	0.0245181	0.0693807	0.0277083	0.0587313	0.0241637	-0.0179188	-0.0690291	-0.0375812	0.00789719	-0.0641659	-0.0373764	0.0243919	0.0492953	-0.00695688	0.0327598	-0.0218625	0.0212387	-0.00747504
Inadl	12695	0.220969	-0.0564922	0.0796367	-0.156369	0.0549459	0.256534	-0.214986	0.0718708	-0.0813718	-0.284934	0.0768368	-0.0308616	0.171405	0.000472279	-0.0495698	-0.023002	-0.205036	0.0454713	-0.190358	-0.057498	0.0207545	0.0714957	-0.180401	0.0932849	0.13463	0.17223	0.0169346	-0.0591393	0.228971	-0.0585949	0.233988	0.00374753	-0.0861411	-0.0178367	-0.0588525	0.0627064	-0.0469837	0.0934314	-0.0500128	-0.0541525	0.0465294	-0.0222875	0.0455363	0.0409582	0.0820504	-0.0451316	0.00643293	0.102233
Cirbp	12696	0.349528	0.172195	0.114282	0.0542505	0.0604548	0.0992311	0.244062	-0.0777709	0.0561768	-0.361303	-0.00107304	0.128408	0.0776239	0.0885573	0.297539	-0.146046	-0.166556	-0.182717	-0.0295528	0.0147922	0.0802857	0.102833	0.0933216	0.101054	-0.0590093	-0.0730272	-0.0103926	-0.0282401	-0.0022407	-0.0349068	-0.0296618	-0.0350266	-0.0291402	0.0634044	-0.015363	-0.0394957	0.0176007	0.137531	0.0442345	0.0938956	0.0901085	-0.0733563	-0.0456211	-0.0506773	-0.0253098	-0.0533611	-0.123952	-0.00144468
Cish	12700	-0.250076	0.442936	0.121983	0.0319289	-0.139775	-0.163009	0.0908028	-0.158492	0.0198183	-0.0526427	-0.123104	0.123103	0.0950951	-0.190706	-0.0265398	-0.0621373	-0.0501789	0.0889842	0.12362	-0.131221	0.0787245	-0.0141879	0.0187074	0.0182086	0.0358084	-0.00911169	-0.0746883	0.0888079	0.0296856	0.134603	-0.0417662	0.100727	-0.0485857	0.141245	-0.0949124	0.0364392	-0.0287342	0.0544564	0.0179141	0.000574152	-0.0437194	-0.0881267	-0.0766217	-0.0448093	0.0200877	-0.130734	-0.00208611	-0.0674148
Socs3	12702	-0.534239	-0.265951	-0.207712	0.0134543	-0.0443127	0.263269	-0.0012893	-0.107959	-0.115649	0.183494	0.0927938	-0.0311181	-0.0356153	-0.120916	0.0901338	0.0408473	0.0356929	0.112962	-0.0581242	0.0110545	0.12241	0.038926	0.108291	-0.0333302	-0.116491	0.0693279	0.0250792	-0.0737856	0.0347303	0.0855874	0.0172478	-0.147705	0.116457	-0.0168812	-0.0388829	-0.0823184	-0.00769462	0.0474046	0.083653	0.0215177	0.0581726	-0.0310831	-0.0515115	-0.00950606	-0.083249	-0.0393795	0.0152096	-0.00836303
Socs1	12703	-0.392875	-0.0470029	-0.349464	0.0204438	0.0941964	0.0788786	0.171713	-0.145845	0.107294	0.10339	0.0161245	0.0983862	-0.0186909	-0.122704	0.0635932	0.0440097	-0.0312019	-0.0967843	0.0220014	0.0763411	-0.119656	-0.0190958	-0.12507	-0.0222514	-0.0313982	0.0114992	-0.0680807	0.0815492	-0.00827783	0.183426	0.0541954	-0.096068	0.0447774	-0.0472719	-0.127554	-0.033969	0.00350232	0.138219	0.00915228	0.0976088	-0.0339754	0.00801851	-0.0134354	-0.0425786	-0.0111817	-0.0636876	0.145993	0.0315108
Cit	12704	0.117648	0.107858	-0.274687	0.0142026	0.11873	-0.36644	0.070484	-0.282446	-0.129131	0.050812	0.0873035	-0.0262434	0.0222186	-0.00965472	0.00235081	-0.146441	0.135564	-0.025314	-0.120529	-0.0755097	-0.116436	0.0777498	-0.00812468	0.080229	-0.0175526	-0.0390791	0.00995793	0.109115	0.0572895	0.002558	0.147092	0.0627545	-0.03221	-0.0265711	-0.0395885	-0.00188971	-0.0110878	-0.0400378	-0.0671727	0.0320237	0.0667734	-0.0284079	-0.0380888	0.0647693	0.144441	-0.0589428	0.0620003	-0.0718433
Cited1	12705	0.0373854	-0.0132503	-0.0499658	0.202121	-0.00551259	-0.164063	0.105372	0.0764294	-0.0205324	-0.257938	-0.104616	-0.0516963	-0.0362905	-0.0944519	0.0642776	-0.0606964	0.0371393	-0.0692289	0.0151384	0.14505	0.130757	-0.127431	-0.0780539	0.00350032	0.0521733	0.057326	0.0347675	0.033264	-0.0793434	-0.00997791	0.0353688	0.0498045	-0.042358	0.178034	0.0245588	-0.0214344	0.0199888	0.0618271	-0.0638442	0.0480452	-0.12056	-0.125898	0.026516	-0.109545	0.0740875	-0.0371519	-0.0175121	0.0564453
Ckb	12709	0.736081	0.30203	-0.0200903	0.021662	0.0165455	0.109882	0.0909639	0.020427	0.013234	-0.124495	0.235419	-0.0349333	0.00902823	-0.0955545	-0.0716304	0.0642915	-0.0276405	-0.0141333	-0.0270622	0.135015	0.223973	0.0244911	0.00988664	0.0930727	0.0621189	0.064802	0.0902002	-0.0953041	0.0522877	0.0207532	0.0237998	0.0295207	-0.0226634	-0.0214041	-0.00326928	-0.0295544	0.0614233	-0.030013	0.0588878	-0.0233154	-0.00500895	0.0975492	0.0225467	-0.0219513	0.0622279	-0.0258715	0.0355756	0.0672885
Ckm	12715	-0.31151	0.203148	0.531661	0.333303	-0.525107	-0.101213	0.108716	0.00127226	0.0998203	0.0475713	0.0152999	0.0312213	-0.0308117	0.0785885	0.0195773	0.0965327	0.0743094	0.0299432	-0.00298713	0.0667385	0.0181972	0.00914873	0.0560962	0.01392	-0.0535601	-0.0042484	-0.0128917	0.0103881	-0.000115286	0.012785	0.0309297	-0.0235349	-0.0217773	0.0138553	-0.00138793	0.00639435	-0.00713353	-0.0297827	-0.0175534	0.0233963	0.0192276	-0.014134	0.0292794	-0.00964751	-0.0148992	0.00113674	-0.0286006	-0.0760159
Ckmt1	12716	0.592667	0.240159	-0.00267302	-0.277183	0.0592071	0.0849095	0.0451887	0.113177	0.00330933	-0.0998689	0.0498332	-0.165885	0.417943	-0.0246672	-0.231955	0.0675754	-0.0379	0.167463	-0.036829	0.0183704	0.0241604	0.11016	0.0132298	-0.000497804	0.00215196	0.0317019	-0.0878451	-0.0600809	0.0232581	-0.0206921	0.0317346	-0.0216263	-0.0685609	8.39E-05	-0.0417213	-0.0179999	0.0542564	0.0378911	-0.131687	0.0127105	-0.031165	0.0660993	0.0259566	0.0285341	-0.0503165	-0.0594291	-0.0214448	-0.0465386
Coro1a	12721	0.0499133	0.207456	-0.288384	-0.358719	-0.232303	0.355959	0.0396876	-0.234766	0.44775	0.00733694	0.0483076	0.044696	-0.175177	-0.109221	-0.12071	0.0176276	0.204212	-0.029693	0.0881395	0.0768992	-0.0476289	0.00785357	0.0141267	0.0751216	0.00479149	-0.041916	0.013101	0.0223912	-0.0233807	0.00506241	0.0274507	0.0183618	0.0116188	0.0666394	-0.0313206	0.0372916	-0.0482087	0.0708275	0.0158556	0.0242253	-0.0220622	0.0205697	0.023553	-0.0280945	-0.0205183	0.0829839	0.0419619	-0.03385
Clca1	12722	-0.228981	-0.260397	0.302779	-0.277	0.165432	0.0822278	0.0087088	0.156168	-0.0909729	-0.122753	-0.131754	-0.0243492	-0.0437015	-0.0209977	0.0189771	-0.0217847	0.123854	-0.0713698	-0.115603	0.164654	-0.000784753	-0.130353	0.0745793	-0.0633672	0.0444481	-0.0479057	-0.207181	-0.0580373	0.014137	0.0231735	-0.0727255	0.111773	-0.0320161	-0.0156046	0.0740136	-0.0087611	-0.0932543	0.100606	0.0346802	-0.00712789	-0.0232083	-0.100583	-0.0490377	0.001135	-0.0457719	-0.0577583	-0.0353076	-0.0833222
Clcn1	12723	-0.164801	0.379464	0.0734812	0.244616	-0.437087	-0.113839	0.166621	0.159829	0.08499	0.221261	-0.141155	0.0379472	0.0517516	0.169326	0.0545088	0.247886	0.236936	0.111098	0.101259	0.0257559	0.0453262	0.146661	0.0256796	-0.0218742	-0.0187785	-0.0491989	0.0964048	0.0819985	0.000243862	-0.0329019	0.0434476	0.0286748	0.0592391	-0.0139613	-0.0152796	0.0465254	-0.0342571	0.0124237	-0.0783539	0.0101342	0.00949419	-0.0222899	0.00265816	0.0392246	0.0346768	-0.00334154	0.0013191	0.0268005
Clcn2	12724	0.0292565	0.377836	-0.0147562	-0.134735	-0.0548044	-0.242483	-0.0317198	-0.133177	-0.00897931	0.0805955	-0.0689939	0.118098	0.0130436	-0.223245	0.0159624	0.0557002	-0.06765	-0.019328	0.0679031	-0.00188776	-0.0021033	0.0157675	0.0401773	-0.132264	0.0307639	-0.0661943	0.0422134	-0.0502452	-0.0666301	-0.0654454	-0.0751032	-0.0614471	0.00740597	0.0311856	0.0150227	-0.0625379	-0.0632264	-0.0319758	-0.0533483	-0.0313475	-0.0005886	0.085991	0.0217006	-0.0639196	0.0657185	-0.0852654	0.00569949	0.018037
Clcn3	12725	0.657991	0.101937	0.00405885	-0.398602	-0.216885	-0.0587103	-0.104387	0.179988	0.231848	-0.107939	0.211952	0.0418592	0.161765	0.0205867	-0.0265053	0.078199	-0.115102	0.100346	0.0567297	-0.0377488	0.0135618	0.0335535	-0.0623419	0.0462313	0.00515982	-0.0212809	0.0140545	0.0265686	-0.0331465	-0.0446671	0.0435322	0.0829377	0.0105759	0.00373231	0.0527481	-0.028642	0.0373697	-0.0634477	-0.0391904	-0.0673374	0.0720597	-0.036804	-0.0109328	-0.0182987	0.0417532	0.00496716	0.0630253	-0.0518809
Clcn4-2	12727	0.662909	0.137961	0.164821	-0.229013	-0.189757	0.187547	-0.211368	-0.0137832	0.168753	0.202456	-0.128206	-0.0532076	0.0120798	0.130439	0.0114578	-0.0425454	-0.192605	-0.0348349	0.0210519	0.0957976	-0.0131525	0.0700543	0.0472277	0.0779719	-0.0151131	0.01578	-0.0518015	0.0548042	-0.0187919	-0.0588256	-0.0473863	0.0276028	-0.0353732	-0.00681051	-0.00338654	0.037756	0.0880784	-0.0307163	-0.0257378	-0.0480343	0.000831184	0.0258924	-0.0754065	-0.0684224	-0.0215577	0.0796915	0.00435973	0.0400605
Clcn5	12728	0.084581	-0.577837	-0.128781	-0.0536538	0.108589	-0.0153829	0.108941	0.0205715	-0.202551	0.126094	0.0878519	-0.120146	-0.0313753	-0.0292312	-0.10276	0.193607	-0.237109	0.11324	-0.0261104	0.0884292	0.133077	-0.0132196	-0.208701	0.0683969	0.0614935	0.0583767	0.158254	0.0696109	0.0980567	-0.0316152	0.0453748	0.155939	-0.0531804	0.0978724	-0.00995002	-0.0144118	-0.0306474	0.0496699	0.0560492	-0.0551284	0.0600391	-0.119778	-0.0600478	-0.0317015	0.0554849	-0.0315105	0.0148712	0.00788531
Clns1a	12729	0.230926	-0.117277	-0.61056	0.219873	-0.123611	-0.237867	-0.106781	0.0505711	0.032781	0.0268831	0.150911	-0.0102229	0.0382845	-0.00168365	-0.0335488	0.103162	0.179292	0.0681104	0.143022	0.0226832	-0.0226883	0.00751621	-0.0734143	0.214995	0.100858	-0.00665626	0.0467372	0.00295003	0.02031	0.0154315	-0.0477749	-0.0612227	-0.0385053	-0.0561753	-0.00347523	0.00619704	0.00834931	0.0488167	-0.0108344	0.0275196	0.0118722	0.0414511	0.0778491	-0.0179811	-0.0830419	0.0302398	0.0384928	-0.00194456
Clcnka	12733	-0.233426	0.155145	0.217025	-0.0796585	-0.0446306	-0.291979	0.366271	0.143476	0.0247665	0.010869	-0.0848919	-0.0174677	0.216138	0.0896875	0.0202832	-0.195282	0.0456362	0.00687483	-0.00301818	-0.0282561	0.145249	-0.00023871	-0.111727	-0.0268718	-0.016605	0.0383806	0.0953356	-0.0465262	0.257036	-0.0490078	-0.112676	0.189166	-0.0220846	0.0771366	-0.14693	0.0462769	0.0394822	-0.0246912	0.141228	-0.0252986	-0.0723513	0.0821794	-0.0274154	-0.0581904	-0.12678	0.0482896	-0.0183653	-0.0342169
Cldn1	12737	0.0111276	-0.274814	0.416141	-0.380439	0.288874	-0.19575	-0.010776	0.00883787	-0.0554405	-0.0307805	-0.00922394	-0.0308215	-0.103483	0.168316	-0.036591	0.114461	-0.00815538	0.0118281	0.098914	-0.0136929	0.0315825	-0.108933	0.0229928	0.10659	-0.180823	0.0698225	-0.159364	0.100671	-0.00217536	-0.0234843	-0.00769079	0.0699564	-0.167811	-0.0589716	-0.0672595	-0.0406489	-0.0575225	0.0688162	-0.0681069	-0.0117035	0.0165423	0.00598032	-0.00726136	-0.00232554	0.00288735	-0.0311565	-0.0131996	-0.0368748
Cldn2	12738	-0.537293	0.392096	-0.199886	0.0116715	0.138742	-0.0223357	-0.198547	0.31986	0.0841186	0.13423	-0.0205773	-0.0205492	0.0827672	0.0869988	-0.0438927	-0.0782036	0.0221372	0.0689462	-0.0832335	0.067072	-0.0139181	0.108196	0.00175985	-0.0131564	-0.0228768	0.0528701	0.188327	-0.0111253	0.0332722	-0.0965859	-0.0924872	0.113951	0.0139356	-0.0461819	-0.10973	0.0557291	-0.0175791	0.0140105	0.0144581	-0.0138841	-0.0239101	0.000429552	0.0545034	-0.0045401	0.0275199	0.00922258	-0.0135997	-0.0584754
Cldn3	12739	-0.299686	-0.0698612	0.258082	-0.375079	0.420252	0.147585	-0.0701355	0.235771	-0.0711601	-0.35753	0.00798524	0.00767981	0.115293	0.00677514	-0.128774	0.0867657	0.0140501	0.111585	0.131577	-0.0868831	-0.0239911	0.157629	0.0807985	0.0438588	-0.0099995	0.00715682	0.0423989	0.0528244	0.0209462	0.0714508	0.0497702	-0.0814357	0.0566564	-0.0139671	-0.0022681	0.00346663	0.107997	0.0242427	-0.0135164	-0.0303099	-0.0505054	0.0221499	0.0213585	-0.0237973	0.0241498	-0.00392467	0.0629381	0.0275263
Cldn4	12740	-0.300323	-0.0979382	-0.0978199	-0.161677	0.0447018	0.175223	0.0829389	0.281428	-0.0228001	-0.317802	0.214021	-0.00794121	0.213425	-0.0350524	-0.194325	0.249702	-0.0181473	0.0408118	0.0382368	-0.035691	0.0615559	-0.0266158	0.0289687	0.071586	-0.159083	0.0937133	-0.0933498	-0.0318564	-0.01274	-0.0295108	-0.065937	-0.0864697	-0.0613964	-0.0130584	-0.100861	0.00667398	0.0359109	0.132914	-0.00932064	0.0353571	-0.011222	0.0719884	-0.00772923	-0.00409797	0.0361446	-0.0141342	0.104687	0.0167767
Cldn5	12741	0.343863	0.347485	0.34594	-0.013135	-0.0320616	0.39575	-0.0874771	0.0944939	0.0471864	-0.36039	0.125925	0.0494728	-0.311535	0.0291614	0.0992149	-0.0989218	0.153964	0.0219293	0.0978483	-0.0128873	-0.0260051	0.108102	0.017223	0.0446953	0.0650913	0.0673231	-0.0372287	0.00733793	-0.0496455	0.00113723	-0.0285198	0.0645822	0.0672633	0.00729947	0.0610291	0.0573966	0.0285888	0.0212795	-0.039438	-0.00960242	-0.00209571	0.0225022	-0.021548	-0.0354607	-0.0179624	0.0328328	0.0162759	-0.020613
Clgn	12745	0.340315	0.00433146	-0.147094	-0.177268	-0.0234003	-0.313634	0.117672	0.00375249	-0.0847866	-0.212197	-0.144659	-0.220567	0.0750876	-0.172824	0.269687	-0.0708776	0.0955624	-0.00712822	0.0386793	0.0404423	-0.00395106	0.0277769	-0.0970727	0.107727	-0.037993	-0.0895762	0.0896089	-0.203054	0.146676	0.019243	0.0711242	-0.0464243	0.1293	0.120544	-0.0259725	-0.0624997	-0.0150544	0.0186618	0.0190061	-0.034687	-0.0317583	0.0693348	-0.0520917	-0.0440073	0.0233085	0.0317123	-0.0303368	-0.025486
Clk1	12747	0.0952903	-0.163882	-0.316672	-0.349605	-0.270659	0.33141	-0.083336	-0.03349	0.00060636	-0.151492	-0.151077	0.246245	0.0642169	0.257593	0.0670273	-0.0178688	-0.076986	0.0713716	-0.0260137	-0.0678024	0.195187	-0.153402	-0.00608678	-0.122407	-0.00432235	0.00477338	-0.155569	-0.0541744	0.052037	-0.0943583	-0.0999487	-0.0487974	0.067174	-0.0569735	-0.034951	-0.0147526	-0.00835144	-0.000442304	-0.0384218	0.0589548	-0.0565786	-0.0903342	0.0366818	0.0899815	0.00153602	-0.0479426	0.00401784	0.0288028
Clk2	12748	0.110715	-0.494043	-0.393799	-0.0833586	-0.0430852	0.22261	0.0544037	-0.0870615	0.149368	-0.216879	-0.216479	0.154627	-0.081976	0.251141	-0.114546	0.0629525	-0.0634873	0.0280456	-0.123148	-0.140795	0.105582	-0.123501	0.0827718	-0.0380323	0.0321743	0.0756992	-0.0702953	-0.0602366	0.0635352	-0.0186598	-0.0871812	-0.0484852	0.0084273	0.0255329	0.0426326	0.0472584	0.0954356	0.00383441	0.0121545	0.0372945	-0.0132089	-0.0328168	-0.00261184	0.0126718	-0.00992431	0.092878	-0.0334746	-0.038055
Clk4	12750	0.307871	-0.371278	0.023618	-0.0776754	-0.0812556	0.0751778	-0.210924	-0.106893	0.299202	-0.0774128	-0.129862	0.110516	0.0826207	0.250642	0.328225	0.02324	-0.0674911	0.0936815	-0.0182801	-0.0845876	0.0560486	-0.101782	0.0509187	-0.0680043	0.0764109	0.0164914	-0.18048	0.0149838	0.0757375	-0.0263301	-0.0294499	-0.0193816	0.094249	-0.085034	-0.0509599	0.0948871	-0.0325889	0.0416103	0.046527	0.0326508	-0.0536344	-0.0290524	-0.0178236	0.0911998	0.0205394	-0.0198357	0.0272592	0.0191697
Tpp1	12751	-0.111358	0.036067	0.364981	-0.0358631	0.227228	0.23118	0.0827773	-0.090249	0.0576389	0.227817	0.031734	0.26324	-0.026919	-0.0644173	-0.0767736	0.00243539	-4.96E-06	0.0902691	-0.137286	-0.245662	0.126265	-0.0194606	-0.347618	-0.169095	-0.202967	-0.0931536	0.101889	0.0224208	0.0429353	0.0635333	-0.0359339	0.0716414	-0.0748204	0.0082333	0.0564603	-0.00477874	-0.0442052	-0.015603	-0.0832201	0.031337	-0.00106708	-0.00793701	-0.0426176	0.0547736	0.0365602	-0.0876098	-0.0153153	-0.0089054
Cln3	12752	-0.319473	0.230355	-0.229206	-0.439453	-0.0636717	0.122795	0.0894258	0.0461541	0.25035	-0.0981875	0.127657	-0.075167	-0.0336528	-0.094397	0.0962646	0.185797	-0.140911	-0.14157	0.0212088	-0.0607833	0.235812	-0.138632	-0.0442637	0.098984	-0.046373	0.0546469	0.1204	0.060461	-0.0352022	-0.0219765	-0.0964413	-0.0134005	0.0128641	0.0167571	-0.0112687	-0.0335612	0.0853996	0.0731983	-0.0935862	0.0212408	0.0110174	-0.0402487	0.0203399	-0.0541094	0.0262376	0.00752264	-0.0489923	-0.0203365
Clock	12753	0.38138	-0.365087	0.389723	-0.223177	0.0257561	0.0261214	0.0895513	0.113028	-0.0976202	0.139346	0.0205742	-0.06503	0.137407	0.0454144	0.141056	-0.0224204	-0.00769208	0.0703887	-0.196568	-0.0427219	-0.0865544	-0.00942845	-0.0358865	-0.0510484	0.0726931	0.138162	-0.0548734	0.0385528	0.0144574	0.0958414	-0.0573748	0.0137762	0.00901427	-0.0401453	0.0434755	0.019771	-0.00383126	-0.160257	0.0103417	-0.0651627	-0.0804021	0.00208095	0.0976076	-0.0791926	0.0110434	-0.00473929	0.0554692	0.0648668
Clta	12757	0.393626	-0.377272	-0.208863	-0.07821	0.260172	0.0297462	-0.000330849	-0.21225	0.0514472	0.0820415	0.165708	-0.00769957	-0.00192429	0.0667114	-0.275794	-0.0548726	0.0066093	0.142192	0.192188	0.0263704	0.211655	0.0264194	-0.0861089	0.0669872	0.063458	0.0123676	0.048064	-0.0633365	-0.0185493	-0.0530822	0.00637331	-0.0779836	0.0120123	-0.144895	-0.0548969	0.01315	0.00213116	0.0234366	0.0802502	0.039907	0.0610685	-0.0312427	0.00159468	-0.000415073	0.01328	0.122533	0.0575738	-0.0479432
Clu	12759	0.361269	0.482678	0.312224	-0.15191	0.154189	0.0192729	-0.234297	0.148792	0.0278979	-0.244148	0.0177873	-0.117894	-0.0295964	-0.104688	0.00167983	-0.0548223	0.0569747	-0.0574851	0.0496988	-0.00129436	0.0429931	-0.099908	0.0578389	-0.0585325	0.0725919	-0.0536778	-0.0855431	-0.142175	-0.04407	0.115553	0.0378655	0.0267945	-0.0222736	-0.0934563	-0.00796345	-0.0930887	-0.0784801	-0.0516855	-0.0718962	-0.0204552	0.0425658	-0.0169517	0.028593	-0.140798	-0.00516319	-0.0022611	0.0073923	0.0219995
Cma2	12762	-0.339031	0.0509244	0.225813	-0.0585611	-0.175807	0.0416243	0.429314	0.4014	0.187825	0.126658	0.0671794	-0.069226	0.0171734	0.0273215	0.0205932	0.054321	0.113397	-0.0130706	-0.0134799	0.105377	-0.0822567	-0.0082067	-0.0792419	0.0419078	-0.0621475	0.0795214	-0.0496256	0.0305416	-0.134502	-0.0475556	0.0227291	0.0311007	-0.0230448	-0.0122387	0.0135371	-0.00958662	-0.011318	0.0293109	0.0650142	0.0260754	-0.0317499	0.0460984	0.0218532	0.0267751	0.0134806	0.000629261	-0.0128237	0.0139617
Cmah	12763	-0.437445	0.347032	-0.279465	-0.065471	0.179094	-0.0467161	-0.264515	-0.0855397	0.0692879	0.120014	0.0711645	0.119439	-0.0965195	0.0654168	0.123981	0.0442073	-0.00650209	-0.0112909	-0.035241	0.0175173	-0.125509	0.0224929	0.00160324	-0.0439289	-0.000205375	-0.0713453	0.0147915	0.0080901	-0.0216357	-0.0972728	0.0183792	0.00821022	-0.0992718	-0.029228	-0.0347782	-0.031598	-0.0698964	-0.0343	0.0920026	-0.0672543	-0.0395207	-0.0175195	0.064566	-0.0400344	0.0664468	0.0250576	0.0595937	0.019106
Cmas	12764	0.423715	0.0091273	-0.0832366	-0.169983	0.0730981	-0.0551254	-0.100002	0.16142	0.290447	-0.00248697	0.188871	0.000951989	0.279613	-0.027743	-0.0872424	0.06985	0.0490255	-0.0726088	-0.0042073	0.0432564	-0.0624914	0.0545264	0.0612738	0.155024	0.243094	-0.129868	-0.0408564	0.147332	-0.000978367	-0.0700385	0.0326771	-0.0451533	-0.0689428	0.015547	0.0847684	0.0135666	0.103479	0.0166845	-0.0451354	0.0904863	0.00477886	-0.0901233	-0.0692592	0.0500593	0.0732538	-0.0582225	-0.0527033	-0.151931
Il8rb	12765	-0.0781972	-0.157698	0.348807	-0.185104	-0.00186344	-0.171442	0.29645	-0.209221	0.0312278	0.0161632	0.0980488	0.0240175	-0.0448333	-0.172086	0.0039479	-0.0487711	0.049526	-0.0155398	0.00909099	-0.0539721	0.0625272	0.0673283	-0.00312575	-0.0263	-0.0395186	-0.0768198	-0.0613225	0.0815629	-0.0527544	-0.0437569	0.0195306	0.0815932	0.0200335	-0.00371429	0.00409541	-0.0605393	-0.0219077	0.0622311	-0.0291584	0.0575123	-0.021903	-0.0194138	-0.146499	-0.0461192	0.0582545	0.00505927	-0.0139308	-0.00270883
Cxcr3	12766	-0.426734	0.205975	-0.272638	-0.144461	-0.0715314	0.115831	0.0240774	-0.188194	0.0830241	0.101611	0.155532	-0.0689062	-0.0348636	0.175834	0.0132397	-0.0823421	0.00162095	-0.0667836	0.0069884	-0.0269298	-0.128534	-0.0198644	-0.0195007	0.00124093	0.0482524	-0.10372	0.0909564	-0.0574838	-0.0749534	-0.0640925	0.00795216	-0.0345633	-0.0107648	-0.0274448	-0.0563024	0.0332484	0.0164209	0.0344116	-0.058084	-0.017331	-0.00907434	0.0257501	-0.029168	-0.00242176	0.00181365	0.0640577	-0.0319674	0.00670469
Cxcr4	12767	-0.131328	-0.383603	0.0313092	-0.212611	-0.145993	0.396522	0.0868357	-0.250137	0.253092	-0.0966269	0.116001	0.0606828	-0.11183	0.00302116	0.0908438	-0.0438262	0.0517711	-0.17267	-0.00296394	0.0917495	-0.0036539	0.121212	0.031011	0.0825824	0.0177283	-0.01669	0.0432557	-0.010973	-0.0063765	-0.142321	0.0209578	0.0515026	-0.0607654	0.145897	-0.00204057	-0.0273197	0.0916665	-0.0490237	0.0775303	-0.0543924	0.0106821	-0.0175387	0.0555344	-0.0226627	0.0227815	-0.0589446	0.00441958	0.0430554
Ccr1	12768	-0.271758	-0.229263	0.295681	-0.106992	-0.0736868	0.270425	0.170349	-0.172496	0.236101	0.0936545	0.141089	-0.0642905	0.00892698	-0.167036	0.0587015	-0.0432899	0.201346	-0.0872977	-0.0253627	0.0742201	0.09771	0.0373878	0.0567233	0.0978719	0.0592071	0.0222651	-0.00742429	0.00942073	-0.0259401	0.157633	-0.0342745	0.053028	0.0558952	0.0310213	0.014714	-0.0417951	0.0629743	0.0436186	-0.0439184	-0.0294463	-0.031239	-0.0422504	-0.00139637	0.0554494	0.00295654	0.0399552	-0.049025	-0.0214343
Ccr9	12769	-0.164536	-0.132694	-0.084963	-0.265272	-0.226528	-0.068766	0.141536	-0.130479	0.154397	-0.017714	-0.0196183	0.111028	0.0626898	0.0245847	-0.086043	-0.0358142	-0.0874939	-0.0689726	0.0217843	0.0355682	-0.154166	0.0536478	-0.0746863	-0.0388685	-0.0794017	-0.0819247	0.0219304	0.01109	-0.0176211	-0.10644	0.082378	-0.0727834	-0.119087	0.147123	-0.0296637	0.0334082	-0.0959081	-0.00374614	0.0213456	0.105083	-0.00574086	0.0728802	0.0678967	-0.0521096	-0.056127	-0.00888755	0.205251	0.0269794
Ccr1l1	12770	-0.486221	0.38715	-0.0417451	0.127965	-0.190388	0.00673094	0.0950674	0.206973	0.0846164	0.121214	0.0810685	-0.0451949	0.0125168	0.136322	0.136123	-0.0286228	0.0376336	-0.037129	-0.0032155	-0.0585386	-0.0195449	0.088876	0.0822522	0.0418487	0.0135677	-0.0425974	0.112011	0.00874164	-0.0384976	-0.0197606	0.037693	-0.0557572	-0.00345963	-0.0287143	0.0164459	0.0319767	-0.0499827	-0.042116	-0.0756463	0.033772	-0.0117559	-0.00441749	-0.0682136	0.0116107	0.0225881	-0.0281831	0.0343903	-0.0132574
Ccr3	12771	-0.138976	-0.13877	0.0474757	-0.236394	-0.0701973	-0.132743	0.303854	-0.160231	-0.0419508	0.047101	-0.0342799	0.0301057	-0.0864424	-0.0709909	0.0210276	0.105333	-0.0501642	-0.0340489	0.014711	-0.0379265	0.0226651	0.00442471	-0.0647276	-0.0566414	0.0861207	-0.0504674	-0.059628	0.0274843	0.0388168	-0.037225	0.0171865	-0.0438576	0.0487716	-0.071287	-0.0409472	-0.00729897	0.0120091	0.0059669	0.0438986	-0.0109251	-0.0184222	-0.0843863	-0.0311041	-0.0903317	0.0280272	0.0493413	-0.0304192	-0.0156317
Ccr2	12772	-0.383332	-0.158398	0.210124	-0.289381	-0.233521	0.401545	0.0913775	-0.11696	0.169997	-0.045401	0.0827765	0.00402179	-0.104236	-0.0338	0.0463309	0.0948031	0.21254	-0.090588	0.0469922	0.0602262	0.0664064	-0.0533115	-0.0381035	0.0905757	0.0203251	-0.0348434	0.0862943	-0.0833094	-0.0302115	-0.0224917	-0.000279777	-0.00531977	0.00287518	-0.0363393	-0.0177974	0.0177592	0.0438137	-0.010441	-0.0724037	-0.0099755	-0.0242962	-0.00496907	-0.0274149	0.0624861	-0.0301284	0.0703441	0.000803354	0.00572745
Ccr4	12773	-0.427926	0.562878	-0.429447	0.193465	-0.0865912	0.0354454	-0.0692347	0.107605	-0.0802032	0.129171	0.0179542	-0.0408637	0.0176278	0.0803713	0.078945	-0.0477223	0.0395857	-0.00326713	-0.034559	-0.0070934	0.029046	0.000747861	-0.0152909	0.0254639	-0.0112145	0.027409	0.000711334	0.0954366	0.0394659	0.00957797	-0.00585704	-0.0300812	0.00143981	-0.0363203	-0.0476689	-0.00761506	0.0153936	-0.079984	0.0272662	0.0512756	0.0214923	0.00670638	0.00243256	-0.000734433	0.0250673	0.00366738	0.0150687	0.0106173
Ccr5	12774	-0.0707942	-0.0681755	0.0157338	-0.378892	-0.158266	0.2757	-0.164226	-0.358268	0.211251	0.222277	0.111185	-0.149944	-0.105515	-0.0998738	0.0712449	0.0535562	0.0894028	-0.020496	0.101767	0.106728	0.151897	-0.156299	0.0582754	0.0313713	0.0131764	-0.0440979	0.103859	-0.0341823	-0.0314361	0.0966214	-0.0518836	-0.0570525	-0.0196657	0.022082	0.00592118	0.0111563	0.00861882	-0.0180346	-0.0757282	-0.0252919	0.00646807	-0.00266265	0.0483212	0.0500976	-0.00742405	0.0760884	-0.0189731	-0.00998815
Ccr7	12775	-0.26232	-0.259096	-0.215346	-0.181615	-0.0325763	0.183663	0.0039645	-0.319023	0.299006	-0.00414236	0.0313488	-0.0381406	-0.0494587	0.126063	0.0600496	0.00932054	-0.0378314	-0.0178051	0.0499955	-0.0605468	-0.0895785	0.0384561	-0.0101168	-0.0939409	0.0857975	-0.121654	-0.0451101	-0.0734449	-0.0649081	-0.012969	0.0208885	0.0266523	0.0182219	0.00583867	-0.135268	-0.0121921	-0.0522088	0.059926	0.0427827	-0.0628288	-0.0262894	-0.0139537	0.0634181	-0.0796404	-0.00530985	-0.0342468	-0.0435741	0.000725474
Ccr8	12776	-0.482088	0.455337	-0.474899	0.200722	-0.152562	0.065095	-0.0348719	0.101802	0.07077	0.106754	0.0242818	-0.0259522	0.0972222	0.00879884	0.0341183	-0.0220232	-0.05619	-0.0926102	0.0152123	-0.0566582	-0.0749123	0.0136342	0.010075	0.0606688	-0.0165182	0.00793297	0.0407247	0.097177	-0.0569866	0.125387	0.0282559	0.0432165	0.0209601	0.0583716	-0.099008	0.0418137	0.018471	0.00637644	-0.0160472	0.0391377	-0.0180188	-0.0371184	0.001889	0.0160479	0.0201812	-0.00987998	-0.0578923	-0.0430119
Cmkor1	12778	0.137016	-0.161991	0.494911	0.430764	-0.158121	0.352504	-0.0185889	0.0563285	-0.167999	-0.101964	0.0585818	-0.0542411	-0.00995173	-0.0587489	-0.00720776	-0.105795	-0.0454843	-0.0517184	0.0486192	-0.00261484	-0.0797321	-0.0314367	0.00144858	-0.0519476	0.0462875	-0.0844202	-0.0802959	-0.0206721	0.0173276	-0.0735904	-0.0805586	0.0135469	0.020831	-0.0445951	-0.00406107	-0.0508104	-0.0605681	0.0294773	0.050621	-0.0948865	0.0418692	0.0384948	-0.0186206	-0.0679484	-0.0462253	0.098562	-0.0596087	0.0152359
Abcc2	12780	-0.161721	0.0692276	0.270052	-0.408815	0.360252	-0.412256	-0.155014	0.0530548	-0.0234563	0.125644	-0.0440812	0.033196	-0.0258733	0.0542752	-0.0421538	-0.00638927	0.0140567	0.13174	-0.139839	0.128118	-0.033333	0.027309	0.0056724	-0.034875	-0.0119283	-0.00199419	0.0794786	0.0452971	0.069045	0.0239355	-0.0879875	0.0553019	-0.046461	0.0182886	-0.0530578	-0.00545336	-0.070411	0.0451507	0.00892969	0.0226576	0.0232491	0.00776787	-0.0249304	-0.00253854	0.00251909	0.0348418	0.0236572	-0.0123578
Cnbp1	12785	-0.119151	-0.414963	-0.173992	0.231718	-0.458676	-0.147509	-0.10143	0.0492849	0.101948	0.0915564	0.0263326	0.206029	-0.00116779	0.230114	-0.0103224	0.00635126	0.0668276	0.0847301	0.225138	-0.0590346	0.051869	-0.0366925	0.0534795	-0.00640389	0.0266751	0.0729317	-0.0499517	-0.0323632	0.035069	0.118917	-0.00593776	0.0351823	0.101252	-0.150602	-0.0482805	0.0237378	0.0329532	0.0283334	-0.05767	0.0228588	-0.110657	-0.0638686	0.016671	-0.0437301	-0.000192368	0.100019	-0.00882327	0.0291786
Cnga1	12788	-0.0502473	0.109879	-0.219078	-0.0933353	-0.0924525	-0.0556363	0.0157748	-0.112981	0.00143976	-0.0961619	-0.00599331	0.16242	0.0755954	0.243351	0.18739	-0.0244996	-0.238098	-0.0464345	-0.231928	-0.0362972	0.291461	0.217502	-0.0813247	-0.024652	-0.0817813	-0.0855116	0.0625973	-0.0412472	-0.3513	0.170478	-0.0479397	0.0742728	-0.122774	-0.139896	0.101865	0.0266171	-0.0184679	-0.0763566	0.00731263	0.128398	0.0202663	0.0890628	0.0904443	-0.0832454	-0.017958	0.0338576	0.025947	-0.0432514
Cnga2	12789	-0.316286	0.23896	-0.185094	0.176392	-0.0778133	0.103431	-0.0478074	0.159814	0.0547814	-0.00566586	0.0780146	-0.144177	0.193616	0.125833	0.103216	-0.0331734	0.000656585	-0.117439	0.0628116	-0.0308437	0.128351	0.142777	0.0285106	0.125672	-0.249988	-0.24654	-0.0166212	-0.176774	0.212012	0.0840523	-0.00808819	0.0195604	0.268615	0.11741	-0.0699131	0.0319187	-0.00987724	-0.0257079	0.0193308	-0.0529695	-0.0222437	-0.0133149	0.0374899	-0.0666469	0.0715102	-0.0169789	0.0100256	0.0385702
Cnga3	12790	-0.390264	0.433365	-0.451976	0.279109	-0.114518	0.0393096	-0.14505	-0.145521	-0.0238518	0.071619	0.0265902	-0.104796	0.0396964	0.195472	-0.00196716	-0.117192	-0.0746282	0.00441123	-0.0641152	-0.0120972	0.0639469	0.0585039	0.0746644	-0.0602569	-0.0312625	0.0363443	0.0547955	-0.0411215	-0.0894836	-0.0181506	0.031755	0.041629	0.00585294	-0.0177026	-0.0772688	0.0173997	0.0283309	-0.0592644	-0.0655724	0.0341145	-0.0521354	0.0482232	-0.0117922	0.00737483	0.0206427	-0.00956069	-0.0135216	-0.0359894
Cnih	12793	0.195494	-0.362761	0.0776793	0.334539	0.112656	0.00323218	-0.212046	0.205695	-0.132731	0.375478	0.129825	0.0861453	0.0914244	0.152441	-0.0689447	0.0552622	0.0468776	-0.0971678	0.00724311	-0.00330398	0.0765096	0.0758969	-0.084024	-0.101887	0.0488291	-0.0387349	0.0322344	-0.00908395	-0.0638733	0.0347432	-0.0407571	0.0367032	0.0523166	-0.0290531	0.0490525	-0.0353663	-0.0394502	-0.0527327	-0.0421242	0.0656101	-0.0498082	-0.00105502	0.0255072	0.0268537	0.0277642	0.117179	-0.0150207	0.000577922
Cnih2	12794	0.667764	0.448451	-0.394165	0.118086	0.00580372	-0.060779	-0.0131118	0.0395381	0.00784874	0.0566274	-0.0251491	-0.0201042	-0.0128162	0.0344014	-0.00471125	-0.0660937	0.0965106	-0.0704125	0.0641916	0.0595225	-0.0366027	0.00888375	0.0858438	-0.041321	-0.0983269	-0.0835206	0.0234071	0.0253027	-0.0411603	0.0381928	-0.0107383	-0.0472079	0.0509353	0.0444799	-0.0303594	0.0194938	-0.0581993	0.048882	-0.0258512	-0.0138784	0.00790176	0.0142066	-0.00135209	-0.00810446	-0.0109059	0.0528012	-0.0457778	-0.0363527
Plk3	12795	0.0195974	0.415861	-0.204492	-0.0665552	0.0125598	-0.0727988	0.112861	-0.014016	-0.0584186	-0.0240691	-0.0220832	0.049053	0.089621	-0.0256254	-0.0120806	0.153498	-0.0442627	0.0234615	-0.00219292	0.00606833	0.0523957	-0.0944941	-0.053093	0.132118	-0.0754194	-0.140788	0.0133998	-0.100639	0.000199648	0.0954848	-0.026694	-0.0111919	-0.0343533	-0.054609	0.107968	0.0381422	-0.0535124	0.0616354	0.00813724	-0.106386	-0.0294569	-0.125211	0.0542248	-0.0512046	0.0372183	-0.00348299	-0.0142699	-0.0410353
Camp	12796	-0.375068	0.161587	-0.242394	-0.270787	-0.0663125	0.0876305	0.228133	-0.134222	-0.124355	0.0179307	0.0675491	0.02256	-0.0879771	0.0637776	0.0440894	-0.0828048	0.171967	-0.172509	-0.0439694	0.0531912	0.0540031	0.111406	-0.0486324	0.0305612	-0.025222	-0.132333	-0.116908	-0.0816196	0.107656	-0.100325	0.0606803	0.173074	0.101682	-0.0723955	0.0404821	-0.0836119	-0.0500761	-0.0099113	0.0223674	0.0139506	-0.0101593	-0.0965869	-0.0401574	0.00558487	0.0555456	-0.0348325	-0.013127	-0.00552464
Cnn1	12797	-0.223802	-0.110524	0.0331254	0.13816	0.1427	0.296212	-0.0704712	-0.00461074	-0.242309	-0.319804	0.21795	-0.0841107	0.0589112	-0.034096	-0.0260117	0.0995515	-0.150734	0.0384612	0.0482458	0.114688	-0.146659	-0.0373896	0.00843035	-0.0057306	-0.00707234	0.067618	0.0654848	0.0237604	-0.0727671	0.118561	0.0964661	-0.0600683	0.000898233	-0.129881	0.0596894	0.0486885	0.0934659	0.0388455	0.0845899	0.057138	-0.158809	0.188163	-0.129213	-0.0390415	0.100618	-0.0338702	-0.00594541	0.0599617
Cnn2	12798	-0.464328	-0.558424	-0.0971306	0.199596	-0.0142563	0.39645	0.0352199	-0.0938575	-0.0879009	0.0203387	-0.0316706	0.1131	-0.118329	-0.0414429	-0.0441768	-0.0802582	-0.0711498	0.0213151	0.082476	-0.0533315	-0.16545	0.0573943	0.0337172	-0.0373498	-0.00806239	-0.048709	0.0303239	-0.121913	0.0400227	0.00211585	0.00740479	0.0180555	-0.00531282	0.0195465	-0.0280053	0.0200733	-0.0276896	0.0856071	0.087263	0.0577748	-0.00406674	0.063045	-0.0382946	-0.0352032	0.0278051	-0.00466916	-0.0853735	-0.0146257
Cnp1	12799	-0.248066	0.150276	-0.208539	0.0962445	0.0410396	-0.0999255	0.141168	0.0121733	-0.139907	0.107273	-0.00411353	-0.0241599	0.0596421	-0.00866331	-0.00566668	-0.119244	0.0904775	-0.0182237	-0.090994	-0.00452969	-0.0521525	0.0115055	0.0222925	0.0161853	-0.00439691	0.0146656	-0.00506368	0.111958	-0.00762116	-0.0267591	0.0114796	0.0498336	0.0118112	0.0691564	-0.0449116	-0.049096	0.0795372	-0.00945851	0.0422476	0.0822394	0.0159471	-0.0196778	0.0734344	-0.11908	0.0933097	0.0401944	-0.0211025	0.0561403
Cnr1	12801	-0.267392	0.608577	-0.477786	0.21063	-0.0818832	0.0895414	-0.0922642	0.20777	0.0491227	0.157487	0.0615107	0.00849723	-0.0144321	0.0343592	0.0785201	-0.0285967	0.0157112	-0.0448815	0.00335315	0.00703476	-0.0227948	0.0577963	0.0656311	-0.0264262	0.00648497	0.0992948	0.00903328	0.00814363	0.0321458	-0.0719549	0.0501883	-0.0112319	0.0339398	-0.0161891	0.00311917	-0.00195887	-0.0421169	-0.0115615	-0.0276127	0.00763221	-0.0286473	-0.00394923	0.0578039	0.0236175	-0.0107756	0.00152488	-0.0165139	0.00444451
Cnr2	12802	-0.0146591	-0.177355	0.0582527	-0.297714	0.0410153	0.0312206	-0.0236843	-0.402788	0.11678	-0.0108405	0.0957184	-0.0488359	-0.135809	-0.0152826	0.00593204	0.0218184	-0.000983508	-0.0206013	0.00382136	-0.0570882	0.0261413	0.0265843	-0.0401763	-0.0627717	0.0184699	-0.0662919	-0.0585111	0.0696906	-0.00779295	-0.0156918	0.0120485	-0.051047	-0.00957123	-0.0255518	0.0104527	0.0216873	-0.0332092	-0.0176752	0.014927	-0.0484216	0.0253848	-0.086471	0.0103663	-0.0223728	0.0581377	-0.00954442	-0.0827271	0.041928
Cntfr	12804	0.200898	0.453592	-0.40928	0.154265	-0.00598142	-0.0670166	-0.0460153	-0.0897314	-0.0088027	0.0217831	0.0433757	0.137474	0.0315988	-0.0547216	0.0808908	0.0637174	-0.00925811	-0.0323387	0.045449	0.0336013	0.0238367	0.0456577	0.0270558	-0.0246148	-0.0360209	0.15053	-0.00408908	0.00388474	-0.0526245	-0.0815104	0.0793059	0.0138236	0.0337012	0.0218343	-0.00246485	-0.00112105	-0.0266689	0.0882682	-0.024927	0.0149372	-0.0159421	-0.00932856	-0.0800899	0.0422008	-0.0136498	-0.0588089	-0.0558399	-0.0297872
Cntn1	12805	0.88812	0.188047	-0.0574096	-0.193087	0.0493145	0.0194984	0.0773316	0.036492	0.0191954	0.000530571	0.0441415	-0.0128501	-0.0161036	0.000311581	-0.0380815	0.00241578	0.0151486	-0.0249339	0.0251491	0.0564568	0.00236024	0.0101974	-0.0391125	-0.00680156	0.0137192	0.0456431	0.00536826	0.0164546	-0.0485998	0.0450387	0.034383	0.0225759	0.0150968	-0.0151905	-0.0460306	-0.0355724	0.0373093	0.0028561	-0.000356436	-0.0526697	0.0182605	0.0240605	-0.0067453	-0.00486833	0.0388116	0.00463661	0.0436343	0.000638284
Coch	12810	0.323586	-0.0403878	-0.128778	-0.0624039	0.0804914	0.0967337	-0.0642384	0.0869083	-0.00914561	-0.179453	0.201673	-0.0677461	0.0836286	0.0618479	0.0704945	0.117011	0.0879961	-0.174119	0.00764909	-0.0072824	0.0929934	-0.0964473	0.0718545	0.0429211	-0.0468349	-0.256542	-0.14065	-0.137667	0.116714	0.0192228	0.0295159	0.104652	0.0433093	-0.0814792	0.0142565	-0.0919913	-0.0839216	0.0687657	0.133995	-0.0526104	8.10E-05	0.155811	-0.0075659	-0.0274927	0.059971	-0.0317654	-0.0810424	0.00155008
Coil	12812	0.416427	-0.19348	-0.436624	0.273427	-0.0820461	-0.130606	-0.157702	0.0779583	0.153535	-0.137138	-0.141988	-0.13284	-0.117758	0.0264	0.0537873	0.0245199	0.0589446	0.0549339	0.021456	-0.100018	-0.135496	-0.00654003	0.00606088	-0.00543864	0.0206808	0.00402176	0.0405136	-0.0319397	-0.0515598	0.0488273	-0.0799533	0.00204394	0.0252622	-0.0679822	-0.0339914	0.0040685	-0.00626242	0.067599	-0.0159192	-0.0224257	0.0856051	0.0237346	0.0474571	0.0217782	-0.0199699	0.00811754	0.0290094	-0.0130108
Col10a1	12813	0.00601329	-0.0247208	0.22983	-0.173016	0.0319431	-0.240895	0.342633	-0.106828	-0.0399298	-0.0530077	0.00211693	-0.0268253	-0.033701	0.000216072	-0.0492261	-0.0797463	-0.101984	-0.0657224	-0.0591766	-0.121056	-0.00574483	-0.0251436	0.0354438	-0.0550635	0.016514	-0.00188429	-0.0754028	0.0846244	0.0532771	-0.0400007	0.0108687	0.00712357	0.013588	0.0038943	-0.0323518	-0.0254175	0.0501988	0.0178242	-0.034	0.032812	0.025591	0.00376465	0.0102398	0.0179442	-0.0327714	0.00563983	-0.00657292	0.095908
Col11a1	12814	0.202393	-0.293461	0.125553	0.162701	0.0435103	-0.0227553	0.240609	0.141769	-0.155469	0.192574	-0.0750607	0.0297098	-0.0156722	0.0518699	0.0833454	0.101047	-0.0701182	-0.165315	0.0887282	0.15052	0.0182841	-0.0548308	-0.0284486	0.0263334	-0.0188856	-0.0862584	-0.0412317	0.00827146	0.0301615	0.0722623	0.0084983	-0.026738	0.0175732	0.0715738	0.0986012	-0.0330546	-0.0847354	0.0993569	0.0691041	0.0542105	0.0081451	0.109322	0.0419378	-0.0258421	0.0577909	-0.0941076	-0.059187	-0.00946297
Col11a2	12815	-0.104553	0.510961	-0.43125	0.14933	-0.132284	0.0966457	-0.145729	-0.000344374	-0.0138956	0.030489	0.0552703	-0.00898875	0.0702707	0.0253675	0.0615166	0.11567	-0.0100327	-0.149079	0.035472	0.0149823	0.0138897	0.0314721	0.0301132	-0.047747	-0.104116	-0.0553485	-0.0170259	-0.0183781	0.0674484	-0.0252957	0.0363119	0.0219709	0.131018	0.112826	0.0244177	-0.0156235	-0.0521654	-0.0409897	0.00766293	0.0452157	0.00329388	-0.0116169	0.0197381	-0.0394896	0.0645366	-0.101495	-0.0130607	0.0446193
Col12a1	12816	-0.0409388	-0.0817627	-0.126965	-0.0339892	0.0452329	-0.301323	0.286392	-0.0468423	-0.16496	0.262842	-0.151372	0.0469367	0.0608946	0.0671479	-0.00490028	0.000237731	0.0651089	0.0623805	0.0588731	-0.0361626	0.0236572	0.0692887	0.0845467	-0.0282845	0.022583	0.0444184	0.0411247	-0.0480499	-0.0363398	-0.0295979	-0.0807978	-0.0418307	0.0321291	-0.0144219	-0.00915841	-0.0372061	0.0294223	-0.0222187	-0.0146075	0.0647569	-0.0487181	0.0472329	-0.0317154	-0.00962492	0.0392673	-0.0697588	-0.0063157	0.0195964
Col13a1	12817	-0.235102	0.186357	-0.0181428	-0.213816	0.0557918	0.306327	-0.0502289	0.218458	-0.156935	-0.301752	-0.0795587	0.0500184	-0.203544	0.118377	0.0152441	0.00335289	0.00612782	0.143202	0.128843	-0.16268	0.0561149	0.147897	0.0296697	-0.0153018	0.102932	0.0836329	0.00166963	0.105177	0.0821731	0.0653875	-0.0627888	-0.0403832	0.0455072	0.0970001	0.0256645	0.087723	0.0677233	-0.129505	-0.0410836	0.0292589	-0.0927824	-0.0882355	0.0312873	-0.00784238	-0.0234429	0.0300736	-0.0142968	0.0274872
Col14a1	12818	-0.384435	-0.0275752	0.516595	-0.0386655	-0.0398528	0.152891	-0.019546	-0.0503509	-0.0756511	-0.157345	-0.0236597	-0.046858	-0.185828	0.219875	-0.0120575	0.0633708	0.101836	0.0400576	0.00195364	0.189899	0.0289024	-0.144658	0.080174	0.0724023	0.0590045	-0.0359359	-0.044737	-0.0110668	-0.0226366	0.0872592	-0.0656599	0.123056	-0.0855812	0.0249163	-0.0093402	-0.0603045	-0.0145108	-0.0194813	-0.0186975	0.0520354	-0.047722	0.0372305	0.0296926	0.0286691	-0.00912293	-0.0378236	-0.00737318	-0.0839261
Col15a1	12819	-0.188477	0.0810996	0.595128	0.161269	-0.197158	0.254506	-0.0770456	0.0385002	-0.0999473	-0.187941	-0.133659	0.0301821	-0.0201499	0.0274106	-0.0640848	0.0955833	0.0785025	-0.0837914	-0.0204441	0.23493	-0.00211016	-0.221163	-0.00227732	0.0836375	0.0535731	0.106736	-0.0184013	0.114555	-0.0892975	0.0729476	0.0383941	0.00482296	0.021388	0.0499253	-0.0101021	-0.0636119	-0.0464462	0.0110924	-0.0296245	0.0219162	-0.00627959	0.0593536	0.00679398	0.0138206	-0.0425855	-0.043874	0.0366696	-0.0424422
Col17a1	12821	-0.380693	0.278641	-0.121324	0.149675	0.0140054	0.22826	0.0213988	0.27852	0.0116207	-0.0705378	0.106419	-0.083816	0.0513191	0.226636	0.0250261	-0.0254122	0.0542201	-0.0815607	-0.0466797	-0.0439111	0.054015	-0.0598679	-0.0377926	0.126513	-0.264853	0.0726615	-0.26555	-0.122816	-0.0931778	-0.0442341	0.0942461	0.0300634	-0.105668	-0.0423618	-0.114683	0.00481052	-0.0735951	0.00985083	-0.121138	-0.032361	0.0509575	-0.0318178	0.00841061	0.0165595	0.0391393	0.0158208	-0.0370032	0.000807157
Col18a1	12822	-0.5351	0.0391962	0.0381988	0.0835442	0.339455	-0.0661173	-0.193967	0.311912	-0.0500902	-0.0869533	0.0652448	0.048834	-0.242697	0.0968453	0.0380143	0.0848731	-0.0479641	0.0614116	0.00870229	0.0849242	0.17229	-0.103246	-0.101375	0.0656689	0.0366274	0.116314	0.0618602	-0.0723081	-0.00298926	0.0672306	0.0645283	0.0815729	-0.106597	-0.0101578	-0.00534175	0.0173983	0.0594105	-0.045861	0.0786671	-0.0102813	-0.0298912	-0.0496983	0.0255732	0.0659314	0.0444629	-0.0341247	-0.0474475	0.0159309
Col19a1	12823	0.702326	0.0272896	0.157429	-0.219668	-0.1415	-0.130483	0.210111	-0.024021	0.0675393	0.108585	-0.0361446	-0.0231951	-0.0118877	-0.0420592	-0.039113	0.0955593	0.0159323	0.0722232	0.0737603	0.0389687	-0.0307491	-0.0153088	0.061986	-0.101766	0.00504287	-0.00110092	0.000570821	-0.0367167	-0.0244122	-0.00137178	-0.0585895	0.0542648	-0.0210356	0.0216975	0.00218281	-0.0228505	0.0345606	-0.0121524	-0.00248799	0.064352	0.0364663	0.0210685	0.0462567	-0.0120336	0.0130995	-0.0277469	0.00157289	0.00314837
Col2a1	12824	-0.331724	0.168838	-0.114176	-0.0336733	-0.125991	-0.0496611	0.213974	0.233482	-0.0152987	0.113312	0.112981	-0.117267	-0.114213	0.0731276	-0.0144171	-0.0621043	0.0673144	-0.104678	-0.145405	-0.0400681	-0.117917	0.127087	-0.0277439	0.0675967	-0.048643	0.0911439	-0.00061227	0.022771	0.00537588	-0.00788152	-0.0227612	-0.0574205	0.0134254	-0.0348899	-0.0269037	0.0149265	-0.0499199	-0.0242944	-0.00041494	0.00744756	0.0138624	0.0215917	0.0334353	-0.0069614	0.0584299	0.0706984	0.0350408	-0.0257843
Col3a1	12825	-0.342963	-0.268278	0.449166	0.404655	0.0431174	0.291365	0.0537624	0.00899428	-0.330591	0.00631863	-0.136883	-0.0561108	-0.00649485	0.175087	0.0185164	0.0495834	-0.000298836	-0.0074206	0.0916618	0.222961	-0.0289389	-0.0690595	-0.0458432	0.019846	0.0681189	-0.00628654	0.000439952	-0.0524591	-0.0482265	0.0381644	0.0253482	0.0157508	0.00332504	0.0601967	0.0234728	-0.00428665	-0.0228241	-0.0519312	0.0310355	0.00989875	-0.0442353	-0.0179199	-0.0147417	0.0146047	-0.0162074	-0.0369848	-0.0391101	-0.0465969
Col4a1	12826	-0.0859311	-0.0960328	0.487159	0.345222	0.0530248	0.268699	0.0642293	0.111069	-0.500973	-0.182349	-0.0658226	-0.010281	-0.113104	-0.0308876	-0.0512977	0.00324674	0.117505	0.0548984	-0.0454381	0.0671992	0.0506253	-0.0325484	0.0663256	-0.0963278	0.0679408	-2.49E-05	0.00413475	0.012281	-0.13767	-0.00282089	0.00159954	0.0947267	0.0268325	0.0107785	0.0324533	0.0318207	-0.0448088	0.0180412	0.0680022	0.000538348	-0.0399018	-0.0324704	-0.0295589	-0.00356705	-0.0731632	-0.0518075	0.057331	-0.0633755
Col4a2	12827	-0.143793	-0.0257688	0.477012	0.370033	0.0776175	0.375869	0.115735	-0.00748882	-0.405764	-0.159441	-0.141706	0.0205485	-0.14336	0.0260744	-0.0566725	-0.0629646	0.039688	0.114755	-0.0159361	0.0114656	0.000845795	-0.0784845	0.0525659	-0.0443279	0.0694794	-0.0116212	0.0157834	-0.000916363	-0.145508	-0.0236221	-0.0843882	0.0971544	0.00687287	0.0738999	0.0462702	0.0451013	-0.0412514	0.00101463	0.0412492	0.0181268	-0.0616985	-0.0218828	-0.0382736	-0.0129237	-0.0339415	-0.0427128	-0.0160317	-0.0457933
Col4a3	12828	-0.311443	0.224328	0.145242	0.092149	-0.167543	-0.00410296	0.0988362	0.00363167	-0.00271586	-0.0378668	0.155386	-0.133251	-0.0120375	0.0588527	0.025339	-0.00575834	-0.0458022	0.0320842	-0.0401303	-0.111933	-0.0439651	0.0609556	-0.0305065	0.00692976	0.0130272	-0.00106688	0.122307	0.096253	0.00700097	-0.0408	-0.058615	0.0370559	0.00408091	-0.0246292	-0.109175	0.0982531	-0.097358	-0.0405249	-0.0333069	0.0123151	0.00261024	0.0068279	-0.0148271	0.034975	-0.040167	0.0142257	-0.0305238	-0.0763546
Col4a4	12829	-0.373835	0.414949	-0.334671	0.0917667	0.0068317	0.0987477	-0.159128	-0.0525137	-0.116578	-0.126021	0.0326286	0.0161996	0.00743582	-0.0419887	0.0879851	-0.113188	-0.056116	0.0229429	0.095184	-0.0822463	-0.00750915	0.07901	-0.105632	-0.0525074	0.00626277	0.150446	0.170775	0.0873136	0.0539438	-0.0463571	-0.120791	0.114894	-0.00851742	-0.0248514	-0.109167	0.033868	-0.00107533	-0.113673	0.00398838	0.0052393	-0.00844259	-0.0318452	-0.0338457	-0.00318577	-0.0324024	0.0209117	-0.0247921	-0.0221671
Col4a5	12830	-0.226842	-0.241872	0.190811	0.401162	0.197212	0.26154	-0.0212599	-0.0351183	-0.225748	-0.108828	-0.11901	0.152235	-0.0133782	-0.0100134	0.00437276	-0.186646	-0.18126	-0.00494502	0.0164028	0.0202359	0.0273046	-0.0332387	-0.0483798	0.0337691	0.0208264	0.0540632	0.0244865	0.0087318	-0.0602624	-0.0275709	-0.116628	-0.000872562	-0.00166946	-0.0306752	-0.0112821	0.0664294	-0.110376	-0.0183291	-0.120866	-0.0876281	0.00802888	0.0311875	0.0639502	-0.0558296	0.00446563	-0.0117997	-0.00577404	-0.0627979
Col5a1	12831	-0.240253	-0.316829	0.242154	0.316968	-0.0114965	0.193713	0.312306	0.114163	-0.40405	0.211191	-0.180313	0.0912577	-0.0983134	0.103401	0.0466339	0.0713457	-0.0101311	0.00503005	0.0699129	0.203193	-0.0489328	-0.105304	-0.00812242	0.0602523	-0.00611532	-0.00265261	-0.0449203	-0.0374098	-0.0443357	0.0297389	-0.0357123	0.0428475	-0.0211395	0.0168212	0.0939041	-0.020835	-0.00318811	-0.0438515	0.120976	0.104301	-0.00255941	0.0888758	0.0375778	0.0515641	0.0856693	-0.0901729	-0.0504465	-0.0422694
Col5a2	12832	-0.188875	-0.409285	0.395133	0.438579	0.151496	0.292077	0.124733	0.0566497	-0.365758	0.113366	-0.125598	-0.0416696	-0.0196802	0.0793377	0.0239704	0.0828414	-0.00260935	-0.0432545	0.0297772	0.134335	-0.0180419	-0.0141276	0.012142	-0.00184958	0.065406	-0.0248144	-0.0857029	-0.0616156	-0.00608066	0.0114922	-0.0129278	0.0569567	0.0476133	0.0682759	0.0181673	0.0237443	-0.0236878	-0.0205493	0.0368624	-0.000631547	-0.0148832	1.78E-05	0.00963697	-0.0023223	-0.0351059	-0.0306041	0.0230145	-0.0136595
Col6a1	12833	-0.168728	-0.187273	0.445063	0.363224	0.121268	0.346041	0.227912	-0.0266111	-0.35164	0.0154505	-0.277961	0.0504896	0.015983	0.111739	0.00193705	0.012564	0.0660479	0.0567449	0.0102059	0.118983	-0.0465307	-0.0934675	-0.0653185	-0.020055	-0.00613009	-0.0141086	-0.0327851	-0.0451512	-0.0858297	0.111952	-0.0479328	-0.0534338	0.0728931	-0.00756938	0.0388102	0.00862109	-0.0350329	-0.0335606	-0.028129	0.0834519	-0.00507849	0.0211609	-0.0392043	-0.00136304	-0.0286061	-0.0704321	-0.0355731	-0.0613717
Col6a2	12834	-0.272328	-0.0759058	0.450865	0.415771	0.132383	0.314597	0.228803	-0.0145095	-0.200973	-0.0190944	-0.265358	0.0815537	-0.0128946	0.131631	-0.00731036	-0.00253552	0.0987811	0.0672454	0.0219653	0.150189	-0.0649086	-0.118607	-0.0574911	-0.0195468	0.00956136	0.0255705	-0.0505072	0.0159326	-0.0848961	0.059229	-0.00650412	-0.0310884	0.0962615	0.00250329	-0.00165227	-0.00900498	-0.0374907	-0.0250332	-0.0141989	0.0727317	0.00538983	0.0666295	-0.0412936	-0.00265866	0.0252494	-0.0367552	-0.047526	-0.0728083
Col6a3	12835	-0.401439	-0.19584	0.395105	0.383614	0.0673815	0.337246	0.107681	0.0476395	-0.257652	0.091484	-0.178991	0.0182756	0.0153249	0.134268	0.0552108	0.0782766	0.0294055	0.0260721	0.0211386	0.133989	-0.0940888	-0.0653188	-0.0870926	-0.00599892	0.0414997	0.0134148	-0.0477486	0.0207886	-0.0502669	0.117678	-0.0175401	0.0407503	0.0624866	0.0630876	0.00672337	0.0155085	-0.00670929	-0.0218949	0.00391948	-0.00458869	-0.0195096	-0.00097107	-0.0055985	0.00837828	-0.0248807	-0.0581011	-0.0421063	-0.0764461
Col7a1	12836	-0.267807	0.022449	-0.196969	0.192131	-0.0585366	0.11746	0.175598	-0.00829295	-0.320658	-0.108747	-0.0630997	0.0275641	0.222227	0.144946	0.0933669	0.278874	-0.0249376	-0.0805383	0.00366311	0.00429289	0.0572879	-0.110716	0.137251	0.0479734	-0.0442892	0.13461	-0.0995094	0.00845606	-0.0163752	0.0476143	0.0437491	0.0277017	-0.102131	-0.0741665	0.0120801	0.0354871	-0.0590385	0.0504063	0.0366437	0.0107305	0.0173648	0.0719175	0.00402968	-0.0489584	0.0228132	0.000334482	0.0280983	0.0635173
Col8a1	12837	-0.136972	-0.129319	0.332443	0.439918	-0.00986287	0.137066	0.138699	-0.0415991	-0.0968233	0.215144	0.0109228	-0.0280718	-0.0749789	-0.0665269	0.0706365	0.0583904	-0.258247	-0.00195702	0.0361527	0.0599542	-0.0204262	0.0486564	-0.0488776	-0.132916	-0.000285418	-0.0120575	0.00579157	-0.114998	0.0241965	0.0546329	0.0562926	0.0803679	0.0127777	0.0551181	0.0711804	-0.00116798	-0.0404824	0.0442233	0.0757244	-0.00145035	0.046496	0.137111	-0.0233079	0.0156994	-0.0219838	0.0387171	-0.0617521	-0.0905012
Col9a1	12839	-0.223144	0.372493	-0.142527	0.0237317	-0.0219015	-0.00449805	0.244599	0.0707821	-0.14211	-0.0516314	0.128637	0.22388	0.094727	0.0584143	0.110994	0.0302166	-0.0615807	-0.0986339	-0.00934641	0.104157	0.0962268	0.0289791	-0.0645048	0.0334449	-0.00588444	0.0500946	-0.0224479	-0.0313855	0.0129669	0.0762124	-0.0443254	-0.0532207	0.0273731	-0.0483012	0.0688466	0.0568163	0.0698689	0.0174721	0.117138	0.00739789	-0.0321646	0.052643	-0.00998908	-0.0158417	-0.00426239	0.0143223	0.00396848	-0.086857
Col9a2	12840	-0.155068	0.449295	-0.294445	-0.0399285	-0.056161	-0.089305	0.334318	-0.0860102	-0.100736	0.0494877	0.0365456	-0.0536439	-0.0591618	0.143598	-0.0860959	-0.023032	-0.0388316	-0.0639691	0.119749	0.071613	0.209226	-0.0663529	-0.0255589	-0.0372028	0.0403465	0.0477388	-0.00473995	-0.102753	-0.0133639	-0.0247762	0.0186162	-0.0329201	0.167279	0.0520209	0.00760288	-0.0941932	-0.0200912	0.0195354	-0.0879176	-0.0368592	-0.0642613	0.00385279	-0.0577639	-0.0130025	-0.0013498	-0.0870745	-0.0331217	0.0197208
Col9a3	12841	0.479607	0.0320073	-0.180684	-0.205895	0.0323589	-0.260746	0.151225	-0.17714	-0.194683	-0.0594002	-0.19047	0.0682224	0.15756	0.0927863	0.0180826	-0.0670782	0.0498393	0.0482764	0.128481	0.111717	0.158115	0.0474873	0.0290956	-0.0176345	0.0485253	0.0663915	0.00420426	0.026842	0.00387651	-0.0416417	0.0704406	0.0233794	0.00736827	0.126366	-0.0296507	0.0143055	0.0773167	0.0441465	0.00994621	0.0330476	-0.00942195	0.065944	0.0133648	-0.000458787	-0.0481357	-0.0503793	-0.0324795	0.100667
Col1a1	12842	-0.310077	-0.199888	0.374011	0.452633	0.0621208	0.348829	0.164943	0.105133	-0.271338	0.0235762	-0.145232	-0.00603094	0.0114836	0.121927	0.0651883	0.0591523	0.0318508	0.0263907	0.106169	0.177265	-0.0109163	-0.0803174	-0.0770131	-0.00521072	-0.0135279	-0.0380167	-0.0282368	-0.0292637	0.0227215	0.058142	0.0247835	0.0113058	0.106884	0.0622073	0.0829837	0.0585063	-0.095507	0.0163329	-0.01105	-0.0245495	-0.0111599	0.0700317	-0.0305204	-0.0627637	0.00518539	-0.0109053	-0.0506569	-0.0853242
Col1a2	12843	-0.281178	-0.204708	0.335753	0.456147	0.0787875	0.39107	0.0965203	0.0709454	-0.32687	0.0448452	-0.142717	-0.0446603	0.0141082	0.105538	0.0737663	0.0855532	-0.00235423	-0.0124046	0.06779	0.172421	-0.0363084	-0.070502	-0.0634528	-0.0119568	0.0540287	-0.0148524	-0.0187779	-0.0536422	0.0573734	0.00341088	0.0677221	0.0356355	0.0961251	0.051259	0.0413379	0.0302606	-0.0634064	-0.0188555	0.00117482	-0.0233537	-0.0219084	0.0314402	-0.0170488	-0.038606	-0.0206156	0.024925	-0.0291155	-0.073861
Comt	12846	-0.0615983	0.192529	0.58474	-0.0199419	0.372214	-0.0993263	-0.206979	-0.111347	-0.0491304	0.115946	-0.0781961	0.10346	-0.116007	-0.14953	-0.240606	-0.129882	0.0226377	-0.121777	-0.224296	0.0113754	-0.0702918	0.00889392	-0.0617016	-0.100801	-0.0614144	-0.00984048	-0.028925	0.0543252	-0.0775228	-0.00341045	0.0525061	0.0642097	-0.0383017	-0.084605	-0.0402115	-0.041332	0.0514901	-0.0218191	0.0183003	-0.0335889	-0.0894472	0.0154095	-0.0582318	0.0783354	-0.0228389	-0.00366532	0.0369233	0.00922546
Copa	12847	0.109984	-0.205516	0.0638823	0.150079	0.502005	0.268784	0.133843	0.033888	-0.0322919	0.00689846	-0.083072	0.12571	0.154124	-0.0207013	0.0902984	0.222957	-0.134828	-0.0787504	-0.0819222	0.130195	-0.0466345	-0.0405123	-0.0158323	-0.00831991	-0.0414019	-0.182102	0.143529	0.0909482	0.0158802	0.035065	0.0543523	0.019948	0.0162031	0.0327685	-0.0845332	-0.0834078	-0.038709	-0.0738305	-0.058667	0.152144	-0.0376283	-0.0378952	-0.0823468	0.019734	0.0910074	0.0638787	0.0146232	0.0637372
Cops2	12848	0.424555	-0.409156	0.279679	0.341004	0.165154	-0.198489	0.0937563	0.0848436	0.0916062	0.249447	0.186242	0.182805	0.156997	-0.0295808	0.164903	-0.021073	0.0883245	-0.0158772	0.0407061	-0.0744605	-0.029683	-0.0462988	-0.0716015	0.0532503	0.00544577	-0.0136208	-0.0315077	0.0983892	0.0431584	-0.00305818	0.00526341	-0.0119387	0.0285688	-0.0622736	-0.0675038	-0.0569682	-0.0762882	-0.0408531	-0.019535	0.00455785	-0.0969865	0.00508294	0.0116739	0.0525187	0.006994	-0.0150097	-0.00880725	-0.00450713
Coq7	12850	0.193625	0.00919054	0.491549	0.381272	-0.24036	-0.213954	-0.347673	0.0301394	0.112054	-0.100838	0.167049	-0.122001	-0.0932111	0.000339917	-0.117056	-0.00510571	-0.117677	0.078931	0.0355057	-0.0409508	0.137631	0.0361585	-0.119817	0.0780643	0.0647971	-0.0585172	-0.10081	0.0359816	0.052552	0.0174392	-0.0447385	0.00152552	0.0377122	0.048411	0.00817053	0.0606869	0.0469914	0.0619345	-0.0805271	0.0390153	-0.00815739	0.0205097	0.0270277	-0.0659632	-0.0123821	0.0193666	0.0335135	-0.0121118
Cort	12854	0.158075	0.271036	-0.239565	-0.0563081	0.0451294	-0.051786	0.230102	0.10238	0.0610327	0.132748	-0.105391	-0.0704176	-0.100826	-0.00705404	-0.18447	-0.0300824	0.168789	-0.0270199	0.115441	-0.0528389	-0.0793039	-0.053351	0.0714364	-0.116227	-0.0695739	-0.0800144	-0.0582779	0.131158	-0.0481691	0.00404463	-0.0958467	-0.0151243	0.0278097	0.037545	0.00971942	-0.048552	0.00760655	-0.116706	0.0377096	0.0463029	-0.0871485	-0.0242493	0.0541101	-0.0498604	0.030754	0.0907568	0.0434868	-0.067372
Cox17	12856	0.00719105	-0.104782	0.161472	-0.0857369	-0.602203	-0.119835	-0.175675	-0.137183	0.0762182	-0.0934981	0.188974	-0.0837686	0.0879233	-0.238744	-0.190296	-0.083694	-0.0299277	-0.102622	0.0353298	-0.120316	-0.0654601	-0.00362418	-0.0844826	-0.0876144	0.0420886	0.134582	-0.0102213	-0.141852	0.0217035	0.13757	-0.0113583	0.0551832	-0.0475791	0.0141579	0.054131	-0.0134826	0.0486486	-0.125364	0.0934167	0.00201318	0.0305799	-0.0244135	0.0468635	0.0481267	0.0902117	-0.120061	0.0329471	0.0195398
Cox4i1	12857	-0.125322	0.152661	0.323997	-0.00596164	-0.479102	-0.359227	-0.0863124	-0.24342	-0.0912046	0.0335524	0.00845016	-0.249437	0.0197098	0.0721914	-0.257042	-0.219781	-0.0036006	-0.0756871	-0.00851997	0.0316089	0.0253438	0.0195097	0.0246325	-0.0697866	0.0429794	0.0895467	0.0506123	-0.0555458	-0.0284441	-0.0740874	0.019985	-0.0539697	0.0243642	0.0169833	0.0199347	0.00195158	-0.000240331	0.0076166	0.00480592	-0.0107215	0.00847623	0.0604247	0.00932442	-0.0275269	-0.0257186	-0.0156699	-0.0320114	-0.0322937
Cox5a	12858	0.0571458	-0.184492	0.177564	-0.169096	-0.0308403	-0.206296	0.395566	-0.174902	-0.0319161	0.0805894	0.111618	-0.123634	-0.0870629	0.0570566	-0.0704308	0.0508079	-0.0862498	-0.0458064	-0.00630822	-0.105543	-0.00713474	0.0289102	-0.0701417	0.0332383	-0.10101	-0.0765284	0.030891	0.106597	-0.0182502	0.00252422	0.0157601	-0.0106818	0.0164947	-0.0200785	0.0279139	0.0182656	0.0969298	0.0429288	-0.0483739	0.00793886	-0.0177197	-0.0150363	-0.00163809	-0.0283647	0.0155073	0.0496922	-0.0666473	-0.0260467
[truncated: 8,278 more rows]
[truncated: 2 more columns]
