# Supplementary material for: A New Perspective on Transcriptional System Regulation (TSR): Towards TSR Profiling
Source: PLoS One. 2008 Feb 20;3(2):e1656. doi: 10.1371/journal.pone.0001656 (PMC2250855; doi:10.1371/journal.pone.0001656)
Supplement: Table S3 — (0.02 MB XLS) [file pone.0001656.s003.xls]

## Sheet: Supplementary Table 3
TSRs	TSR1_H	TSR2_H	TSR3_H	TSR4_H	TSR5_H	TSR6_H	TSR7_H	TSR8_H	TSR9_H	TSR10_H	TSR11_H	TSR12_H	TSR13_H	TSR14_H	TSR15_H	TSR16_H	TSR17_H	TSR18_H	TSR19_H	TSR20_H	TSR21_H	TSR22_H	TSR23_H	TSR24_H	TSR25_H
TSR1_M	-0.10	-0.29	0.21	-0.10	-0.42	-0.12	-0.04	-0.20	0.15	0.01	0.01	0.01	0.03	-0.06	-0.03	0.02	0.15	0.05	0.10	-0.04	0.05	0.04	0.00	-0.01	0.03
TSR2_M	0.49	-0.22	0.25	-0.03	-0.13	0.05	0.10	0.04	-0.04	0.07	-0.11	0.20	-0.09	-0.03	-0.01	0.03	0.03	0.02	-0.10	0.03	0.01	-0.03	-0.02	0.04	-0.04
TSR3_M	-0.02	-0.32	0.08	0.10	0.19	0.50	-0.01	0.11	0.03	0.04	-0.09	0.03	0.04	0.02	-0.07	-0.04	0.05	-0.06	-0.01	0.06	0.03	0.02	-0.02	0.00	-0.06
TSR4_M	0.06	-0.14	-0.28	-0.21	-0.10	0.18	-0.17	0.06	0.06	-0.25	-0.03	-0.08	0.11	-0.04	0.15	0.06	-0.11	0.03	0.06	-0.01	-0.01	0.12	-0.02	0.03	0.06
TSR5_M	0.05	-0.13	-0.16	-0.10	0.17	-0.17	0.21	0.06	0.19	-0.08	0.16	0.16	-0.07	0.07	-0.16	-0.02	0.05	0.06	-0.12	0.05	0.01	-0.05	-0.04	0.00	-0.10
TSR6_M	0.00	-0.09	0.22	0.28	0.33	-0.07	0.06	0.09	0.28	-0.06	0.09	-0.08	0.12	-0.02	-0.01	-0.02	0.05	0.00	0.02	-0.06	0.06	0.06	0.07	-0.08	0.12
TSR7_M	0.12	0.01	0.06	-0.07	0.04	-0.13	0.00	0.08	0.06	-0.12	0.07	-0.05	0.07	-0.18	0.08	0.01	-0.06	0.02	0.03	-0.09	0.08	0.08	0.06	0.05	0.06
TSR8_M	-0.13	-0.18	-0.17	-0.08	-0.08	0.00	-0.02	-0.08	-0.13	0.04	0.09	-0.02	0.02	0.00	-0.14	-0.09	0.07	0.06	-0.02	-0.01	0.00	-0.04	0.02	0.04	-0.08
TSR9_M	0.04	0.30	0.09	0.06	-0.11	-0.17	0.00	-0.06	0.07	0.12	-0.30	0.03	-0.12	0.03	0.14	0.02	-0.03	-0.05	-0.03	0.04	0.00	0.00	-0.08	-0.01	0.02
TSR10_M	-0.06	0.02	0.09	0.04	-0.03	0.07	-0.02	0.01	0.21	0.16	0.16	0.07	0.10	0.03	0.01	-0.02	0.03	-0.11	0.11	0.09	0.03	0.08	0.04	0.00	0.02
TSR11_M	-0.12	0.00	-0.06	-0.01	-0.04	-0.01	-0.02	0.04	-0.02	0.19	0.09	-0.06	-0.21	-0.11	0.08	-0.03	0.06	-0.03	0.08	0.05	-0.02	-0.04	0.03	-0.10	0.01
TSR12_M	-0.03	0.07	0.01	0.01	-0.07	-0.03	-0.02	-0.01	-0.06	-0.17	-0.08	-0.19	0.01	-0.04	-0.05	-0.05	-0.07	0.02	0.00	0.00	-0.08	-0.04	0.09	-0.02	0.00
TSR13_M	-0.08	0.00	-0.10	0.03	0.01	0.02	0.17	-0.07	-0.10	0.17	-0.08	0.02	-0.01	0.02	-0.11	-0.03	0.17	0.08	0.08	0.06	0.07	-0.03	-0.06	-0.01	0.11
TSR14_M	-0.04	-0.03	0.04	0.02	-0.03	0.00	-0.02	-0.05	-0.16	-0.12	-0.05	-0.13	0.01	-0.03	-0.06	0.11	-0.01	0.10	0.04	0.08	-0.04	-0.07	0.02	0.05	0.02
TSR15_M	-0.09	0.02	0.15	0.12	-0.03	0.05	-0.06	-0.02	0.01	0.06	0.10	-0.11	0.18	-0.11	-0.09	0.03	-0.01	-0.15	0.04	-0.02	-0.02	-0.04	0.01	0.06	-0.05
TSR16_M	0.09	0.07	-0.04	-0.06	0.05	0.00	0.03	0.03	-0.01	-0.02	-0.10	0.02	0.10	-0.06	0.06	-0.04	-0.08	0.02	0.07	0.03	0.16	0.12	0.08	0.12	-0.07
TSR17_M	0.04	0.02	0.06	0.03	-0.01	-0.05	-0.04	0.00	-0.02	0.01	-0.02	0.02	-0.15	-0.01	0.16	0.04	-0.09	-0.09	0.05	0.08	0.07	-0.09	0.02	-0.06	-0.08
TSR18_M	-0.03	-0.04	0.03	0.02	0.03	0.00	-0.06	0.16	-0.05	0.07	-0.01	-0.06	0.09	-0.07	-0.05	-0.22	0.08	0.09	0.06	-0.08	0.01	0.10	0.08	0.04	-0.06
TSR19_M	-0.02	-0.08	-0.05	0.02	0.03	0.05	0.01	-0.05	0.01	-0.01	0.07	0.02	0.00	0.01	0.05	0.15	0.04	-0.02	0.09	0.10	0.01	-0.13	-0.02	-0.05	0.04
TSR20_M	-0.03	-0.06	0.03	0.04	0.04	-0.01	-0.09	-0.04	0.00	0.00	0.10	-0.07	-0.18	-0.03	0.05	0.01	-0.07	-0.09	-0.04	0.01	0.02	0.01	0.10	0.00	0.11
TSR21_M	0.00	-0.03	0.04	0.05	0.01	-0.02	0.00	0.01	0.05	-0.01	0.06	0.03	-0.02	0.02	-0.07	0.02	-0.03	-0.10	-0.03	-0.01	0.06	-0.02	-0.08	-0.02	-0.11
TSR22_M	0.06	0.01	-0.03	-0.06	-0.06	-0.01	0.01	0.07	-0.03	0.10	-0.05	0.06	-0.01	-0.05	0.01	0.06	0.04	0.03	-0.07	0.08	-0.02	0.06	-0.04	0.09	0.06
TSR23_M	0.01	0.00	0.05	0.01	0.01	-0.02	0.05	0.04	-0.04	-0.08	0.07	-0.04	0.08	-0.12	0.03	-0.05	0.12	0.00	0.02	-0.06	0.02	0.07	0.05	0.07	-0.03
TSR24_M	0.02	0.04	-0.04	-0.04	0.00	-0.04	-0.05	-0.03	0.01	0.03	-0.07	0.03	0.02	-0.02	0.00	-0.03	-0.04	-0.03	-0.01	-0.09	0.12	0.02	-0.02	-0.05	0.02
TSR25_M	0.01	0.01	-0.03	0.00	-0.07	0.04	-0.04	-0.10	0.07	-0.06	0.08	-0.01	-0.13	0.09	0.04	0.07	-0.04	0.00	-0.04	0.06	-0.07	0.00	0.11	-0.01	-0.02
